# Supplementary material for: Galectin-3 Regulates γ-Herpesvirus Specific CD8 T Cell Immunity
Source: iScience. 2018 Oct 17;9:101–19. doi: 10.1016/j.isci.2018.10.013 (PMC6214866; doi:10.1016/j.isci.2018.10.013)
Supplement: Table S1 Differential Transcriptome of Naive and MHV68-Expanded CD8+ TN Cells, Related to Figures 1 and 2 [file mmc2.xlsx]

## Sheet: Upregulated transcripts
Table S1 Differential transcriptome of naïve and MHV68 expanded CD8+TCR transnuclear T cells (related to Figure 1 and 2 )
#Gene	CE-cds size	Naïve (normalised expression)	Counts	Day6 (normalised expression)	Counts	Ratio Day6/Naive	Fold change (log2) Day6/naïve	Fold change (log 2) Day6/naïve	gene_symbol	gene_desc
ENSMUSG00000042385	592	0.0915293	4	393.197	19069	4295.85	12.0687	Gzmk	granzyme K
ENSMUSG00000051378	1905	0.0142219	2	55.0237	8587	3868.95	11.9177	3000004C01Rik	hypothetical protein LOC70218
ENSMUSG00000027379	2194	0.0123485	2	46.2236	8308	3743.24	11.8701	Bub1	budding uninhibited by benzimidazoles 1 homolog,budding uninhibited by benzimidazoles 1 homolog,0 day neonate cerebellum cDNA, RIKEN full-length enriched library, clone:C230061K18 product:budding uninhibited by benzimidazoles 1 homolog (S. cerevisiae), full insert sequence.,
ENSMUSG00000026605	8247	0.00657031	4	23.2562	15712	3539.59	11.7894	Cenpf	centromere protein F,centromere protein F,centromere protein F,Adult retina cDNA, RIKEN full-length enriched library, clone:A930101O15 product:weakly similar to CENP-F KINETOCHORE PROTEIN (CENTROMERE PROTEIN F) (MITOSIN) (AH ANTIGEN) (Fragment).,
ENSMUSG00000039396	1421	0.00953296	1	32.2395	3753	3381.89	11.7236	Neil3	putative DNA glycosylase,Endonuclease VIII-like 3 (Nei-like 3) (DNA glycosylase FPG2).,
ENSMUSG00000079227	1025	0.0264319	2	81.9943	6885	3102.1	11.599	Ccr5	chemokine (C-C motif) receptor 5
ENSMUSG00000015437	544	0.647435	26	1746.66	77840	2697.81	11.3976	Gzmb	granzyme B
ENSMUSG00000001025	190	0.712965	10	1469.45	22872	2061.04	11.0092	S100a6	S100 calcium binding protein A6 (calcyclin)
ENSMUSG00000039470	641	0.0211331	1	39.7818	2089	1882.43	10.8784	Zdhhc2	zinc finger, DHHC domain containing 2,zinc finger, DHHC domain containing 2,zinc finger, DHHC domain containing 2,
ENSMUSG00000034773	1463	0.00925929	1	15.3191	1836	1654.45	10.6921	BC030867	hypothetical protein LOC217216
ENSMUSG00000001403	293	0.231166	5	359.373	8626	1554.61	10.6023	Ube2c	ubiquitin-conjugating enzyme E2C
ENSMUSG00000027715	949	0.214115	15	307.808	23930	1437.58	10.4894	Ccna2	cyclin A2
ENSMUSG00000023243	1309	0.0206972	2	28.0972	3013	1357.53	10.4068	Kcnk5	potassium channel, subfamily K, member 5
ENSMUSG00000038379	1653	0.024585	3	33.1645	4491	1348.97	10.3976	Ttk	Ttk protein kinase,Ttk protein kinase,
ENSMUSG00000027469	1598	0.110202	13	145.367	19030	1319.1	10.3653	Tpx2	TPX2, microtubule-associated protein homolog,TPX2, microtubule-associated protein homolog,TPX2, microtubule-associated protein homolog,Mus musculus 10 days embryo whole body cDNA, RIKEN full-length enriched library, clone:2610005B21 product:RIKEN cDNA 2610005B21 gene, full insert sequence.,
ENSMUSG00000027306	785	0.138052	8	172.529	11095	1249.74	10.2874	Nusap1	nucleolar and spindle associated protein 1
ENSMUSG00000020330	1543	0.0438961	5	53.582	6773	1220.65	10.2534	Hmmr,IHABP	12 days embryo eyeball cDNA, RIKEN full-length enriched library, clone:D230012A22 product:hyaluronan mediated motility receptor (RHAMM), full insert sequence. (Fragment).,Mus musculus intracellular hyaluronic acid binding protein (IHABP) mRNA, complete cds.,Mus musculus intracellular hyaluronic acid binding protein (IHABP) mRNA, complete cds.,
ENSMUSG00000002055	2538	0.0533741	10	60.0098	12477	1124.32	10.1348	Spag5	sperm associated antigen 5
ENSMUSG00000026669	1931	0.035076	5	39.0354	6175	1112.88	10.1201	Mcm10	minichromosome maintenance complex component 10,Mus musculus 8 days embryo whole body cDNA, RIKEN full-length enriched library, clone:5730599C18 product:similar to MCM10 HOMOLOG [Homo sapiens], full insert sequence.,3 days neonate thymus cDNA, RIKEN full-length enriched library, clone:A630034E16 product:similar to MCM10P.,
ENSMUSG00000026622	1012	0.0669286	5	73.6994	6110	1101.17	10.1048	Nek2	NIMA (never in mitosis gene a)-related expressed,NIMA (never in mitosis gene a)-related expressed,8 days embryo whole body cDNA, RIKEN full-length enriched library, clone:5730484K07 product:NIMA (never in mitosis gene a)-related expressed kinase 2, full insert sequence.,
ENSMUSG00000021485	391	0.103936	3	108.894	3488	1047.7	10.033	Mxd3	Max dimerization protein 3
ENSMUSG00000046179	450	0.060206	2	58.7828	2167	976.361	9.93127	E2f8	E2F transcription factor 8,E2F transcription factor 8,
ENSMUSG00000047586	636	0.0212993	1	20.6518	1076	969.603	9.92125	1190020J12Rik	hypothetical protein LOC233038
ENSMUSG00000039959	1850	0.0146447	2	14.094	2136	962.394	9.91048	Hip1	huntingtin interacting protein 1,huntingtin interacting protein 1,Mus musculus 2 days pregnant adult female oviduct cDNA, RIKEN full-length enriched library, clone:E230016G06 product:huntingtin-interacting protein 1, full insert sequence.,
ENSMUSG00000029822	1597	0.0848237	10	81.0605	10605	955.635	9.90032	Osbpl3	oxysterol-binding protein-like protein 3
ENSMUSG00000051359	462	0.0293211	1	27.7957	1052	947.976	9.88871	Ncald	neurocalcin delta,neurocalcin delta,neurocalcin delta,Mus musculus 15 days embryo male testis cDNA, RIKEN full-length enriched library, clone:8030468K01 product:unclassifiable, full insert sequence.,
ENSMUSG00000052336	1025	0.0264319	2	24.9734	2097	944.822	9.8839	Cx3cr1	chemokine (C-X3-C) receptor 1
ENSMUSG00000050335	242	0.447813	8	422.498	8376	943.47	9.88183	Lgals3	galectin 3,galectin 3,galectin 3,
ENSMUSG00000012443	2279	0.1486	25	132.968	24825	894.81	9.80544	Kif11	kinesin family member 11
ENSMUSG00000050232	1052	0.257535	20	225.247	19412	874.625	9.77252	Cxcr3	chemokine (C-X-C motif) receptor 3
ENSMUSG00000031004	8128	0.204995	123	172.536	114884	841.659	9.71709	Mki67,Ki-67	Mus musculus 8 days embryo whole body cDNA, RIKEN full-length enriched library, clone:5730578O05 product:antigen identified by monoclonal antibody Ki 67, full insert sequence.,Mus musculus 0 day neonate kidney cDNA, RIKEN full-length enriched library, clone:D630048A14 product:antigen identified by monoclonal antibody Ki 67, full insert sequence.,
ENSMUSG00000022322	1487	0.0637689	7	53.4819	6515	838.683	9.71198	Shcbp1	Shc SH2-domain binding protein 1
ENSMUSG00000034311	2496	0.0542722	10	45.5067	9305	838.49	9.71165	Kif4	kinesin family member 4
ENSMUSG00000015880	581	0.0932622	4	77.4431	3686	830.38	9.69763	AK017756,AK136254	Mus musculus mRNA for hypothetical protein expressed in thymocytes (clone MFT.M05.13/MTA.B10.066), partial.,Mus musculus mRNA for hypothetical protein expressed in thymocytes (clone MFT.M05.13/MTA.B10.066), partial.,
ENSMUSG00000022033	713	0.0379982	2	30.7654	1797	809.654	9.66116	Pbk	PDZ binding kinase
ENSMUSG00000037628	355	0.0763174	2	60.9311	1772	798.39	9.64095	Cdkn3	Cyclin-dependent kinase inhibitor 3 (CRL-1722 L5178Y-R cDNA, RIKEN full-length enriched library, clone:I730049M07 product:cyclin- dependent kinase inhibitor 3, full insert sequence).,ES cells cDNA, RIKEN full-length enriched library, clone:2410006H10 product:MUTANT CYCLIN-DEPENDENT KINASE ASSOCIATED PROTEIN PHOSPHATASE homolog (15 days embryo male testis cDNA, RIKEN full-length enriched library, …
ENSMUSG00000022636	1153	0.0234976	2	18.2838	1727	778.115	9.60384	Alcam	activated leukocyte cell adhesion molecule
ENSMUSG00000030124	1246	0.0869749	8	67.1083	6850	771.582	9.59168	Lag3	lymphocyte-activation gene 3
ENSMUSG00000028718	1321	0.0205092	2	15.8199	1712	771.357	9.59125	Stil	Scl/Tal1 interrupting locus,Mus musculus 0 day neonate skin cDNA, RIKEN full-length enriched library, clone:4631413K03 product:Tal1 interrupting locus, full insert sequence.,Mus musculus 0 day neonate skin cDNA, RIKEN full-length enriched library, clone:4631413K03 product:Tal1 interrupting locus, full insert sequence.,
ENSMUSG00000029658	547	0.0247648	1	19.0579	854	769.555	9.58788	4930434E21Rik	hypothetical protein LOC381693
ENSMUSG00000045087	1163	0.0232955	2	17.7592	1692	762.346	9.5743	Edg8	endothelial differentiation, sphingolipid
ENSMUSG00000020120	571	0.237239	10	180.024	8421	758.831	9.56764	Plek	pleckstrin
ENSMUSG00000020897	718	0.188668	10	141.994	8352	752.614	9.55577	Aurkb	aurora kinase B
ENSMUSG00000020649	773	0.508207	29	381.255	24143	750.196	9.55112	Rrm2	ribonucleotide reductase M2
ENSMUSG00000058290	5157	0.0551625	21	40.7203	17203	738.187	9.52784	Espl1	extra spindle poles-like 1,extra spindle poles-like 1,
ENSMUSG00000030789	2313	0.0644227	11	46.9697	8900	729.086	9.50995	Itgax	integrin alpha X,Itgax protein.,
ENSMUSG00000019942	617	0.307372	14	220.396	11140	717.032	9.48589	Cdc2a	cell division cycle 2 homolog A
ENSMUSG00000032218	853	0.349378	22	241.075	16846	690.01	9.43047	Ccnb2	cyclin B2
ENSMUSG00000015981	989	0.013697	1	9.24462	749	674.937	9.39861	Stk32c	serine/threonine kinase 32C
ENSMUSG00000041064	1473	0.0367857	4	22.6486	2733	615.689	9.26606	Pif1	PIF1 homolog,PIF1 homolog,Mus musculus ES cells cDNA, RIKEN full-length enriched library, clone:C330026N21 product:DNA HELICASE HOMOLOG (FRAGMENT) homolog [Homo sapiens], full insert sequence.,
ENSMUSG00000032231	540	1.40481	56	837.118	37032	595.896	9.21892	Anxa2	annexin A2,annexin A2,
ENSMUSG00000035042	156	2.6919	31	1570.46	20070	583.401	9.18834	Ccl5	chemokine (C-C motif) ligand 5
ENSMUSG00000020399	270	0.0501716	1	27.8949	617	555.99	9.11891	Havcr2	hepatitis A virus cellular receptor 2
ENSMUSG00000028678	1290	0.0945094	9	52.0731	5503	550.983	9.10587	Kif2c	kinesin family member 2C,kinesin family member 2C,Mus musculus adult male testis cDNA, RIKEN full-length enriched library, clone:4930402F02 product:SIMILAR TO KINESIN-LIKE 6 (MITOTIC CENTROMERE-ASSOCIATED KINESIN) homolog [Mus musculus], full insert sequence.,
ENSMUSG00000020493	747	0.108806	6	57.815	3538	531.359	9.05354	Prr11	proline rich 11
ENSMUSG00000022416	5160	0.00262526	1	1.39338	589	530.758	9.05191	Cacna1i	calcium channel, voltage-dependent, alpha 1I
ENSMUSG00000023132	553	3.64992	149	1918.33	86905	525.581	9.03777	Gzma	granzyme A
ENSMUSG00000001444	1353	0.280338	28	144.47	16013	515.343	9.00939	Tbx21	T-box 21
ENSMUSG00000040204	173	0.234908	3	120.798	1712	514.238	9.00629	2810417H13Rik	hypothetical protein LOC68026
ENSMUSG00000033952	4494	0.0301432	10	15.4175	5676	511.474	8.99852	Aspm,Asp	calmodulin binding protein 1,Mus musculus abnormal spindle (Asp) mRNA, complete cds.,
ENSMUSG00000036223	525	0.10321	4	52.0825	2240	504.626	8.97907	2810433K01Rik	hypothetical protein LOC66468,hypothetical protein LOC66468,
ENSMUSG00000026683	349	0.155259	4	77.6132	2219	499.895	8.96548	Nuf2	NUF2R protein,NUF2R protein,
ENSMUSG00000035683	194	0.0698265	1	33.9149	539	485.702	8.92393	BC055065	Mus musculus maternal embryonic leucine zipper kinase, mRNA (cDNA clone IMAGE:30058122).
ENSMUSG00000030268	718	0.0188668	1	8.75561	515	464.076	8.85822	Bcat1	branched chain aminotransferase 1, cytosolic
ENSMUSG00000028068	3382	0.0160217	4	7.18262	1990	448.306	8.80834	Iqgap3	IQ motif containing GTPase activating protein 3,Mus musculus 9 days embryo whole body cDNA, RIKEN full-length enriched library, clone:D030034H08 product:hypothetical protein, full insert sequence.,
ENSMUSG00000028832	285	0.237655	5	105.45	2462	443.71	8.79347	Stmn1	stathmin 1
ENSMUSG00000020914	3206	0.870414	206	375.911	98729	431.876	8.75447	Top2a	topoisomerase (DNA) II alpha,topoisomerase (DNA) II alpha,
ENSMUSG00000000028	84	0.161266	1	65.5391	451	406.404	8.66677	Cdc45l	cell division cycle 45 homolog (S.,cell division cycle 45 homolog (S.,
ENSMUSG00000032224	804	0.0168487	1	6.69555	441	397.393	8.63442	6430514L14Rik	hypothetical protein LOC76886
ENSMUSG00000036768	2789	0.145712	30	54.027	12344	370.78	8.53442	Kif15	kinesin family member 15,Mus musculus mRNA for kinesin family member 15 (Kif15 gene).,13 days embryo whole body cDNA, RIKEN full-length enriched library, clone:3930402I10 product:hypothetical P-loop containing nucleotide triphosphate hydrolases structure containing protein, full insert sequence.,
ENSMUSG00000021965	916	0.0887315	6	32.8226	2463	369.909	8.53103	F630043A04Rik	hypothetical protein LOC219114
ENSMUSG00000028873	202	0.469428	7	169.446	2804	360.962	8.4957	Cdca8	cell division cycle associated 8
ENSMUSG00000021714	160	0.0846646	1	30.3645	398	358.645	8.48641	Solt,Cenpk	centromere protein K isoform 2,Mus musculus mRNA for SoxLZ/Sox6-binding protein Solt, complete cds.,
ENSMUSG00000026872	3288	0.0205997	5	7.34341	1978	356.482	8.47769	Zfhx1b,mKIAA0569,Zeb2	zinc finger homeobox 1b isoform 2,zinc finger homeobox 1b isoform 2,zinc finger homeobox 1b isoform 2,13 days embryo male testis cDNA, RIKEN full-length enriched library, clone:6030449F06 product:zinc finger homeobox 1b, full insert sequence (12 days embryo female mullerian duct includes surrounding region cDNA, RIKEN full-length enriched library, clone:6820449F04 product:hypothetical protein, fu…
ENSMUSG00000032783	1487	0.0728788	8	23.9458	2917	328.57	8.36006	Troap	Adult male liver tumor cDNA, RIKEN full-length enriched library, clone:C730042B03 product:weakly similar to TROPHININ-ASSOCIATED PROTEIN (TASTIN) (TROPHININ-ASSISTING PROTEIN).,Troap protein (Fragment).,Mus musculus 0 day neonate eyeball cDNA, RIKEN full-length enriched library, clone:E130301L11 product:hypothetical protein, full insert sequence.,
ENSMUSG00000000982	159	0.0851971	1	26.1027	340	306.38	8.25918	Ccl3,AK137525	chemokine (C-C motif) ligand 3,Mus musculus adult male bone cDNA, RIKEN full-length enriched library, clone:9830128P06 product:chemokine (C-C motif) ligand 3, full insert sequence.,
ENSMUSG00000028392	640	0.0846646	4	25.5199	1338	301.424	8.23565	Bspry	B-box and SPRY domain containing,B box and SPRY domain-containing protein.,
ENSMUSG00000017499	1108	0.134485	11	40.0689	3637	297.942	8.21889	cdc6,Cdc6	cell division cycle 6 homolog isoform b,Mus musculus mRNA for CDC6 protein.,
ENSMUSG00000034413	1450	0.0093423	1	2.73602	325	292.863	8.19408	EG240055	neuralized 2
ENSMUSG00000030103	1036	0.156907	12	45.7403	3882	291.512	8.18741	Bhlhb2	basic helix-loop-helix domain containing, class
ENSMUSG00000049103	1082	0.175276	14	50.3279	4461	287.135	8.16558	Ccr2	chemokine (C-C motif) receptor 2,chemokine (C-C motif) receptor 2,
ENSMUSG00000019992	867	0.0781219	5	22.0484	1566	282.23	8.14073	2610016C23Rik	DUF729 domain containing 1,DUF729 domain containing 1,
ENSMUSG00000017716	71	0.953968	5	256.688	1493	269.074	8.07186	Birc5	baculoviral IAP repeat-containing 5 isoform 1,baculoviral IAP repeat-containing 5 isoform 3,
ENSMUSG00000027323	330	0.287347	7	76.1633	2059	265.057	8.05016	Rad51	RAD51 homolog
ENSMUSG00000073489	1402	0.0483108	5	12.5377	1440	259.522	8.01971	Ifi204	interferon activated gene 204,interferon activated gene 204,
ENSMUSG00000006310	238	0.512257	9	130.48	2544	254.716	7.99275	Zbtb32	repressor of GATA
ENSMUSG00000048327	1881	0.295268	41	73.7927	11371	249.917	7.96531	Ckap2l	cytoskeleton associated protein 2-like,cytoskeleton associated protein 2-like,
ENSMUSG00000024989	908	0.253621	17	61.8543	4601	243.885	7.93006	Cep55	centrosomal protein 55
ENSMUSG00000068566	923	0.0587057	4	14.2964	1081	243.527	7.92794	Myadm	myeloid-associated differentiation marker,myeloid-associated differentiation marker,myeloid-associated differentiation marker,myeloid-associated differentiation marker,
ENSMUSG00000029084	595	0.0455339	2	11.058	539	242.851	7.92393	Cd38	CD38 antigen
ENSMUSG00000000489	486	0.0278731	1	6.60576	263	236.994	7.88871	Pdgfb	platelet derived growth factor, B polypeptide,platelet derived growth factor, B polypeptide,
ENSMUSG00000024665	855	0.0158437	1	3.56925	250	225.279	7.81557	AK192544,Fads2	fatty acid desaturase 2,fatty acid desaturase 2,Mus musculus cDNA, clone:Y1G0109D13, strand:unspecified.,
ENSMUSG00000059994	683	0.0198336	1	4.45023	249	224.378	7.80979	Fcrl1	Fc receptor-like 1,Fc receptor-like 1,Fc receptor-like 1,
ENSMUSG00000042190	1076	0.0881268	7	19.7624	1742	224.25	7.80896	Cmklr1	chemokine-like receptor 1
ENSMUSG00000030468	1627	0.0166519	2	3.61629	482	217.169	7.76268	Siglecg	sialic acid binding Ig-like lectin G
ENSMUSG00000044258	245	0.93995	17	200.441	4023	213.247	7.73638	Ctla2a	cytotoxic T lymphocyte-associated protein 2,cytotoxic T lymphocyte-associated protein 2,
ENSMUSG00000040084	2265	0.472477	79	91.3654	16953	193.375	7.59526	Bub1b	budding uninhibited by benzimidazoles 1 homolog,
ENSMUSG00000074476	290	0.560538	12	106.747	2536	190.436	7.57316	Spc24	Mus musculus 10 days embryo whole body cDNA, RIKEN full-length enriched library, clone:2610040K12 product:hypothetical protein, full insert sequence.
ENSMUSG00000005233	316	0.385814	9	73.3183	1898	190.036	7.57013	Spbc25	Kinetochore protein Spc25.
ENSMUSG00000035455	2012	0.302975	45	57.2363	9434	188.914	7.56159	Fignl1	fidgetin-like 1,fidgetin-like 1,fidgetin-like 1,Mus musculus fidgetin-like 1 (Fignl1) mRNA, complete cds.,
ENSMUSG00000030867	1412	0.767498	80	144.321	16694	188.041	7.5549	Plk1	polo-like kinase,polo-like kinase,
ENSMUSG00000037725	1635	0.248557	30	46.1396	6180	185.63	7.53629	Ckap2	cytoskeleton associated protein 2
ENSMUSG00000023940	1274	0.212658	20	39.2459	4096	184.549	7.52786	Sgo1,Sgol1	shugoshin-like 1,Shugoshin-like 1.,Mus musculus Sgo1 mRNA for shugoshin 1A protein, complete cds.,
ENSMUSG00000045328	5585	0.235272	97	43.1272	19732	183.308	7.51812	Cenpe	centromere protein E
ENSMUSG00000020439	527	0.0771139	3	14.083	608	182.627	7.51275	Smtn	Adult male tongue cDNA, RIKEN full-length enriched library, clone:2310020N01 product:smoothelin, full insert sequence.
ENSMUSG00000029516	3086	0.10974	25	20.0151	5060	182.386	7.51085	Cit	Citron Rho-interacting kinase (EC 2.7.11.1) (CRIK) (Rho-interacting, serine/threonine-protein kinase 21).,Citron Rho-interacting kinase (EC 2.7.11.1) (CRIK) (Rho-interacting, serine/threonine-protein kinase 21).,
ENSMUSG00000068744	767	0.0353229	2	6.33419	398	179.322	7.48641	Psrc1	proline/serine-rich coiled-coil 1
ENSMUSG00000025810	2092	0.0388518	6	6.9495	1191	178.872	7.48278	Nrp1	neuropilin 1,neuropilin 1,neuropilin 1,Mus musculus 12 days embryo spinal cord cDNA, RIKEN full-length enriched library, clone:C530029I03 product:NEUROPILIN-1 PRECURSOR (VASCULAR ENDOTHELIAL CELL GROWTH FACTOR 165 RECEPTOR) homolog [Homo sapiens], full insert sequence.,
ENSMUSG00000074170	800	0.0338659	2	6.02713	395	177.971	7.4755	Plekhf1	pleckstrin homology domain containing, family F
ENSMUSG00000034487	1192	0.0227288	2	3.91193	382	172.113	7.42722	Kdelc2	KDEL (Lys-Asp-Glu-Leu) containing 2 protein
ENSMUSG00000068101	150	0.270927	3	44.7584	550	165.205	7.36811	Cenpm	centromere protein M isoform 1,centromere protein M isoform 3,centromere protein M isoform 2,
ENSMUSG00000032841	793	0.0512472	3	8.46629	550	165.205	7.36811	2600010E01Rik	hypothetical protein LOC72446,hypothetical protein LOC72446,
ENSMUSG00000047534	2477	0.169534	31	27.9767	5677	165.021	7.3665	C79407	expressed sequence C79407,expressed sequence C79407,expressed sequence C79407,
ENSMUSG00000035365	1322	0.143456	14	23.4811	2543	163.682	7.35475	4930547N16Rik	hypothetical protein LOC75317
ENSMUSG00000046591	4790	0.107466	38	17.2323	6762	160.352	7.32509	5730590G19Rik	hypothetical protein LOC77011
ENSMUSG00000027654	1598	0.0678165	8	10.786	1412	159.047	7.31331	2310007D09Rik,Fam83d	hypothetical protein LOC71878,Protein FAM83D.,
ENSMUSG00000015133	2378	0.0512687	9	7.97192	1553	155.493	7.2807	Lrrk1,mKIAA1790	leucine-rich repeat kinase 1,Mus musculus 0 day neonate thymus cDNA, RIKEN full-length enriched library, clone:A430070G24 product:hypothetical Tyrosine protein kinase/Serine/Threonine protein kinase/Eukaryotic protein kinase containing protein, full insert sequence.,Leucine-rich repeat serine/threonine-protein kinase 1 (EC 2.7.11.1).,Mus musculus 12 days embryo spinal ganglion cDNA, RIKEN full-le…
ENSMUSG00000030724	1084	0.0749797	6	11.61	1031	154.842	7.27465	Cd19	CD19 antigen,4 days neonate male adipose cDNA, RIKEN full-length enriched library, clone:B430302M01 product:CD19 antigen, full insert sequence.,
ENSMUSG00000030786	1971	0.158075	23	23.9926	3874	151.78	7.24583	Itgam	integrin alpha M isoform 2 precursor,integrin alpha M isoform 2 precursor,
ENSMUSG00000028702	1561	0.208272	24	31.4125	4017	150.825	7.23673	Rad54l,AK198271	RAD54 like,Mus musculus 6 days neonate head cDNA, RIKEN full-length enriched library, clone:5430425M20 product:RAD54 like (S. cerevisiae), full insert sequence.,Mus musculus cDNA, clone:Y0G0115M24, strand:plus, reference:ENSEMBL:Mouse-Transcript-ENST:ENSMUST00000030470, based on BLAT search.,
ENSMUSG00000036875	2349	0.121104	21	18.2505	3512	150.701	7.23555	mKIAA0083,Dna2l	DNA2 DNA replication helicase 2-like,DNA2 DNA replication helicase 2-like,Mus musculus 18 days pregnant adult female placenta and extra embryonic tissue cDNA, RIKEN full-length enriched library, clone:3830431B20 product:hypothetical P-loop containing nucleotide triphosphate hydrolases structure containing protein, full insert sequence.,
ENSMUSG00000046295	553	0.146977	6	21.9193	993	149.135	7.22047	Ankrd41	Mus musculus 7 days embryo whole body cDNA, RIKEN full-length enriched library, clone:C430003I23 product:hypothetical protein, full insert sequence.,Mus musculus 7 days embryo whole body cDNA, RIKEN full-length enriched library, clone:C430003I23 product:hypothetical protein, full insert sequence.,Adult retina cDNA, RIKEN full-length enriched library, clone:A930105O07 product:weakly similar to PRO…
ENSMUSG00000038943	500	0.541854	20	80.1502	3283	147.918	7.20866	Prc1	protein regulator of cytokinesis 1,Mus musculus protein regulator of cytokinesis 1-like protein mRNA, partial cds.,protein regulator of cytokinesis 1,Protein regulator of cytokinesis 1.,protein regulator of cytokinesis 1,Mus musculus 10 days neonate skin cDNA, RIKEN full-length enriched library, clone:4732496M17 product:protein regulator of cytokinesis 1, full insert sequence.,Mus musculus protei…
ENSMUSG00000023505	601	1.78063	79	262.193	12909	147.247	7.2021	Cdca3	cell division cycle associated 3
ENSMUSG00000014453	1020	0.0265615	2	3.87747	324	145.981	7.18964	Blk	B lymphoid kinase
ENSMUSG00000029414	4128	0.127981	39	18.6622	6311	145.819	7.18804	Kntc1	kinetochore associated 1
ENSMUSG00000074923	1729	0.0391739	5	5.54921	786	141.656	7.14624	Pak6	p21 (CDKN1A)-activated kinase 6
ENSMUSG00000026478	3704	0.13166	36	18.5245	5621	140.7	7.13647	Lamc1	laminin, gamma 1
ENSMUSG00000039899	1219	0.111127	10	15.5314	1551	139.763	7.12684	Fgl2	fibrinogen-like protein 2
ENSMUSG00000014030	540	0.0250858	1	3.48121	154	138.772	7.11657	Pax5	paired box gene 5
ENSMUSG00000023045	978	0.12466	9	16.8874	1353	135.468	7.08181	Soat2	acyl-CoA:cholesterol acyltransferase 2
ENSMUSG00000007097	1977	0.00685197	1	0.913816	148	133.365	7.05924	Atp1a2	ATPase, Na+/K+ transporting, alpha 2,ATPase, Na+/K+ transporting, alpha 2,
ENSMUSG00000034906	1299	0.79255	76	104.862	11159	132.31	7.04778	mKIAA0074,Ncaph	non-SMC condensin I complex, subunit H,Mus musculus 10 days neonate skin cDNA, RIKEN full-length enriched library, clone:4732470J18 product:similar to HCAP-H PROTEIN (FRAGMENT) [Homo sapiens], full insert sequence.,
ENSMUSG00000027297	1724	0.015715	2	2.06044	291	131.113	7.03466	Ltk	leukocyte tyrosine kinase isoform C,leukocyte tyrosine kinase isoform A,
ENSMUSG00000072082	1678	0.597395	74	77.6641	10676	130.004	7.02242	Ccnf	cyclin F,cyclin F,cyclin F,cyclin F,cyclin F,cyclin F,
ENSMUSG00000038354	2474	0.00547548	1	0.710504	144	129.761	7.01971	Ankrd35	ankyrin repeat domain 35,Mus musculus 10 days neonate skin cDNA, RIKEN full-length enriched library, clone:4732436F15 product:CDNA FLJ25124 FIS, CLONE CBR06414 homolog [Homo sapiens], full insert sequence.,
ENSMUSG00000056413	511	0.556699	21	71.9272	3011	129.203	7.0135	Centa1	centaurin, alpha 1
ENSMUSG00000030577	1725	0.0785295	10	10.1405	1433	129.13	7.01268	Cd22	Mus musculus B lymphocyte cell adhesion molecule (Cd22) mRNA, allele Cd22-c, complete cds.
ENSMUSG00000063568	532	0.025463	1	3.14349	137	123.453	6.94782	Jazf1	expressed sequence AI591476,expressed sequence AI591476,
ENSMUSG00000036106	844	0.0802508	5	9.89275	684	123.273	6.94571	Arhgap8	Rho GTPase activating protein 8,Rho GTPase activating protein 8,Rho GTPase activating protein 8,
ENSMUSG00000042489	2964	0.333631	73	40.6854	9879	121.947	6.93011	Clspn	claspin,claspin,claspin,12 days embryo eyeball cDNA, RIKEN full-length enriched library, clone:D230026C07 product:hypothetical protein, full insert sequence.,
ENSMUSG00000038843	1247	0.0108631	1	1.32151	135	121.651	6.9266	Gcnt1	glucosaminyl (N-acetyl) transferase 1, core 2,glucosaminyl (N-acetyl) transferase 1, core 2,
ENSMUSG00000038764	1742	0.0233289	3	2.83098	404	121.351	6.92304	ptpc1	M.musculus mRNA for protein tyrosine phosphatase.
ENSMUSG00000028044	13	2.08405	2	250.71	267	120.299	6.91048	Cks1b	CDC28 protein kinase 1b
ENSMUSG00000039748	1994	0.142665	21	17.0492	2785	119.505	6.90093	Exo1	exonuclease 1
ENSMUSG00000030110	2322	0.0233356	4	2.74418	522	117.596	6.87769	Ret	ret proto-oncogene isoform a,ret proto-oncogene isoform c,
ENSMUSG00000038264	1435	0.160479	17	18.0763	2125	112.64	6.81557	Sema7a	semaphorin 7A
ENSMUSG00000024673	636	0.127796	6	14.3757	749	112.49	6.81365	Ms4a1	membrane-spanning 4-domains, subfamily A, member,membrane-spanning 4-domains, subfamily A, member,
ENSMUSG00000028885	1051	0.154668	12	17.0966	1472	110.537	6.78839	Smpdl3b	sphingomyelin phosphodiesterase, acid-like 3B
ENSMUSG00000042474	952	0.0853761	6	9.36029	730	109.636	6.77658	Faim3	Fas apoptotic inhibitory molecule
ENSMUSG00000072980	486	0.195112	7	21.3494	850	109.421	6.77375	Oip5	Opa interacting protein 5
ENSMUSG00000034271	372	0.109245	3	11.4521	349	104.83	6.71191	Jundm2	Jun dimerization protein 2,Jun dimerization protein 2,
ENSMUSG00000068220	279	29.0834	599	3041.78	69523	104.588	6.70858	Lgals1	lectin, galactose binding, soluble 1
ENSMUSG00000026573	225	0.060206	1	6.23906	115	103.629	6.69528	Xcl1	chemokine (C motif) ligand 1
ENSMUSG00000029752	1246	0.0326156	3	3.37991	345	103.629	6.69528	Asns	asparagine synthetase
ENSMUSG00000025314	2258	0.0779904	13	7.91445	1464	101.48	6.66505	Ptprj	protein tyrosine phosphatase, receptor type, J
ENSMUSG00000022021	2403	0.270589	48	27.0501	5325	99.9677	6.64339	Diap3,Dia2	diaphanous homolog 3,diaphanous homolog 3,Mus musculus diaphanous-related formin (Dia2) mRNA, complete cds.,Mammary gland RCB-0526 Jyg-MC(A) cDNA, RIKEN full-length enriched library, clone:G830018H01 product:diaphanous homolog 3 (Drosophila), full insert sequence.,Mus musculus diaphanous-related formin (Dia2) mRNA, complete cds.,
ENSMUSG00000048965	893	0.0151695	1	1.50364	110	99.1229	6.63115	Mrgpre	G protein-coupled receptor MrgE
ENSMUSG00000021403	894	0.030305	2	2.97661	218	98.2218	6.61797	Serpinb9b	serine (or cysteine) proteinase inhibitor, clade
ENSMUSG00000038179	575	0.683207	29	66.9784	3155	98.0354	6.61523	Slamf7,Cs1	SLAM family member 7,SLAM family member 7,Mus musculus Cs1 mRNA for CS1, complete cds, strain: MRL/MpJ.,SLAM family member 7,
ENSMUSG00000049493	1293	0.0104767	1	1.01016	107	96.4196	6.59125	AI427122	hypothetical protein LOC102502
ENSMUSG00000026039	3199	0.258308	61	24.6846	6469	95.5628	6.57838	Sgol2	tripin
ENSMUSG00000066307	820	0.0495598	3	4.67433	314	94.317	6.55945	E130016E03Rik,Fsbp	Mus musculus 0 day neonate eyeball cDNA, RIKEN full-length enriched library, clone:E130016E03 product:FIBRINOGEN SILENCER BINDING PROTEIN homolog [Homo sapiens], full insert sequence.,Fibrinogen silencer-binding protein.,
ENSMUSG00000002835	2176	0.616309	99	57.5337	10256	93.3522	6.54461	Chaf1a	chromatin assembly factor 1, subunit A (p150),chromatin assembly factor 1, subunit A (p150),
ENSMUSG00000037544	1113	0.937168	77	86.8518	7919	92.6747	6.5341	mKIAA0008,Dlg7	discs large homolog 7,discs large homolog 7,Mus musculus mRNA for hepatoma up-regulated protein, complete cds.,
ENSMUSG00000003779	1944	1.05221	151	96.9766	15444	92.1646	6.52614	Kif20a	kinesin family member 20A
ENSMUSG00000034634	264	0.153936	3	14.1488	306	91.914	6.52221	Ly6d	lymphocyte antigen 6 complex, locus D
ENSMUSG00000038421	862	0.0628601	4	5.73524	405	91.2382	6.51157	Fcrla	Fc receptor homolog expressed in B cells,Fc receptor homolog expressed in B cells,
ENSMUSG00000042029	2337	0.4927	85	44.1525	8453	89.6135	6.48564	Mtb,Ncapg2	leucine zipper protein 5,Mus musculus 2 cells egg cDNA, RIKEN full-length enriched library, clone:B020014N20 product:hypothetical protein, full insert sequence.,
ENSMUSG00000029223	347	0.0390384	1	3.48265	99	89.2107	6.47914	Uchl1	ubiquitin carboxy-terminal hydrolase L1,ubiquitin carboxy-terminal hydrolase L1,
ENSMUSG00000075502	1610	0.0168278	2	1.50121	198	89.2107	6.47914	EG432879	hypothetical protein LOC432879
ENSMUSG00000024353	407	0.0998502	3	8.87771	296	88.9103	6.47428	2010001M09Rik	hypothetical protein LOC69816
ENSMUSG00000030346	468	0.492068	17	43.689	1675	88.7866	6.47227	Rad51ap1	RAD51 associated protein 1,Mus musculus 13 days embryo liver cDNA, RIKEN full-length enriched library, clone:2510006L10 product:hypothetical protein, full insert sequence.,
ENSMUSG00000047293	1043	0.0259757	2	2.2939	196	88.3095	6.4645	Gpr15	Gpr15 protein (Fragment).
ENSMUSG00000016526	1641	0.0165099	2	1.45798	196	88.3095	6.4645	Dyrk3	dual-specificity tyrosine-(Y)-phosphorylation
ENSMUSG00000006179	1050	0.0645064	5	5.6849	489	88.1293	6.46155	Prss16	protease, serine, 16 (thymus)
ENSMUSG00000025747	644	1.22001	58	105.692	5576	86.6316	6.43682	Tyms	thymidylate synthase,Mus musculus 10 days embryo whole body cDNA, RIKEN full-length enriched library, clone:2610017G21 product:thymidylate synthase, full insert sequence.,
ENSMUSG00000025017	1783	0.265912	35	22.9554	3353	86.3271	6.43174	AK087295,Pik3ap1	phosphoinositide-3-kinase adaptor protein 1,phosphoinositide-3-kinase adaptor protein 1,Mus musculus 0 day neonate lung cDNA, RIKEN full-length enriched library, clone:E030042K13 product:B cell phosphoinositide 3-kinase adaptor, full insert sequence.,
ENSMUSG00000028214	728	0.241899	13	20.8254	1242	86.0914	6.4278	Gem	GTP binding protein (gene overexpressed in
ENSMUSG00000036777	2447	0.199292	36	17.1055	3429	85.8315	6.42343	Anln	anillin
ENSMUSG00000002204	900	0.0752574	5	6.45607	476	85.7864	6.42268	Napsa	napsin A aspartic peptidase,napsin A aspartic peptidase,
ENSMUSG00000026011	377	0.287456	8	24.5756	759	85.4935	6.41774	ctla-4	Mus musculus ctla-4 mRNA for hypothetical protein, complete cds.
ENSMUSG00000026068	1445	0.590602	63	49.7566	5890	84.2474	6.39656	Il18rap	interleukin 18 receptor accessory protein,interleukin 18 receptor accessory protein,interleukin 18 receptor accessory protein,
ENSMUSG00000027962	768	0.0176385	1	1.47817	93	83.8039	6.38895	Vcam1	vascular cell adhesion molecule 1
ENSMUSG00000026285	672	0.624906	31	51.8791	2856	83.0191	6.37537	Pdcd1	programmed cell death 1
ENSMUSG00000032014	689	0.0196609	1	1.61223	91	82.0017	6.35758	Oaf	out at first
ENSMUSG00000022385	1801	0.586682	78	47.9869	7080	81.7938	6.35392	Gtse1	G two S phase expressed protein 1,G two S phase expressed protein 1,
ENSMUSG00000019467	1217	0.0222619	2	1.79542	179	80.65	6.3336	D10Ertd610e	RAC/CDC42 exchange factor,RAC/CDC42 exchange factor,
ENSMUSG00000017861	1255	0.334611	31	26.8842	2764	80.3448	6.32813	Mybl2	myeloblastosis oncogene-like 2
ENSMUSG00000027074	1029	0.434431	33	34.1412	2878	78.5884	6.29624	Slc43a3	solute carrier family 43, member 3,solute carrier family 43, member 3,
ENSMUSG00000029994	285	0.237655	5	18.6743	436	78.5775	6.29604	Anxa4	annexin A4,annexin A4,
ENSMUSG00000008193	301	0.0900089	2	6.97534	172	77.4961	6.27605	Spib	Spi-B transcription factor (Spi-1/PU.1 related)
ENSMUSG00000001665	526	0.0257535	1	1.9958	86	77.4961	6.27605	Gstt3	glutathione S-transferase, theta 3
ENSMUSG00000003484	1095	0.0247422	2	1.91742	172	77.4961	6.27605	Cyp4f18	cytochrome P450 CYP4F18
ENSMUSG00000057337	1339	0.0202335	2	1.54067	169	76.1444	6.25067	Chst3	carbohydrate (chondroitin 6/keratan)
ENSMUSG00000032254	741	0.840933	46	63.9995	3885	76.1053	6.24992	Kif23	kinesin family member 23,kinesin family member 23,kinesin family member 23,Mus musculus 8 days embryo whole body cDNA, RIKEN full-length enriched library, clone:5730589H11 product:kinesin-like 5 (mitotic kinesin-like protein 1), full insert sequence.,
ENSMUSG00000026274	3472	0.132654	34	10.02	2850	75.5349	6.23907	mKIAA0135,Pask	PAS domain containing serine/threonine kinase,PAS domain containing serine/threonine kinase,PAS domain containing serine/threonine kinase,Mus musculus 14 days embryo liver cDNA, RIKEN full-length enriched library, clone:4432411M05 product:PAS domain containing serine/threonine kinase, full insert sequence.,Mus musculus 14 days embryo liver cDNA, RIKEN full-length enriched library, clone:4432411M0…
ENSMUSG00000027858	346	0.117454	3	8.74942	248	74.4924	6.21902	Tspan2	tetraspan 2
ENSMUSG00000026826	733	0.055442	3	4.11336	247	74.192	6.21319	Nr4a2	Nurr2.,nuclear receptor subfamily 4, group A, member 2,
ENSMUSG00000018983	1052	1.39069	108	103.016	8878	74.0752	6.21092	E2f2	E2F transcription factor 2
ENSMUSG00000031661	1038	0.0130504	1	0.964317	82	73.8917	6.20734	Nkd1	naked cuticle 1 homolog
ENSMUSG00000021569	779	0.452124	26	33.1888	2118	73.4064	6.19783	Trip13	thyroid hormone receptor interactor 13
ENSMUSG00000036273	1196	0.0113264	1	0.826718	81	72.9905	6.18964	Lrrk2	leucine-rich repeat kinase 2,Adult male testis cDNA, RIKEN full-length enriched library, clone:4921521H10 product:hypothetical Serine/Threonine protein kinase containing protein, full insert sequence (Adult male testis cDNA, RIKEN full-length enriched library, clone:4921513O20 product:hypothetical Serine/Threonine protein kinase containing protein, full insert sequence).,Mus musculus adult male t…
ENSMUSG00000021391	361	0.262671	7	19.1049	565	72.7331	6.18454	Cenpp	centromere protein P
ENSMUSG00000032113	951	0.270642	19	19.5489	1523	72.2317	6.17456	Chek1	checkpoint kinase 1 homolog,checkpoint kinase 1 homolog,Serine/threonine-protein kinase Chk1 (EC 2.7.11.1).,
ENSMUSG00000032547	1185	0.0685891	6	4.93424	479	71.9392	6.16871	Ryk	receptor-like tyrosine kinase isoform 1,receptor-like tyrosine kinase isoform 2,
ENSMUSG00000046546	1235	0.0219374	2	1.54192	156	70.2872	6.13519	BC022623	hypothetical protein LOC224093
ENSMUSG00000078200	1181	0.0114702	1	0.80621	78	70.2872	6.13519	Ier5l	immediate early response 5-like
ENSMUSG00000026779	2118	0.172687	27	11.8322	2053	68.5183	6.09842	Mastl	microtubule associated serine/threonine,microtubule associated serine/threonine,
ENSMUSG00000028587	1574	0.172126	20	11.3615	1465	66.0069	6.04454	Orc1l	origin recognition complex, subunit 1 isoform A,origin recognition complex, subunit 1 isoform B,Orc1l protein (Fragment).,
ENSMUSG00000035383	378	0.107511	3	6.97534	216	64.8805	6.01971	Pmch	pro-melanin-concentrating hormone
ENSMUSG00000037419	1426	0.484476	51	31.0051	3622	63.997	5.99993	Endod1	endonuclease domain containing 1,endonuclease domain containing 1,
ENSMUSG00000033752	335	0.0404368	1	2.51425	69	62.1771	5.95831	Mnd1	GAJ protein
ENSMUSG00000029814	1140	0.142593	12	8.85532	827	62.102	5.95657	mimp3,Igf2bp3,AK045244	insulin-like growth factor 2 mRNA binding,Mus musculus mimp3 mRNA for igf2 mRNA-binding protein 3, complete cds.,Mus musculus 9.5 days embryo parthenogenote cDNA, RIKEN full-length enriched library, clone:B130050M17 product:insulin-like growth factor 2, binding protein 3, full insert sequence.,
ENSMUSG00000001228	1538	1.97294	224	122.521	15437	62.1007	5.95654	Uhrf1	ubiquitin-like, containing PHD and RING finger
ENSMUSG00000027496	866	1.6581	106	102.179	7249	61.6245	5.94543	Aurka	serine/threonine protein kinase 6
ENSMUSG00000070369	2099	0.0516297	8	3.12295	537	60.4875	5.91857	Itgad	integrin, alpha D
ENSMUSG00000001517	1989	1.07608	158	64.7104	10544	60.1353	5.91014	Foxm1	forkhead box M1
ENSMUSG00000027490	619	0.590874	27	34.9838	1774	59.2068	5.88769	mKIAA4009	Mus musculus strain ILS E2F1 mRNA, complete cds.
ENSMUSG00000006398	358	2.30818	61	133.389	3912	57.7897	5.85274	Cdc20	cell division cycle 20 homolog,cell division cycle 20 homolog,
ENSMUSG00000024812	2624	0.118737	23	6.85705	1474	57.7499	5.85175	Tjp2	tight junction protein 2,tight junction protein 2,Mus musculus tight junction protein ZO-2 mRNA, complete cds.,
ENSMUSG00000071658	148	0.183059	2	10.4748	127	57.221	5.83847	Gng3	guanine nucleotide binding protein (G protein),
ENSMUSG00000069910	1387	0.527399	54	29.7382	3379	56.3866	5.81728	Ccdc99	coiled-coil domain containing 99
ENSMUSG00000039814	1274	0.0531646	5	2.96069	309	55.6891	5.79932	Xkr5	XK-related protein 5.
ENSMUSG00000031262	1441	0.329023	35	18.1705	2145	55.2256	5.78727	Cenpi	centromere protein I,centromere protein I,centromere protein I,centromere protein I,
ENSMUSG00000027699	890	0.852354	56	46.5095	3391	54.5659	5.76993	Ect2	Ect2 protein.
ENSMUSG00000030247	1195	0.0113359	1	0.612896	60	54.0671	5.75668	Kcnj8	potassium inwardly-rectifying channel J8,potassium inwardly-rectifying channel J8,
ENSMUSG00000030792	533	0.254153	10	13.6497	596	53.7066	5.74703	Dkkl1	dickkopf-like 1
ENSMUSG00000033350	1553	0.340185	39	18.1256	2306	53.2815	5.73556	Chst2	carbohydrate sulfotransferase 2
ENSMUSG00000031995	1812	0.179422	24	9.5526	1418	53.241	5.73447	St14	suppression of tumorigenicity 14 (colon
ENSMUSG00000025993	1393	0.0291737	3	1.55105	177	53.1659	5.73243	Slc40a1	solute carrier family 40 (iron-regulated,solute carrier family 40 (iron-regulated,
ENSMUSG00000041481	1103	0.282471	23	14.8076	1338	52.4215	5.71209	Serpina3g	serine (or cysteine) proteinase inhibitor, clade,serine (or cysteine) proteinase inhibitor, clade,
ENSMUSG00000054206	595	1.00175	44	52.4176	2555	52.3263	5.70946	Gzmm,MMET-1	granzyme M (lymphocyte met-ase 1),Mus musculus mRNA for truncated granzyme M, complete cds.,
ENSMUSG00000026770	502	0.242863	9	12.4986	514	51.4638	5.68549	Il2ra	interleukin 2 receptor, alpha chain,Mus musculus 16 days neonate thymus cDNA, RIKEN full-length enriched library, clone:A130010M06 product:interleukin 2 receptor, alpha chain, full insert sequence.,
ENSMUSG00000048922	163	0.664851	8	33.3254	445	50.1247	5.64745	Cdca2	Mus musculus 13 days embryo forelimb cDNA, RIKEN full-length enriched library, clone:5930403H17 product:hypothetical protein, full insert sequence.,Mus musculus 13 days embryo forelimb cDNA, RIKEN full-length enriched library, clone:5930403H17 product:hypothetical protein, full insert sequence.,
ENSMUSG00000049539	602	0.0225022	1	1.11524	55	49.5615	5.63115	Hist1h1a	histone 1, H1a
ENSMUSG00000021356	928	0.394128	27	19.4678	1480	49.3946	5.62628	Irf4	interferon regulatory factor 4
ENSMUSG00000031016	1501	0.379045	42	18.6803	2297	49.2826	5.62301	Wee1	wee 1 homolog
ENSMUSG00000005470	449	4.2238	140	206.918	7611	48.9886	5.61437	Asf1b	anti-silencing function 1B
ENSMUSG00000056091	842	0.0643532	4	3.14595	217	48.8856	5.61134	St3gal5	ST3 beta-galactoside alpha-2,3-sialyltransferase,ST3 beta-galactoside alpha-2,3-sialyltransferase,
ENSMUSG00000030677	1198	2.47633	219	120.856	11861	48.8044	5.60894	Kif22	kinesin family member 22
ENSMUSG00000042331	1911	0.00708861	1	0.338547	53	47.7592	5.57771	AK032662,Specc1	6 days neonate spleen cDNA, RIKEN full-length enriched library, clone:F430007D01 product:Similar to sperm antigen homolog.,Mus musculus 10 days neonate cerebellum cDNA, RIKEN full-length enriched library, clone:6530404P05 product:SPERM ANTIGEN homolog [Homo sapiens], full insert sequence.,
ENSMUSG00000058600	116	0.350336	3	16.7318	159	47.7592	5.57771	Rpl30	ribosomal protein L30
ENSMUSG00000037071	844	0.0802508	5	3.7604	260	46.8581	5.55023	Scd1	stearoyl-Coenzyme A desaturase 1
ENSMUSG00000062380	1193	0.42013	37	19.5535	1911	46.5415	5.54045	Tubb3	tubulin, beta 3
ENSMUSG00000008136	640	1.03714	49	48.0645	2520	46.3432	5.53429	Fhl2	four and a half LIM domains 2,four and a half LIM domains 2,
ENSMUSG00000020092	1820	0.0223291	3	1.01947	152	45.6566	5.51275	X99384	paladin
ENSMUSG00000020331	2272	0.0417361	7	1.8912	352	45.3133	5.50186	Hcn2	hyperpolarization-activated, cyclic
ENSMUSG00000033031	1950	1.43105	206	64.8215	10355	45.2965	5.50133	C330027C09Rik,mKIAA1524	hypothetical protein LOC224171,hypothetical protein LOC224171,Mus musculus ES cells cDNA, RIKEN full-length enriched library, clone:C330027C09 product:P90 AUTOANTIGEN homolog [Homo sapiens], full insert sequence.,
ENSMUSG00000007021	530	0.0255591	1	1.15159	50	45.0559	5.49364	Syngr3	synaptogyrin 3
ENSMUSG00000045273	366	0.888285	24	39.4555	1183	44.4176	5.47306	Cenph	centromere protein H
ENSMUSG00000046410	822	0.0494392	3	2.16813	146	43.8544	5.45465	Kcnk6	potassium inwardly-rectifying channel, subfamily,potassium inwardly-rectifying channel, subfamily,
ENSMUSG00000052151	591	0.114605	5	4.9571	240	43.2536	5.43475	Ppap2c	phosphatidic acid phosphatase type 2c,Ppap2c protein (Fragment).,phosphatidic acid phosphatase type 2c,Mus musculus phosphatidic acid phosphatase type 2c (Ppap2c) mRNA, complete cds.,phosphatidic acid phosphatase type 2c,
ENSMUSG00000026873	1177	0.471878	41	20.3897	1966	43.2097	5.43328	Phf19	PHD finger protein 19,Mus musculus 13 days embryo head cDNA, RIKEN full-length enriched library, clone:3110009G19 product:weakly similar to METAL-RESPONSE ELEMENT-BINDING TRANSCRIPTION FACTOR 2 (METAL-RESPONSE ELEMENT DNA-BINDING PROTEIN M96) [Homo sapiens], full insert sequence.,
ENSMUSG00000024013	1337	0.0506595	5	2.16382	237	42.713	5.4166	Fgd2	FYVE, RhoGEF and PH domain containing 2,FYVE, RhoGEF and PH domain-containing protein 2.,
ENSMUSG00000028988	126	0.322532	3	13.7569	142	42.6529	5.41457	Ctnnbip1	catenin, beta interacting protein 1,catenin, beta interacting protein 1,
ENSMUSG00000025154	1034	1.13978	87	48.426	4102	42.4872	5.40896	Arhgap19	Rho GTPase activating protein 19
ENSMUSG00000037313	720	3.81932	203	162.198	9567	42.4679	5.4083	Tacc3	transforming, acidic coiled-coil containing,transforming, acidic coiled-coil containing,transforming, acidic coiled-coil containing,Mus musculus transforming acidic coiled-coil containing protein 3 (Tacc3) mRNA, complete cds.,
ENSMUSG00000052609	674	0.200984	10	8.3673	462	41.6316	5.37961	Plekhg3,mKIAA0599	pleckstrin homology domain containing, family G,4 days neonate male adipose cDNA, RIKEN full-length enriched library, clone:B430212B09 product:hypothetical Dbl, domain (dbl/cdc24 rhoGEF family), PH Domain containing protein, full insert sequence.,Plekhg3 protein.,Mus musculus adult male kidney cDNA, RIKEN full-length enriched library, clone:F530203M18 product:hypothetical H+-transporting two-sect…
ENSMUSG00000042228	967	0.0700431	5	2.89076	229	41.2712	5.36706	Lyn	Yamaguchi sarcoma viral (v-yes-1) oncogene,Lyn protein.,Yamaguchi sarcoma viral (v-yes-1) oncogene,
ENSMUSG00000028655	1045	0.090741	7	3.67958	315	40.5503	5.34164	Mfsd2	major facilitator superfamily domain containing
ENSMUSG00000030122	82	8.92076	54	359.358	2414	40.2833	5.33211	Ptms	parathymosin
ENSMUSG00000035246	713	0.0759963	4	3.04743	178	40.0997	5.32552	Pcyt1b	phosphate cytidylyltransferase 1, choline, beta
ENSMUSG00000039232	824	0.920625	56	36.7242	2479	39.8905	5.31798	Stx11	Bone marrow macrophage cDNA, RIKEN full-length enriched library, clone:I830156A17 product:syntaxin 11, full insert sequence.,Bone marrow macrophage cDNA, RIKEN full-length enriched library, clone:I830156A17 product:syntaxin 11, full insert sequence.,
ENSMUSG00000028212	744	0.491601	27	19.5736	1193	39.8161	5.31528	Ccne2	cyclin E2 isoform 2
ENSMUSG00000046417	860	0.0315031	2	1.24907	88	39.6492	5.30922	BC046404	hypothetical protein LOC192976,hypothetical protein LOC192976,Mus musculus 17 days pregnant adult female amnion cDNA, RIKEN full-length enriched library, clone:I920046F18 product:weakly similar to Hypothetical gene supported by BC017595 (Fragment) [Homo sapiens], full insert sequence.,
ENSMUSG00000028217	1404	0.0192968	2	0.756407	87	39.1986	5.29273	Cdh17	cadherin 17
ENSMUSG00000015340	1193	0.0908388	8	3.55052	347	39.086	5.28858	Cybb,AK153180	cytochrome b-245, beta polypeptide,Mus musculus adult male cecum cDNA, RIKEN full-length enriched library, clone:9130003L10 product:cytochrome b-245, beta polypeptide, full insert sequence.,Mus musculus 3 days neonate thymus cDNA, RIKEN full-length enriched library, clone:A630063D24 product:inferred: cytochrome b-245, beta polypeptide, full insert sequence.,
ENSMUSG00000047139	151	0.358843	4	13.9853	173	38.9733	5.28442	Cd24a	CD24a antigen
ENSMUSG00000021624	1866	0.065336	9	2.50548	383	38.3476	5.26106	Cd180	CD180 antigen,Mus musculus NOD-derived CD11c +ve dendritic cells cDNA, RIKEN full-length enriched library, clone:F630107B15 product:lymphocyte antigen 78, full insert sequence.,
ENSMUSG00000054717	473	2.57753	90	98.0935	3801	38.0572	5.2501	Hmgb2	high mobility group box 2
ENSMUSG00000032507	709	0.114638	6	4.3559	253	37.9971	5.24782	Fbxl2	F-box and leucine-rich repeat protein 2,F-box and leucine-rich repeat protein 2,
ENSMUSG00000075601	253	0.160629	3	6.03105	125	37.5466	5.23061	AK153212	Mus musculus bone marrow macrophage cDNA, RIKEN full-length enriched library, clone:I830057H21 product:similar to Lymphocyte antigen Ly-6A.2/Ly-6E.1 precursor (T-cell-activating protein) (TAP) [Mus musculus], full insert sequence.
ENSMUSG00000021457	1378	0.108135	11	4.05714	458	37.5193	5.22956	Syk	spleen tyrosine kinase,spleen tyrosine kinase,spleen tyrosine kinase,Mus musculus ES cells cDNA, RIKEN full-length enriched library, clone:C330013E14 product:spleen tyrosine kinase, full insert sequence.,
ENSMUSG00000005413	81	0.334478	2	12.3575	82	36.9458	5.20734	Hmox1	heme oxygenase (decycling) 1
ENSMUSG00000034201	850	0.0318737	2	1.16324	81	36.4953	5.18964	Gas2l1	GAS2-related protein isoform alpha,Mus musculus GAS2-related protein isoform alpha mRNA, complete cds.,
ENSMUSG00000026121	1945	0.0139294	2	0.508357	81	36.4953	5.18964	Sema4c	Semaphorin-4C precursor (Semaphorin I) (Sema I) (Semaphorin C-like 1) (M-Sema F).
ENSMUSG00000029121	589	0.252988	11	9.09814	439	35.9628	5.16843	Crmp1	Crmp1 protein.
ENSMUSG00000039055	1393	0.661271	68	23.774	2713	35.9519	5.168	Eme1	essential meiotic endonuclease 1 homolog 1
ENSMUSG00000054418	241	0.112418	2	4.00141	79	35.5941	5.15357	AK019332	Mus musculus adult male hippocampus cDNA, RIKEN full-length enriched library, clone:2900041M22 product:hypothetical protein, full insert sequence.
ENSMUSG00000052160	1085	0.312128	25	10.9805	976	35.1796	5.13667	Pld4	phospholipase D family, member 4,phospholipase D family, member 4,
ENSMUSG00000017737	1673	0.00809704	1	0.284559	39	35.1436	5.13519	Mmp9	matrix metallopeptidase 9
ENSMUSG00000021759	500	0.081278	3	2.8564	117	35.1436	5.13519	Ppap2a	phosphatidic acid phosphatase 2a isoform 2
ENSMUSG00000074217	283	0.0478669	1	1.68222	39	35.1436	5.13519	AK008705	Mus musculus adult male stomach cDNA, RIKEN full-length enriched library, clone:2210011C24 product:hypothetical protein, full insert sequence.
ENSMUSG00000006457	1863	0.00727125	1	0.255538	39	35.1436	5.13519	Actn3	actinin alpha 3,actinin alpha 3,
ENSMUSG00000039783	321	0.0422004	1	1.48307	39	35.1436	5.13519	Kmo	Mus musculus cDNA fis, clone TRACH3031518, highly similar to Rattus norvegicus kynurenine 3-hydroxylase (Kmo).
ENSMUSG00000028937	650	2.60507	125	91.4762	4871	35.1148	5.13401	Acot7	acyl-CoA thioesterase 7,acyl-CoA thioesterase 7,
ENSMUSG00000026938	617	0.0439103	2	1.52338	77	34.693	5.11657	Fcna	ficolin A
ENSMUSG00000040883	450	0.030103	1	1.0308	38	34.2425	5.09771	BC010787	hypothetical protein LOC235043
ENSMUSG00000010651	795	0.0170394	1	0.583472	38	34.2425	5.09771	Acaa1b	acetyl-Coenzyme A acyltransferase 1B
ENSMUSG00000026475	406	0.0667307	2	2.28503	76	34.2425	5.09771	Rgs16	regulator of G-protein signaling 16
ENSMUSG00000021697	1150	1.44887	123	49.5492	4668	34.1985	5.09586	Depdc1b	DEP domain containing 1B,DEP domain containing 1B,
ENSMUSG00000031821	358	1.40004	37	47.7022	1399	34.072	5.09051	Gins2	DNA replication complex GINS protein PSF2
ENSMUSG00000038963	1732	0.203352	26	6.89278	978	33.8959	5.08304	Slco4a1	solute carrier organic anion transporter family,,Mus musculus adult male cecum cDNA, RIKEN full-length enriched library, clone:9130022F15 product:ORGANIC ANION TRANSPORTER E homolog [Rattus norvegicus], full insert sequence.,
ENSMUSG00000075702	247	0.16453	3	5.53509	112	33.6417	5.07218	Selm	selenoprotein M precursor,Mus musculus adult male cerebellum cDNA, RIKEN full-length enriched library, clone:1500040L08 product:selenoprotein M, full insert sequence.,
ENSMUSG00000018919	416	0.0325633	1	1.08571	37	33.3414	5.05924	Tm4sf5	transmembrane 4 superfamily member 5
ENSMUSG00000026536	1038	0.0522017	4	1.72872	147	33.1161	5.04946	Mnda,Ifi204	myeloid cell nuclear differentiation antigen,myeloid cell nuclear differentiation antigen,Mus musculus 7 days neonate cerebellum cDNA, RIKEN full-length enriched library, clone:A730048F03 product:interferon activated gene 205, full insert sequence.,
ENSMUSG00000034573	5425	0.187277	75	6.15855	2737	32.8848	5.03935	Ptpn13	protein tyrosine phosphatase, non-receptor type,Mus musculus 0 day neonate skin cDNA, RIKEN full-length enriched library, clone:4632415F05 product:protein tyrosine phosphatase, non-receptor type 13, full insert sequence.,Mus musculus 0 day neonate skin cDNA, RIKEN full-length enriched library, clone:4632415F05 product:protein tyrosine phosphatase, non-receptor type 13, full insert sequence.,Mus m…
ENSMUSG00000005087	473	0.830537	29	26.9686	1045	32.4713	5.02109	Cd44	CD44 antigen isoform c,CD44 antigen isoform c,
ENSMUSG00000009092	407	0.0332834	1	1.07972	36	32.4402	5.01971	Derl3	Der1-like domain family, member 3,Derlin-3 (Degradation in endoplasmic reticulum protein 3) (Der1-like protein 3) (Protein IZP6).,Der1-like domain family, member 3,
ENSMUSG00000030410	1371	0.167971	17	5.4312	610	32.3342	5.01499	Dmwd	dystrophia myotonica-containing WD repeat motif,dystrophia myotonica-containing WD repeat motif,dystrophia myotonica-containing WD repeat motif,
ENSMUSG00000006715	381	4.1599	117	134.115	4186	32.24	5.01078	Gmnn	geminin
ENSMUSG00000038151	2190	0.420617	68	13.4331	2410	31.9367	4.99714	Prdm1	PR domain containing 1, with ZNF domain,Adult retina cDNA, RIKEN full-length enriched library, clone:A930032K02 product:PR domain containing 1, with ZNF domain, full insert sequence.,Mus musculus 8 days embryo whole body cDNA, RIKEN full-length enriched library, clone:5730478J08 product:B LYMPHOCYTE INDUCED MATURATION PROTEIN (BLIMP-1) (B LYMPHOCYTE INDUCED MATURATION PROTEIN 1) homolog [Mus musc…
ENSMUSG00000049608	944	0.545298	38	17.3017	1338	31.7288	4.98772	Gpr55	G protein-coupled receptor 55
ENSMUSG00000032369	425	0.478106	15	14.9354	520	31.2387	4.96526	Plscr1	phospholipid scramblase 1,Phospholipid scramblase 1 (PL scramblase 1) (Ca(2+)-dependent phospholipid scramblase 1) (Transplantability-associated protein 1) (TRA1) (NOR1).,
ENSMUSG00000035107	1670	0.0162232	2	0.504355	69	31.0886	4.95831	Dcbld2	discoidin, CUB and LCCL domain containing 2,discoidin, CUB and LCCL domain containing 2,discoidin, CUB and LCCL domain containing 2,discoidin, CUB and LCCL domain containing 2,
ENSMUSG00000034023	147	0.46076	5	14.2828	172	30.9984	4.95412	Fancd2	Fanconi anemia, complementation group D2
ENSMUSG00000076609	283	7.03644	147	216.402	5017	30.7545	4.94272	M34473	Mus musculus adult male bone cDNA, RIKEN full-length enriched library, clone:9830118L20 product:unclassifiable, full insert sequence.
ENSMUSG00000050777	575	0.188471	8	5.7956	273	30.7506	4.94254	Tmem37	transmembrane protein 37
ENSMUSG00000041219	935	1.6951	117	52.039	3986	30.6996	4.94015	Arhgap11a	Rho GTPase activating protein 11A
ENSMUSG00000036606	2666	0.0254057	5	0.778381	170	30.638	4.93725	Plxnb2	14 days pregnant adult female placenta cDNA, RIKEN full-length enriched library, clone:M5C1068G03 product:plexin B2, full insert sequence.,Mus musculus 14 days pregnant adult female placenta cDNA, RIKEN full-length enriched library, clone:M5C1068G03 product:plexin B2, full insert sequence.,
ENSMUSG00000040616	670	0.0202184	1	0.619452	34	30.638	4.93725	Tmem51	transmembrane protein 51
ENSMUSG00000063171	749	0.0180859	1	0.554116	34	30.638	4.93725	1110033J19Rik	RIKEN cDNA 1110033J19 gene (17 days embryo head cDNA, RIKEN full- length enriched library, clone:3300002H24 product:Similar to ribosomal protein S4, X-linked, full insert sequence).
ENSMUSG00000001227	2021	0.0670279	10	2.04152	338	30.4578	4.92874	Sema6b	sema domain, transmembrane domain (TM), and,sema domain, transmembrane domain (TM), and,sema domain, transmembrane domain (TM), and,
ENSMUSG00000035578	892	0.0455594	3	1.3548	99	29.7369	4.89418	Iqcg	IQ motif containing G
ENSMUSG00000031264	828	0.0490809	3	1.45951	99	29.7369	4.89418	Btk	Bruton agammaglobulinemia tyrosine kinase
ENSMUSG00000041390	501	0.648927	24	19.1752	787	29.5492	4.88504	Mdfic	MyoD family inhibitor domain containing protein,Mus musculus adult male aorta and vein cDNA, RIKEN full-length enriched library, clone:A530013I21 product:similar to HIC PROTEIN ISOFORM P40 [Homo sapiens], full insert sequence.,MyoD family inhibitor domain containing protein,
ENSMUSG00000028332	1352	0.020039	2	0.577839	64	28.8358	4.84979	Hemgn	hemogen
ENSMUSG00000024056	1289	2.13336	203	61.4888	6493	28.8224	4.84912	Ndc80	HEC protein
ENSMUSG00000024754	3236	0.175818	42	5.05475	1340	28.7499	4.84549	Tmem2	transmembrane protein 2,transmembrane protein 2,Mus musculus bone marrow macrophage cDNA, RIKEN full-length enriched library, clone:G530008N16 product:similar to Transmembrane protein 2 [Homo sapiens], full insert sequence.,Mus musculus bone marrow macrophage cDNA, RIKEN full-length enriched library, clone:G530008N16 product:similar to Transmembrane protein 2 [Homo sapiens], full insert sequence.,
ENSMUSG00000040495	1400	0.0967596	10	2.7727	318	28.6555	4.84074	Chrm4	cholinergic receptor, muscarinic 4
ENSMUSG00000026358	391	1.38581	40	39.524	1266	28.5204	4.83392	Rgs1	regulator of G-protein signaling 1,Mus musculus regulator of G-protein signaling 1 mRNA, complete cds.,
ENSMUSG00000002104	703	0.0385387	2	1.09393	63	28.3852	4.82707	Rapsn	receptor-associated protein of the synapse
ENSMUSG00000042842	791	6.04533	353	171.143	11090	28.3099	4.82323	Serpinb6b	serine (or cysteine) proteinase inhibitor, clade,serine (or cysteine) proteinase inhibitor, clade,
ENSMUSG00000045322	3056	0.0354616	8	1.00259	251	28.2726	4.82133	Tlr9	toll-like receptor 9
ENSMUSG00000014846	411	0.560311	17	15.6818	528	27.9877	4.80672	Tppp3	tubulin polymerization-promoting protein family
ENSMUSG00000052212	1774	0.00763604	1	0.21331	31	27.9346	4.80398	Cd177	CD177 antigen
ENSMUSG00000038517	333	0.203399	5	5.60855	153	27.5742	4.78525	Tbkbp1	ProSAPiP2 protein
ENSMUSG00000038357	252	0.107511	2	2.95483	61	27.4841	4.78052	Camp	cathelicidin antimicrobial peptide
ENSMUSG00000040594	856	0.0158252	1	0.42781	30	27.0335	4.75668	Ranbp17	RAN binding protein 17,RAN binding protein 17,Mus musculus mRNA for homolog of human chromosomal breakpoint t(5;14) (q33-q34;q11).,Mus musculus mRNA for homolog of human chromosomal breakpoint t(5;14) (q33-q34;q11).,
ENSMUSG00000001039	289	0.0468732	1	1.26715	30	27.0335	4.75668	B9d1	B9 protein
ENSMUSG00000079553	1151	1.32992	113	35.6448	3361	26.8023	4.74428	Kifc1	kinesin family member C1,Mus musculus kinesin-related protein KIFC5A mRNA, complete cds.,
ENSMUSG00000056531	898	0.0905101	6	2.41962	178	26.7332	4.74056	Ccdc18	coiled-coil domain containing 18,0 day neonate thymus cDNA, RIKEN full-length enriched library, clone:A430108L15 product:hypothetical protein, full insert sequence.,
ENSMUSG00000034936	566	1.07701	45	28.382	1316	26.3527	4.71988	Arl4d	ADP-ribosylation factor-like 4D
ENSMUSG00000027227	694	0.117115	6	3.0781	175	26.2826	4.71604	Sord	sorbitol dehydrogenase
ENSMUSG00000075122	479	0.0848414	3	2.21711	87	26.1324	4.70777	Cd80	CD80 antigen precursor,CD80 antigen precursor,
ENSMUSG00000055725	268	0.050546	1	1.32089	29	26.1324	4.70777	Paqr3	progestin and adipoQ receptor family member III,progestin and adipoQ receptor family member III,
ENSMUSG00000024590	1327	17.4255	1707	454.818	49443	26.1007	4.70602	Lmnb1,AK079263	lamin B1,Mus musculus 0 day neonate eyeball cDNA, RIKEN full-length enriched library, clone:E130010B03 product:unclassifiable, full insert sequence.,
ENSMUSG00000034329	125	0.541854	5	13.867	142	25.5917	4.67761	Brip1	BRCA1 interacting protein C-terminal helicase 1
ENSMUSG00000034282	5229	0.0569936	22	1.44736	620	25.3951	4.66648	Evpl	envoplakin
ENSMUSG00000022324	2094	0.00646912	1	0.163224	28	25.2313	4.65714	Matn2	matrilin 2,matrilin 2,matrilin 2,16 days embryo head cDNA, RIKEN full-length enriched library, clone:C130007L19 product:matrilin 2, full insert sequence.,
ENSMUSG00000038375	84	0.161266	1	4.06895	28	25.2313	4.65714	Trp53inp2	Mus musculus mRNA for hypothetical protein (ORF1).
ENSMUSG00000022844	878	0.0154286	1	0.389284	28	25.2313	4.65714	Pdia5	protein disulfide isomerase associated 5
ENSMUSG00000050410	705	4.80367	250	121.099	6994	25.2097	4.65591	Tcf19	transcription factor 19,transcription factor 19,
ENSMUSG00000073705	92	1.47243	10	37.0186	279	25.1412	4.65198	Apitd1	apoptosis-inducing, TAF9-like domain 1
ENSMUSG00000062866	1102	0.09834	8	2.45909	222	25.006	4.6442	Phactr2	Phactr2 protein (Fragment).
ENSMUSG00000031530	1037	0.378827	29	9.45236	803	24.9516	4.64106	Dusp4	dual specificity phosphatase 4
ENSMUSG00000021176	249	0.163209	3	4.06895	83	24.9309	4.63986	2610021K21Rik	hypothetical protein LOC78767,hypothetical protein LOC78767,hypothetical protein LOC78767,
ENSMUSG00000028121	2023	0.040177	6	1.00165	166	24.9309	4.63986	Bcar3	breast cancer anti-estrogen resistance 3
ENSMUSG00000037577	995	0.0272288	2	0.67475	55	24.7807	4.63115	Abhd9	abhydrolase domain containing 9,abhydrolase domain containing 9,
ENSMUSG00000000628	2034	0.279718	42	6.90161	1150	24.6735	4.62489	Hk2	hexokinase 2
ENSMUSG00000022500	366	1.07334	29	26.4482	793	24.6409	4.62298	Litaf	LPS-induced TN factor
ENSMUSG00000012519	1019	0.172819	13	4.21669	352	24.3995	4.60878	Mlkl	mixed lineage kinase domain-like,mixed lineage kinase domain-like,
ENSMUSG00000048537	3225	0.0336033	8	0.817575	216	24.3302	4.60467	Phldb1	pleckstrin homology-like domain, family B,,pleckstrin homology-like domain, family B,,
ENSMUSG00000027454	311	1.52451	35	36.6205	933	24.0212	4.58624	Gins1	DNA replication complex GINS protein PSF1.,GINS complex subunit 1 (Psf1 homolog).,
ENSMUSG00000029771	1180	0.229599	20	5.48274	530	23.8796	4.57771	Irf5	interferon regulatory factor 5,interferon regulatory factor 5,interferon regulatory factor 5,
ENSMUSG00000074148	439	0.185144	6	4.42116	159	23.8796	4.57771	Bcl2a1d	B-cell leukemia/lymphoma 2 related protein A1d
ENSMUSG00000049916	447	0.697015	23	16.6035	608	23.8209	4.57415	2610318N02Rik	hypothetical protein LOC70458,hypothetical protein LOC70458,
ENSMUSG00000029687	1105	6.06827	495	143.975	13033	23.7258	4.56838	Ezh2	enhancer of zeste homolog 2,enhancer of zeste homolog 2,
ENSMUSG00000019917	930	0.101962	7	2.40199	183	23.5578	4.55813	Sept10	septin 10 isoform 1
ENSMUSG00000066026	434	0.0624255	2	1.46257	52	23.4291	4.55023	Dhrs3	dehydrogenase/reductase (SDR family) member 3
ENSMUSG00000020592	736	0.0184054	1	0.43122	26	23.4291	4.55023	Sdc1	syndecan 1,syndecan 1,
ENSMUSG00000073210	153	0.0885382	1	2.07437	26	23.4291	4.55023	AK132460,BC066100,AK081581	Mus musculus adult male thymus cDNA, RIKEN full-length enriched library, clone:5830467J12 product:unclassifiable, full insert sequence.,Mus musculus adult male thymus cDNA, RIKEN full-length enriched library, clone:5830467J12 product:unclassifiable, full insert sequence.,Mus musculus adult male thymus cDNA, RIKEN full-length enriched library, clone:5830467J12 product:unclassifiable, full insert s…
ENSMUSG00000027075	1025	0.211455	16	4.89465	411	23.1475	4.53278	Slc43a1	solute carrier family 43, member 1 isoform 1,solute carrier family 43, member 1 isoform 1,
ENSMUSG00000044350	1093	0.0619686	5	1.42953	128	23.0686	4.52786	9030625A04Rik	hypothetical protein LOC210808,hypothetical protein LOC210808,
ENSMUSG00000024300	2014	8.87844	1320	204.104	33675	22.9887	4.52286	Myo1f	myosin IF,myosin IF,
ENSMUSG00000035863	753	0.845522	47	19.4369	1199	22.9881	4.52281	Palm	paralemmin
ENSMUSG00000038244	423	0.0640489	2	1.47175	51	22.9785	4.52221	mKIAA0750	Mus musculus adult male pituitary gland cDNA, RIKEN full-length enriched library, clone:5330438E18 product:hypothetical Calponin homology (CH) domain/Monooxygenases FAD binding domain/LIM domain/ATP/GTP-binding site motif A (P-loop) containing protein, full insert sequence.
ENSMUSG00000040899	1064	0.0509261	4	1.15873	101	22.7532	4.508	Ccr6	chemokine (C-C motif) receptor 6,chemokine (C-C motif) receptor 6,chemokine (C-C motif) receptor 6,chemokine (C-C motif) receptor 6,chemokine (C-C motif) receptor 6,
ENSMUSG00000021707	324	3.30297	79	74.7481	1984	22.6306	4.5002	Dhfr	dihydrofolate reductase
ENSMUSG00000026809	267	0.0507354	1	1.14296	25	22.5279	4.49364	1700026L06Rik	Rsb-66 protein,Mus musculus adult male testis cDNA, RIKEN full-length enriched library, clone:1700026L06 product:hypothetical protein, full insert sequence.,Adult male testis cDNA, RIKEN full-length enriched library, clone:4930423M08 product:RSB-66 homolog.,
ENSMUSG00000025875	467	0.0870215	3	1.96041	75	22.5279	4.49364	Tspan17	tetraspanin 17,tetraspanin 17,
ENSMUSG00000056394	1704	6.88447	866	154.771	21605	22.4811	4.49064	Lig1	ligase I, DNA, ATP-dependent,ligase I, DNA, ATP-dependent,0 day neonate eyeball cDNA, RIKEN full-length enriched library, clone:E130320A19 product:ligase I, DNA, ATP-dependent, full insert sequence. (Fragment).,
ENSMUSG00000063445	560	1.37882	57	30.8659	1416	22.3857	4.4845	Nmral1	NmrA-like family domain containing 1,NmrA-like family domain containing 1,
ENSMUSG00000067149	320	0.931311	22	20.7516	544	22.2822	4.47782	Igj	immunoglobulin J chain
ENSMUSG00000031756	614	1.52231	69	33.877	1704	22.2537	4.47597	Cenpn	centromere protein N
ENSMUSG00000032875	2203	0.0122981	2	0.27151	49	22.0774	4.4645	Arhgef17	Rho guanine nucleotide exchange factor (GEF) 17
ENSMUSG00000079304	552	0.0490809	2	1.08358	49	22.0774	4.4645	4933413G19Rik	Adult male testis cDNA, RIKEN full-length enriched library, clone:4930430B19 product:hypothetical protein, full insert sequence.
ENSMUSG00000018537	373	0.254221	7	5.59617	171	22.013	4.46029	Pcgf2	polycomb group ring finger 2,polycomb group ring finger 2,polycomb group ring finger 2,
ENSMUSG00000006356	347	0.780769	20	17.0614	485	21.8521	4.4497	Crip2	LIM only protein HLP
ENSMUSG00000021200	1314	0.041237	4	0.901114	97	21.8521	4.4497	Asb2	ankyrin repeat and SOCS box-containing protein,ankyrin repeat and SOCS box-containing protein,
ENSMUSG00000037731	1752	0.595359	77	12.9663	1861	21.779	4.44486	BC013712	basement membrane-induced protein
ENSMUSG00000038543	188	0.072055	1	1.55832	24	21.6268	4.43475	BC028528	hypothetical protein LOC229600,hypothetical protein LOC229600,
ENSMUSG00000017146	4559	0.695294	234	14.954	5585	21.5074	4.42676	Brca1	breast cancer 1,breast cancer 1,breast cancer 1,Brca1 protein (Fragment).,
ENSMUSG00000005540	528	0.153936	6	3.2829	142	21.3265	4.41457	Fcer2a	Fc receptor, IgE, low affinity II, alpha
ENSMUSG00000006378	891	1.12506	74	23.989	1751	21.3224	4.4143	Gcat	glycine C-acetyltransferase,glycine C-acetyltransferase,
ENSMUSG00000025001	1630	2.95028	355	62.7717	8382	21.2765	4.41119	Hells	helicase, lymphoid specific
ENSMUSG00000035493	1387	0.0585999	6	1.24093	141	21.1763	4.40438	Tgfbi	transforming growth factor, beta induced
ENSMUSG00000008393	327	0.994227	24	20.8674	559	20.9885	4.39153	Carhsp1	calcium-regulated heat-stable protein (24kD)
ENSMUSG00000044734	457	0.385344	13	8.06667	302	20.9337	4.38775	Serpinb1a	serine (or cysteine) proteinase inhibitor, clade,serine (or cysteine) proteinase inhibitor, clade,
ENSMUSG00000062510	339	0.919073	23	19.0845	530	20.7649	4.37607	Nsl1	similar to DC8/DC31 protein
ENSMUSG00000074364	1432	0.0189195	2	0.392119	46	20.7257	4.37335	Ehd2	EH-domain containing 2
ENSMUSG00000053063	564	0.0480367	2	0.995594	46	20.7257	4.37335	Clec12a	C-type lectin domain family 12, member a
ENSMUSG00000031785	1544	0.0350941	4	0.727351	92	20.7257	4.37335	Gpr56	G protein-coupled receptor 56,G protein-coupled receptor 56,G protein-coupled receptor 56,G protein-coupled receptor 56,
ENSMUSG00000064125	2967	0.041091	9	0.847526	206	20.6256	4.36636	BC068157	hypothetical protein LOC73072
ENSMUSG00000040249	10078	0.0080649	6	0.165939	137	20.5755	4.36286	Lrp1	low density lipoprotein receptor-related protein,Mus musculus lipoprotein receptor-related protein (Lrp1) mRNA, complete cds.,Bone marrow macrophage cDNA, RIKEN full-length enriched library, clone:I830174K15 product:low density lipoprotein receptor-related protein 1, full insert sequence (Bone marrow macrophage cDNA, RIKEN full-length enriched library, clone:I830150I18 product:low density lipopro…
ENSMUSG00000026389	613	0.0441969	2	0.896098	45	20.2751	4.34164	Steap3	dudulin 2
ENSMUSG00000029177	245	15.8686	287	319.222	6407	20.1166	4.33031	Cenp-a,Cenpa	centromere protein A,Mus musculus centromere protein A (Cenp-a) mRNA, complete cds.,Mus musculus centromere protein A (Cenp-a) mRNA, complete cds.,
ENSMUSG00000024936	638	0.297255	14	5.95036	311	20.0177	4.3232	Kcnk7	potassium channel, subfamily K, member 7 isoform
ENSMUSG00000042082	945	5.63356	393	112.251	8690	19.9255	4.31654	Arsb	arylsulfatase B
ENSMUSG00000000278	725	1.99925	107	39.668	2356	19.8414	4.31044	Scpep1	serine carboxypeptidase 1
ENSMUSG00000031078	930	0.014566	1	0.288764	22	19.8246	4.30922	Cttn	Cttn protein (17 days pregnant adult female amnion cDNA, RIKEN full- length enriched library, clone:I920066N09 product:cortactin, full insert sequence) (Bladder RCB-0544 MBT-2 cDNA, RIKEN full-length enriched library, clone:G430005L23 product:cortactin, full insert sequence).
ENSMUSG00000017412	956	0.0141698	1	0.280911	22	19.8246	4.30922	Cacnb4	calcium channel, voltage-dependent, beta 4,calcium channel, voltage-dependent, beta 4,
ENSMUSG00000003283	955	0.113477	8	2.24964	176	19.8246	4.30922	Hck	hemopoietic cell kinase isoform p59Hck
ENSMUSG00000031847	1150	0.0117794	1	0.233522	22	19.8246	4.30922	1700030J22Rik	hypothetical protein LOC69528,Mus musculus adult male testis cDNA, RIKEN full-length enriched library, clone:1700030J22 product:RIKEN cDNA 1700030J22 gene, full insert sequence.,hypothetical protein LOC69528,
ENSMUSG00000028042	1126	0.264671	22	5.22531	482	19.7427	4.30325	Zbtb7b	Mus musculus bone marrow macrophage cDNA, RIKEN full-length enriched library, clone:G530111D19 product:zinc finger protein 67, full insert sequence.,zinc finger and BTB domain containing 7B,
ENSMUSG00000025058	857	0.347747	22	6.83697	480	19.6607	4.29725	5430427O19Rik	Uncharacterized protein CXorf21 homolog.,Uncharacterized protein CXorf21 homolog.,
ENSMUSG00000020841	3294	0.0616864	15	1.20438	325	19.5242	4.28719	Cpd	carboxypeptidase D,Mus musculus adult male olfactory brain cDNA, RIKEN full-length enriched library, clone:6430517M24 product:carboxypeptidase D, full insert sequence.,
ENSMUSG00000039577	208	0.130253	2	2.52353	43	19.374	4.27605	Nphp4	nephrocystin 4
ENSMUSG00000023909	702	1.52445	79	29.439	1693	19.3113	4.27137	Paqr4	progestin and adipoQ receptor family member IV
ENSMUSG00000028551	427	3.01382	95	57.5466	2013	19.0942	4.25506	Cdkn2c	cyclin-dependent kinase inhibitor 2C
ENSMUSG00000037003	3057	0.0709001	16	1.35365	339	19.0924	4.25493	Tenc1	C1 domain-containing phosphatase and tensin-like,C1 domain-containing phosphatase and tensin-like,C1 domain-containing phosphatase and tensin-like,C1 domain-containing phosphatase and tensin-like,
ENSMUSG00000052584	78	1.38937	8	26.4482	169	19.0361	4.25067	2810032E02Rik	Mus musculus 10, 11 days embryo whole body cDNA, RIKEN full-length enriched library, clone:2810032E02 product:unclassifiable, full insert sequence.,Mus musculus 10, 11 days embryo whole body cDNA, RIKEN full-length enriched library, clone:2810032E02 product:unclassifiable, full insert sequence.,Mus musculus 10, 11 days embryo whole body cDNA, RIKEN full-length enriched library, clone:2810032E02 p…
ENSMUSG00000033170	2277	0.0118984	2	0.225159	42	18.9235	4.2421	Card10	caspase recruitment domain family, member 10,caspase recruitment domain family, member 10,
ENSMUSG00000039114	309	0.0438393	1	0.829592	21	18.9235	4.2421	Nrn1	neuritin 1
ENSMUSG00000033249	959	0.240133	17	4.54415	357	18.9235	4.2421	Hsf4	heat shock transcription factor 4,Heat shock factor protein 4 (HSF 4) (Heat shock transcription factor 4) (HSTF 4) (mHSF4).,B16 F10Y cells cDNA, RIKEN full-length enriched library, clone:G370005N10 product:heat shock transcription factor 4, full insert sequence.,
ENSMUSG00000038217	219	0.123711	2	2.34104	42	18.9235	4.2421	2010305C02Rik	hypothetical protein LOC380712
ENSMUSG00000024737	1417	0.0955987	10	1.80906	210	18.9235	4.2421	Slc15a3,Ci1	solute carrier family 15, member 3,Mus musculus cAMP inducible 1 protein (Ci1) mRNA, complete cds.,
ENSMUSG00000046688	515	0.0263036	1	0.497755	21	18.9235	4.2421	T2bp	Traf2 binding protein,Traf2 binding protein,Traf2 binding protein,
ENSMUSG00000028859	1670	0.0243347	3	0.460498	63	18.9235	4.2421	Csf3r	colony stimulating factor 3 receptor,Mus musculus B6-derived CD11 +ve dendritic cells cDNA, RIKEN full-length enriched library, clone:F730003J03 product:colony stimulating factor 3 receptor (granulocyte), full insert sequence.,
ENSMUSG00000021279	3662	0.00739833	2	0.140002	42	18.9235	4.2421	mKIAA1124,Cdc42bpb	Cdc42 binding protein kinase beta,Mus musculus mRNA for mKIAA1124 protein.,
ENSMUSG00000040694	595	0.887911	39	16.7613	817	18.8773	4.23858	Apobec2	apolipoprotein B editing complex 2
ENSMUSG00000079173	12561	0.0129413	12	0.243923	251	18.8484	4.23637	Zan	zonadhesin,Mus musculus visual cortex cDNA, RIKEN full-length enriched library, clone:K230003I11 product:zonadhesin, full insert sequence.,
ENSMUSG00000030978	1640	13.695	1658	257.959	34657	18.836	4.23542	Rrm1	ribonucleotide reductase M1
ENSMUSG00000026196	1858	0.998842	137	18.7439	2853	18.7656	4.23002	Bard1	BRCA1 associated RING domain 1
ENSMUSG00000061086	365	0.556699	15	10.4343	312	18.7432	4.2283	Myl4	myosin, light polypeptide 4
ENSMUSG00000015217	443	0.122315	4	2.28706	83	18.6982	4.22483	Hmgb3	high mobility group box 3,high mobility group box 3,
ENSMUSG00000034612	939	1.21181	84	22.6457	1742	18.6875	4.224	Chst11	carbohydrate sulfotransferase 11
ENSMUSG00000036591	4863	0.172707	62	3.22052	1283	18.6473	4.2209	Arhgap21	Rho GTPase activating protein 21,Mus musculus Rho GTPase activating protein 21, mRNA (cDNA clone MGC:100159 IMAGE:30639338), complete cds.,
ENSMUSG00000025161	1253	0.432445	40	8.05671	827	18.6306	4.2196	Slc16a3	solute carrier family 16, member 3
ENSMUSG00000035085	477	0.795173	28	14.7915	578	18.6016	4.21736	1700020L24Rik	hypothetical protein LOC66330
ENSMUSG00000071547	733	1.07188	58	19.934	1197	18.5972	4.21701	Nt5dc2	5'-nucleotidase domain containing 2
ENSMUSG00000055184	290	1.12108	24	20.7937	494	18.548	4.21319	2700049P18Rik	hypothetical protein LOC108900
ENSMUSG00000023345	235	2.13283	37	39.5294	761	18.5338	4.21209	Wdr51a	WD repeat domain 51A
ENSMUSG00000042751	484	0.16793	6	3.10215	123	18.4729	4.20734	Nmnat2	nicotinamide nucleotide adenylyltransferase 2
ENSMUSG00000047945	523	1.26916	49	23.4334	1004	18.4637	4.20662	Marcksl1	MARCKS-like 1
ENSMUSG00000047591	1040	0.039076	3	0.715979	61	18.3227	4.19556	Mafa	Mafa homolog
ENSMUSG00000051506	1631	0.116278	14	2.11056	282	18.1511	4.18198	Wdfy4	NOD-derived CD11c +ve dendritic cells cDNA, RIKEN full-length enriched library, clone:F630207D03 product:similar to ALFY (Fragment).
ENSMUSG00000006362	584	0.115979	5	2.09021	100	18.0224	4.17172	Cbfa2t3h	core-binding factor, runt domain, alpha subunit,core-binding factor, runt domain, alpha subunit,
ENSMUSG00000027238	446	0.030373	1	0.547392	20	18.0224	4.17172	Frmd5	FERM domain containing 5,FERM domain containing 5,
ENSMUSG00000036353	1004	0.107939	8	1.94531	160	18.0224	4.17172	P2ry12	purinergic receptor P2Y12,purinergic receptor P2Y12,
ENSMUSG00000000552	792	0.0513119	3	0.924761	60	18.0224	4.17172	Zfp385	zinc finger protein 385,zinc finger protein 385,
ENSMUSG00000018341	2025	0.642197	96	11.5076	1909	17.9191	4.16343	Il12rb2	interleukin 12 receptor, beta 2
ENSMUSG00000038252	2893	10.5543	2254	187.98	44551	17.8109	4.15469	AK013380,Ncapd2	non-SMC condensin I complex, subunit D2,Mus musculus 10, 11 days embryo whole body cDNA, RIKEN full-length enriched library, clone:2810465G24 product:similar to KIAA0159 PROTEIN [Homo sapiens], full insert sequence.,
ENSMUSG00000041515	955	1.81564	128	32.2619	2524	17.7689	4.15128	Irf8	interferon regulatory factor 8,Mus musculus adult male colon cDNA, RIKEN full-length enriched library, clone:9030603A05 product:interferon concensus sequence binding protein, full insert sequence.,
ENSMUSG00000061132	714	0.22767	12	4.00056	234	17.5718	4.13519	Blnk	B-cell linker
ENSMUSG00000027331	358	5.10826	135	89.5396	2626	17.5284	4.13162	D2Ertd750e	TRAF4 associated factor 1 homolog,Mus musculus adult male testis cDNA, RIKEN full-length enriched library, clone:1700025D04 product:DNA segment, Chr 2, ERATO Doi 750, expressed, full insert sequence.,
ENSMUSG00000034206	351	0.308749	8	5.35571	154	17.3465	4.11657	Polq	DNA polymerase theta,DNA polymerase theta,DNA polymerase theta,2 cells egg cDNA, RIKEN full-length enriched library, clone:B020002A16 product:polymerase (DNA directed), theta, full insert sequence. (Fragment).,
ENSMUSG00000055612	301	2.61026	58	44.8531	1106	17.1834	4.10294	Cdca7	cell division cycle associated 7
ENSMUSG00000028874	1114	0.583684	48	10.0263	915	17.1776	4.10245	Fgr	proto-oncogene tyrosine-protein kinase Fgr
ENSMUSG00000043036	1340	0.0101092	1	0.173082	19	17.1212	4.09771	Ccdc63	coiled-coil domain containing 63,coiled-coil domain containing 63,Mus musculus adult male testis cDNA, RIKEN full-length enriched library, clone:4921511C16 product:hypothetical protein, full insert sequence.,
ENSMUSG00000076490	414	0.0327206	1	0.560218	19	17.1212	4.09771	TCRB,Tcrb,H4,TCRBVbeta5.1/Jbeta1.5,TCR-beta chain	Mus musculus TCR-beta chain mRNA for T cell receptor beta chain, complete cds.,Mus musculus T-cell receptor beta chain mRNA, partial sequence.,Mus musculus T cell receptor V8.1D1J1.2 beta chain mRNA, partial cds.,Mus musculus T cell receptor beta chain, minor H4 antigen graft infiltrating CDR3 region B10.4 L1, mRNA, partial cds.,Mus musculus T-cell receptor beta chain mRNA, partial sequence.,Mus …
ENSMUSG00000020083	283	0.0478669	1	0.819541	19	17.1212	4.09771	2010107G23Rik	hypothetical protein LOC69894,hypothetical protein LOC69894,
ENSMUSG00000026921	359	0.150934	4	2.58418	76	17.1212	4.09771	Egfl7	vascular endothelial statin isoform 1 precursor,vascular endothelial statin isoform 1 precursor,
ENSMUSG00000028040	461	0.0293847	1	0.503102	19	17.1212	4.09771	Efna4	ephrin A4
ENSMUSG00000029910	418	9.23614	285	158.017	5411	17.1086	4.09665	Mad2l1	MAD2 (mitotic arrest deficient, homolog)-like 1
ENSMUSG00000037661	971	0.446429	32	7.56799	602	16.9523	4.08341	Gpr160	Probable G-protein coupled receptor 160.
ENSMUSG00000031628	594	5.63291	247	95.3121	4638	16.9206	4.08071	Casp3	caspase 3,caspase 3,Mus musculus 13 days embryo head cDNA, RIKEN full-length enriched library, clone:3110059O17 product:caspase 3, apoptosis related cysteine protease, full insert sequence.,
ENSMUSG00000031015	1278	0.922169	87	15.5212	1625	16.8312	4.07307	mKIAA0640,Swap70	SWA-70 protein,Mus musculus SWAP-70 mRNA, complete cds.,SWA-70 protein,
ENSMUSG00000032401	1181	0.103232	9	1.73645	168	16.8209	4.07218	Lctl	lactase-like
ENSMUSG00000032177	1407	0.105906	11	1.77854	205	16.7936	4.06984	Pde4a	phosphodiesterase 4A, cAMP specific isoform 5
ENSMUSG00000037278	411	1.0547	32	17.6717	595	16.7552	4.06653	Tmem97	hypothetical protein LOC69071
ENSMUSG00000003379	463	1.46289	50	24.361	924	16.6527	4.05768	Cd79a	CD79A antigen (immunoglobulin-associated alpha)
ENSMUSG00000020891	1427	0.0284786	3	0.470481	55	16.5205	4.04618	Alox8	arachidonate 8-lipoxygenase,arachidonate 8-lipoxygenase,
ENSMUSG00000031722	879	0.0616443	4	1.01377	73	16.4454	4.03961	Hp	haptoglobin
ENSMUSG00000044052	1025	0.0132159	1	0.214364	18	16.2201	4.01971	Ccr10	chemokine (C-C motif) receptor 10
ENSMUSG00000037161	650	0.041681	2	0.676072	36	16.2201	4.01971	4930583H14Rik	4930583H14Rik protein.
ENSMUSG00000069919	254	0.213328	4	3.46021	72	16.2201	4.01971	Hba-a2	hemoglobin alpha, adult chain 2
ENSMUSG00000023031	503	0.161587	6	2.62095	108	16.2201	4.01971	Ela1	elastase 1, pancreatic,10 day old male pancreas cDNA, RIKEN full-length enriched library, clone:1810062B19 product:elastase 1, pancreatic, full insert sequence.,
ENSMUSG00000047766	860	0.0472547	3	0.766476	54	16.2201	4.01971	Lrrc49	Mus musculus 3 days neonate thymus cDNA, RIKEN full-length enriched library, clone:A630025M11 product:hypothetical Leucine-rich repeat/Leucine-rich repeat, cysteine-containing type/Leucine-rich repeat, typical subtype/Leucine-rich repeat, SDS22+-like/H+-transporting two-sector ATPase, delta/epsilon subunit containing protein, full insert sequence.,Mus musculus 3 days neonate thymus cDNA, RIKEN fu…
ENSMUSG00000032400	1061	1.35336	106	21.8826	1902	16.1691	4.01517	Zwilch	Zwilch
ENSMUSG00000030189	157	14.4092	167	230.531	2965	15.9989	3.9999	Csda	cold shock domain protein A short isoform
ENSMUSG00000049036	917	0.0590898	4	0.945132	71	15.9948	3.99953	Tmem121	hole protein
ENSMUSG00000032089	1448	3.12464	334	49.9486	5925	15.9854	3.99868	Il10ra	interleukin 10 receptor, alpha,interleukin 10 receptor, alpha,Bone marrow macrophage cDNA, RIKEN full-length enriched library, clone:G530102O20 product:interleukin 10 receptor, alpha, full insert sequence.,
ENSMUSG00000003824	341	1.98627	50	31.3942	877	15.8056	3.98236	Syce2	synaptonemal complex central element protein 2,synaptonemal complex central element protein 2,
ENSMUSG00000034584	5643	0.00480111	2	0.0757114	35	15.7696	3.97907	Exph5	exophilin 5
ENSMUSG00000027555	512	0.0529154	2	0.834452	35	15.7696	3.97907	Car13	carbonic anhydrase 13
ENSMUSG00000022723	2572	0.231741	44	3.63548	766	15.6876	3.97156	BC043118	hypothetical protein LOC224273,Adult male urinary bladder cDNA, RIKEN full-length enriched library, clone:9530036A08 product:Hypothetical lectin domain of ricin B chain profile/ricin B lectin domain containing protein homolog.,
ENSMUSG00000066363	1178	0.0574972	5	0.901524	87	15.6794	3.9708	Serpina3f	serine (or cysteine) peptidase inhibitor, clade,serine (or cysteine) peptidase inhibitor, clade,serine (or cysteine) peptidase inhibitor, clade,
ENSMUSG00000027115	2021	1.34726	201	21.0857	3491	15.6508	3.96816	Kif18a	kinesin family member 18A,kinesin family member 18A,kinesin family member 18A,kinesin family member 18A,Mus musculus adult male bone cDNA, RIKEN full-length enriched library, clone:9830166P06 product:Kinesin superfamily protein 18A, full insert sequence.,
ENSMUSG00000024660	1951	10.5816	1524	165.046	26379	15.5975	3.96324	Incenp	inner centromere protein
ENSMUSG00000060893	311	0.65336	15	10.1658	259	15.5593	3.95971	AK141227	Mus musculus 7 days neonate cerebellum cDNA, RIKEN full-length enriched library, clone:A730026F11 product:unclassifiable, full insert sequence.
ENSMUSG00000027330	925	14.7326	1006	226.269	17146	15.3584	3.94096	Cdc25b	cell division cycle 25 homolog B
ENSMUSG00000017009	397	0.102365	3	1.56813	51	15.319	3.93725	Sdc4	syndecan 4
ENSMUSG00000032363	2683	0.00504895	1	0.0773449	17	15.319	3.93725	Adamts7	a disintegrin-like and metalloprotease
ENSMUSG00000042514	1573	0.00861179	1	0.131924	17	15.319	3.93725	Klhl14	kelch-like 14
ENSMUSG00000047013	2142	0.00632416	1	0.0968797	17	15.319	3.93725	Fbxo41	F-box protein 41,F-box protein 41,
ENSMUSG00000004110	4970	0.00545124	2	0.0835076	34	15.319	3.93725	Cacna1e	calcium channel, voltage-dependent, R type,
ENSMUSG00000062687	251	0.0539695	1	0.826759	17	15.319	3.93725	EG624855	hypothetical protein LOC624855
ENSMUSG00000021281	1275	0.0212492	2	0.325516	34	15.319	3.93725	Tnfaip2	tumor necrosis factor, alpha-induced protein 2,tumor necrosis factor, alpha-induced protein 2,
ENSMUSG00000000903	292	0.139175	3	2.09021	50	15.0186	3.90868	Vpreb3	pre-B lymphocyte gene 3
ENSMUSG00000075266	154	3.95835	45	59.2904	748	14.9786	3.90483	2610036L11Rik,BC050071	7 days embryo whole body cDNA, RIKEN full-length enriched library, clone:C430014K24 product:hypothetical Histone-fold containing protein, full insert sequence.,Mus musculus adult male testis cDNA, RIKEN full-length enriched library, clone:1700015C21 product:RIKEN cDNA 2610036L11 gene, full insert sequence.,
ENSMUSG00000026712	3171	0.0213597	5	0.319511	83	14.9586	3.9029	Mrc1	mannose receptor, C type 1
ENSMUSG00000022422	840	1.14499	71	17.1041	1177	14.9382	3.90094	2600005O03Rik	defective in sister chromatid cohesion homolog
ENSMUSG00000005125	593	0.434031	19	6.46366	314	14.8922	3.89648	Ndrg1	N-myc downstream regulated gene 1,N-myc downstream regulated gene 1,
ENSMUSG00000051220	3643	1.24196	334	18.4929	5519	14.89	3.89627	Ercc6l	excision repair cross-complementing rodent
ENSMUSG00000026639	187	0.144881	2	2.15415	33	14.8684	3.89418	Lamb3	laminin, beta 3,laminin, beta 3,
ENSMUSG00000026672	1235	0.0877496	8	1.3047	132	14.8684	3.89418	Optn	optineurin,optineurin,
ENSMUSG00000017724	856	0.0316503	2	0.470591	33	14.8684	3.89418	Etv4	ets variant gene 4 (E1A enhancer binding,ets variant gene 4 (E1A enhancer binding,ets variant gene 4 (E1A enhancer binding,Mus musculus 21 days neonate cerebellum cDNA, RIKEN full-length enriched library, clone:G630092J20 product:ets variant gene 4 (E1A enhancer binding protein, E1AF), full insert sequence.,Visual cortex cDNA, RIKEN full-length enriched library, clone:K230002O06 product:ets varia…
ENSMUSG00000055818	382	0.0709233	2	1.05452	33	14.8684	3.89418	A230083G16Rik	Adult male hypothalamus cDNA, RIKEN full-length enriched library, clone:A230083G16 product:hypothetical protein, full insert sequence.
ENSMUSG00000045827	885	11.3116	739	167.337	12132	14.7935	3.88689	Serpinb9	serine (or cysteine) proteinase inhibitor, clade
ENSMUSG00000001663	523	0.0777037	3	1.14366	49	14.7183	3.87953	Gstt1	glutathione S-transferase, theta 1
ENSMUSG00000042363	323	0.671026	16	9.86374	261	14.6995	3.87769	1110067D22Rik	hypothetical protein LOC216551
ENSMUSG00000031383	1239	0.0655997	6	0.955661	97	14.5681	3.86474	Dusp9	dual specificity phosphatase 9
ENSMUSG00000032220	2241	0.241791	40	3.5188	646	14.5531	3.86325	Myo1e	myosin IE,myosin IE,Mus musculus adult male tongue cDNA, RIKEN full-length enriched library, clone:2310004N22 product:MYOSIN I HEAVY CHAIN homolog [Rattus norvegicus], full insert sequence.,
ENSMUSG00000027230	1086	0.0748417	6	1.07906	96	14.4179	3.84979	Creb3l1	cAMP responsive element binding protein 3-like
ENSMUSG00000024044	601	0.0225397	1	0.324974	16	14.4179	3.84979	Epb4.1l3	erythrocyte protein band 4.1-like 3
ENSMUSG00000058287	309	0.0438393	1	0.63207	16	14.4179	3.84979	OTTMUSG00000005737	hypothetical protein LOC624860
ENSMUSG00000048807	394	0.0687632	2	0.991419	32	14.4179	3.84979	Slc35e4	solute carrier family 35, member E4
ENSMUSG00000024663	781	0.0173449	1	0.250076	16	14.4179	3.84979	Rab3il1	RAB3A interacting protein (rabin3)-like 1
ENSMUSG00000025809	503	22.1374	822	318.179	13111	14.3729	3.84528	Itgb1	integrin beta 1 (fibronectin receptor beta),Mus musculus 0 day neonate head cDNA, RIKEN full-length enriched library, clone:4833441E14 product:integrin beta 1 (fibronectin receptor beta), full insert sequence.,Mus musculus 0 day neonate head cDNA, RIKEN full-length enriched library, clone:4833441E14 product:integrin beta 1 (fibronectin receptor beta), full insert sequence.,
ENSMUSG00000059970	1862	0.25463	35	3.64501	556	14.3149	3.83945	Hspa2	heat shock protein 2
ENSMUSG00000028312	2617	6.81717	1317	97.0717	20811	14.2393	3.83181	Smc2	structural maintenance of chromosomes 2-like 1,structural maintenance of chromosomes 2-like 1,8 days embryo whole body cDNA, RIKEN full-length enriched library, clone:5730453A19 product:SMC2 structural maintenance of chromosomes 2- like 1 (yeast), full insert sequence.,
ENSMUSG00000039787	1299	1.68938	162	23.972	2551	14.1898	3.82678	Ceecam1	cerebral endothelial cell adhesion molecule 1
ENSMUSG00000078439	203	2.33558	35	33.1329	551	14.1862	3.82641	2210404O07Rik	hypothetical protein LOC72273
ENSMUSG00000006678	2925	2.38508	515	33.7869	8096	14.1659	3.82435	Pola1,POLA1	polymerase (DNA directed), alpha 1,Mus musculus 16 days neonate thymus cDNA, RIKEN full-length enriched library, clone:A130053I24 product:DNA polymerase alpha 1, 180 kDa, full insert sequence.,Mus musculus 16 days neonate thymus cDNA, RIKEN full-length enriched library, clone:A130053I24 product:DNA polymerase alpha 1, 180 kDa, full insert sequence.,
ENSMUSG00000029001	321	0.253203	6	3.57459	94	14.1175	3.81941	Fbxo44	F-box protein 44,F-box protein 44,Mus musculus 12 days embryo head cDNA, RIKEN full-length enriched library, clone:3010034A12 product:f-box only protein 6a, full insert sequence.,
ENSMUSG00000024610	357	10.0175	264	141.422	4136	14.1175	3.81941	Cd74	CD74 antigen isoform 2
ENSMUSG00000015533	2337	0.0985399	17	1.3894	266	14.0998	3.81761	Itga2	integrin alpha 2
ENSMUSG00000066687	1782	0.0304071	4	0.424705	62	13.9673	3.80398	Zbtb16	zinc finger and BTB domain containing 16,zinc finger and BTB domain containing 16,zinc finger and BTB domain containing 16,
ENSMUSG00000035873	675	0.0401373	2	0.560611	31	13.9673	3.80398	Pawr	PRKC, apoptosis, WT1, regulator
ENSMUSG00000033762	2341	0.763826	132	10.6425	2041	13.9332	3.80045	Recql4	RecQ protein-like 4
ENSMUSG00000005410	1565	22.3753	2585	311.084	39883	13.903	3.79733	Mcm5	minichromosome maintenance deficient 5, cell,minichromosome maintenance deficient 5, cell,minichromosome maintenance deficient 5, cell,
ENSMUSG00000036905	682	0.178764	9	2.47001	138	13.8171	3.78839	C1qb	complement component 1, q subcomponent, B chain
ENSMUSG00000038422	716	0.113517	6	1.56848	92	13.8171	3.78839	Hdhd3	haloacid dehalogenase-like hydrolase domain
ENSMUSG00000053469	6381	0.0275979	13	0.380687	199	13.794	3.78597	Tg	thyroglobulin,thyroglobulin,
ENSMUSG00000015094	511	0.132547	5	1.8155	76	13.697	3.77579	Npdc1	neural proliferation, differentiation and
ENSMUSG00000034792	845	1.58709	99	21.6979	1502	13.6715	3.7731	Gna15	guanine nucleotide binding protein, alpha 15,guanine nucleotide binding protein, alpha 15,
ENSMUSG00000032666	167	3.32575	41	45.3188	620	13.6267	3.76836	1700025G04Rik	RIKEN cDNA 1700025G04,Mus musculus adult male testis cDNA, RIKEN full-length enriched library, clone:1700025G04 product:weakly similar to BG115G20.2 (NOVEL PROTEIN) (FRAGMENT) [Homo sapiens], full insert sequence.,
ENSMUSG00000049988	814	0.0665668	4	0.899768	60	13.5168	3.75668	Lrrc25	leucine rich repeat containing 25
ENSMUSG00000027956	607	0.0446337	2	0.603304	30	13.5168	3.75668	Tmem144	hypothetical protein LOC70652,hypothetical protein LOC70652,
ENSMUSG00000022103	716	0.0189195	1	0.25573	15	13.5168	3.75668	GFRalpha2,Gfra2	glial cell line derived neurotrophic factor,Mus musculus GDNF family receptor alpha 2 (GFRalpha2) mRNA, complete cds.,
ENSMUSG00000022015	569	0.0238073	1	0.321797	15	13.5168	3.75668	Tnfsf11	tumor necrosis factor (ligand) superfamily,
ENSMUSG00000022057	877	0.0154462	1	0.208783	15	13.5168	3.75668	Adamdec1	ADAM-like, decysin 1
ENSMUSG00000042388	2430	0.0111493	2	0.150702	30	13.5168	3.75668	Dlgap3	disks large-associated protein 3
ENSMUSG00000020961	2448	0.0774709	14	1.04217	209	13.4524	3.74979	Ston2	stonin 2,Mus musculus adult male bone cDNA, RIKEN full-length enriched library, clone:9830141G20 product:ENDOCYTOSIS PROTEIN HSTNB VARIANT homolog [Homo sapiens], full insert sequence.,
ENSMUSG00000032586	813	1.48293	89	19.8793	1324	13.4054	3.74474	Traip	TRAF-interacting protein
ENSMUSG00000060063	286	0.0947297	2	1.23776	29	13.0662	3.70777	Alox5ap	arachidonate 5-lipoxygenase activating protein
ENSMUSG00000030641	2540	0.687983	129	8.9629	1865	13.0278	3.70352	4632434I11Rik	hypothetical protein LOC74041,hypothetical protein LOC74041,
ENSMUSG00000025912	1496	0.271651	30	3.49233	428	12.8559	3.68436	Mybl1	myeloblastosis oncogene-like 1
ENSMUSG00000027203	140	35.801	370	459.501	5270	12.8348	3.68199	Dutp,Dut	Dutp protein (12 days embryo female mullerian duct includes surrounding region cDNA, RIKEN full-length enriched library, clone:6820421H02 product:deoxyuridine triphosphatase, full insert sequence).,Mus musculus dUTPase mRNA, partial sequence.,deoxyuridine triphosphatase,
ENSMUSG00000043099	2602	0.327986	63	4.20813	897	12.8302	3.68147	Hic1	hypermethylated in cancer 1 isoform 2,hypermethylated in cancer 1 isoform 1,
ENSMUSG00000068105	164	1.15639	14	14.812	199	12.8087	3.67906	Tnfrsf13c	tumor necrosis factor receptor superfamily,,Tnfrsf13c protein (Activated spleen cDNA, RIKEN full-length enriched library, clone:F830206F13 product:tumor necrosis factor receptor superfamily, member 13c, full insert sequence).,
ENSMUSG00000038146	5637	0.0456591	19	0.584681	270	12.8054	3.67868	Notch3	Notch gene homolog 3
ENSMUSG00000002007	1112	0.0730918	6	0.933077	85	12.7658	3.67422	Srpk3	serine/arginine-rich protein specific kinase 3
ENSMUSG00000026748	900	0.195669	13	2.49562	184	12.7543	3.67291	Plxdc2	plexin domain containing 2 precursor
ENSMUSG00000049932	392	13.7537	398	174.695	5610	12.7017	3.66695	H2afx	H2A histone family, member X
ENSMUSG00000030149	319	6.45468	152	81.7744	2137	12.669	3.66323	Klrk1	NKG2-D isoform b,NKG2-D isoform a,NKG2-D isoform b,
ENSMUSG00000026483	398	3.02921	89	38.2767	1248	12.6359	3.65946	Niban	niban protein,niban protein,
ENSMUSG00000005364	848	0.0159745	1	0.201528	14	12.6156	3.65714	Il5ra	interleukin 5 receptor, alpha
ENSMUSG00000025804	1028	0.0263547	2	0.332482	28	12.6156	3.65714	Ccr1	chemokine (C-C motif) receptor 1
ENSMUSG00000038295	2249	0.0481862	8	0.6079	112	12.6156	3.65714	Atg9b	ATG9 autophagy related 9 homolog B
ENSMUSG00000049130	1013	0.0133725	1	0.168703	14	12.6156	3.65714	C5ar1	complement component 5, receptor 1
ENSMUSG00000031497	650	0.041681	2	0.525833	28	12.6156	3.65714	Tnfsf13b	tumor necrosis factor (ligand) superfamily,,tumor necrosis factor (ligand) superfamily,,tumor necrosis factor (ligand) superfamily,,tumor necrosis factor (ligand) superfamily,,
ENSMUSG00000020937	1758	0.00770554	1	0.0972104	14	12.6156	3.65714	Plcd3	phospholipase C, delta 3,Mus musculus 10 days embryo whole body cDNA, RIKEN full-length enriched library, clone:2610205J15 product:similar to PHOSPHOLIPASE C, DELTA [Homo sapiens], full insert sequence.,Mus musculus 10 days embryo whole body cDNA, RIKEN full-length enriched library, clone:2610205J15 product:similar to PHOSPHOLIPASE C, DELTA [Homo sapiens], full insert sequence.,
ENSMUSG00000040751	193	0.42113	6	5.24958	83	12.4655	3.63986	Lat2	linker for activation of T cells family, member
ENSMUSG00000039021	1137	0.0595705	5	0.730049	68	12.2552	3.61532	Ttc16	0 day neonate kidney cDNA, RIKEN full-length enriched library, clone:D630036B07 product:hypothetical TPR repeat/TPR-like containing protein, full insert sequence.
ENSMUSG00000030592	10915	0.0148929	12	0.182292	163	12.2402	3.61355	Ryr1	ryanodine receptor 1, skeletal muscle,Mus musculus 3 days neonate thymus cDNA, RIKEN full-length enriched library, clone:A630095L05 product:RYANODINE RECEPTOR 1 (SKELETAL MUSCLE-TYPE RYANODINE RECEPTOR) (RYR1) (RYR-1) (SKELETAL MUSCLE CALCIUM RELEASE CHANNEL) homolog [Homo sapiens], full insert sequence.,Mus musculus 2 days pregnant adult female ovary cDNA, RIKEN full-length enriched library, clo…
ENSMUSG00000027533	248	1.36556	25	16.6368	338	12.1831	3.60681	Fabp5	fatty acid binding protein 5, epidermal
ENSMUSG00000036594	611	3.92423	177	47.7685	2391	12.1727	3.60558	H2-Aa	histocompatibility 2, class II antigen A, alpha,histocompatibility 2, class II antigen A, alpha,
ENSMUSG00000022817	1617	0.0167549	2	0.203825	27	12.1651	3.60467	Itgb5	integrin beta 5,Itgb5 protein (Adult male corpora quadrigemina cDNA, RIKEN full-length enriched library, clone:B230369E01 product:integrin beta 5, full insert sequence).,
ENSMUSG00000051314	953	0.0284288	2	0.345839	27	12.1651	3.60467	Ffar2	free fatty acid receptor 2,free fatty acid receptor 2,
ENSMUSG00000021190	788	0.343816	20	4.16706	269	12.12	3.59932	Lgmn	legumain,legumain,
ENSMUSG00000075590	402	0.168487	5	2.03447	67	12.075	3.59395	Nrbp2	nuclear receptor binding protein 2,nuclear receptor binding protein 2,Mus musculus adult inner ear cDNA, RIKEN full-length enriched library, clone:F930115P21 product:hypothetical Protein kinase/Protein kinase domain profile/Protein kinase-like containing protein, full insert sequence.,
ENSMUSG00000032359	530	0.28115	11	3.38567	147	12.0422	3.59003	Ctsh	cathepsin H,Mus musculus 8 days embryo whole body cDNA, RIKEN full-length enriched library, clone:5730443M15 product:cathepsin H, full insert sequence.,
ENSMUSG00000031458	362	0.112262	3	1.34882	40	12.0149	3.58675	2410022L05Rik	hypothetical protein LOC66423
ENSMUSG00000039217	407	0.232984	7	2.78928	93	11.972	3.58159	Il18	interleukin 18,Mus musculus adult male medulla oblongata cDNA, RIKEN full-length enriched library, clone:6330444E07 product:interleukin 18, full insert sequence.,
ENSMUSG00000033960	3848	0.0281629	8	0.336259	106	11.9398	3.57771	9430020K01Rik	hypothetical protein LOC240185
ENSMUSG00000070570	1203	0.0450419	4	0.537791	53	11.9398	3.57771	Slc17a7	solute carrier family 17 (sodium-dependent,Visual cortex cDNA, RIKEN full-length enriched library, clone:K530047N18 product:Brain specific Na+-dependent inorganic phosphate cotransporter homolog.,
ENSMUSG00000058818	1675	0.0404368	5	0.480986	66	11.8948	3.57225	Lilrb3,Pirb	paired-Ig-like receptor B,paired-Ig-like receptor B,paired-Ig-like receptor B,Mus musculus strain A/J paired immunoglobulin-like receptor B (Pirb) mRNA, partial cds.,paired-Ig-like receptor B,
ENSMUSG00000036882	3078	0.765778	174	9.01831	2274	11.7767	3.55786	Snx26	sorting nexin 26,sorting nexin 26,sorting nexin 26,
ENSMUSG00000026649	319	0.16986	4	1.98983	52	11.7145	3.55023	1700009P17Rik	hypothetical protein LOC75472
ENSMUSG00000052852	378	0.0358369	1	0.419812	13	11.7145	3.55023	Reep1	receptor accessory protein 1
ENSMUSG00000026880	161	0.252416	3	2.95694	39	11.7145	3.55023	Stom	stomatin
ENSMUSG00000039481	508	0.026666	1	0.31238	13	11.7145	3.55023	Nrtn	neurturin
ENSMUSG00000020150	400	0.0338659	1	0.396723	13	11.7145	3.55023	Gamt	guanidinoacetate methyltransferase
ENSMUSG00000034416	4857	0.00557807	2	0.0653445	26	11.7145	3.55023	Pkd1l2	polycystin 1-like 2,Adult male testis cDNA, RIKEN full-length enriched library, clone:1700126L06 product:hypothetical protein, full insert sequence.,
ENSMUSG00000028438	2735	0.26746	54	3.11531	698	11.6478	3.54198	Kif24	kinesin family member 24,kinesin family member 24,Mus musculus adult male testis cDNA, RIKEN full-length enriched library, clone:4933425J19 product:Kinesin Super family Protein 24, full insert sequence.,Mus musculus adult male testis cDNA, RIKEN full-length enriched library, clone:4933425J19 product:Kinesin Super family Protein 24, full insert sequence.,
ENSMUSG00000073421	475	3.2226	113	37.4429	1457	11.6188	3.53839	H2-Ab1	histocompatibility 2, class II antigen A, beta
ENSMUSG00000030413	429	7.38891	234	85.8178	3016	11.6144	3.53784	Pglyrp1	peptidoglycan recognition protein 1
ENSMUSG00000021880	422	0.192602	6	2.22732	77	11.5643	3.53161	Rnase6	ribonuclease, RNase A family, 6
ENSMUSG00000027293	1386	2.13067	218	24.493	2781	11.4955	3.52299	Ehd4	EH-domain containing 4
ENSMUSG00000029333	917	0.132952	9	1.51754	114	11.4142	3.51275	Rasgef1b	RasGEF domain family, member 1B isoform 1,RasGEF domain family, member 1B isoform 2,Mus musculus 10 days neonate skin cDNA, RIKEN full-length enriched library, clone:4732452O09 product:CDNA FLJ31695 FIS, CLONE NT2RI2005811, WEAKLY SIMILAR TO CELL DIVISION CONTROL PROTEIN 25 homolog [Homo sapiens], full insert sequence.,
ENSMUSG00000034958	680	0.0597633	3	0.682147	38	11.4142	3.51275	Atcay	ataxia, cerebellar, Cayman type homolog
ENSMUSG00000027994	718	0.773538	41	8.75561	515	11.3189	3.50066	Ccdc109b	coiled-coil domain containing 109B,Mus musculus 10, 11 days embryo whole body cDNA, RIKEN full-length enriched library, clone:2810407G08 product:weakly similar to CDNA FLJ20647 FIS, CLONE KAT02147 (HYPOTHETICAL 28.8 KDA PROTEIN) [Homo sapiens], full insert sequence.,
ENSMUSG00000036587	976	0.458022	33	5.1779	414	11.3049	3.49888	Fut7	fucosyltransferase 7,fucosyltransferase 7,fucosyltransferase 7,
ENSMUSG00000051146	160	0.169329	2	1.90732	25	11.264	3.49364	Camk2n2	Adult male hippocampus cDNA, RIKEN full-length enriched library, clone:2900075A18 product:CAM-KII INHIBITORY PROTEIN homolog.
ENSMUSG00000039309	396	0.0684159	2	0.770634	25	11.264	3.49364	Edaradd	EDAR (ectodysplasin-A receptor)-associated death
ENSMUSG00000021823	65	0.41681	2	4.69494	25	11.264	3.49364	Vcl	vinculin,vinculin,
ENSMUSG00000032640	2283	9.68952	1633	108.076	20213	11.1539	3.47947	Chsy1	carbohydrate (chondroitin) synthase 1
ENSMUSG00000048721	641	1.66952	79	18.5864	976	11.1328	3.47674	C030019I05Rik	hypothetical protein LOC320116
ENSMUSG00000022769	546	10.197	411	113.305	5068	11.1116	3.47399	Sdf2l1	stromal cell-derived factor 2-like 1
ENSMUSG00000024277	622	6.14159	282	68.217	3476	11.1074	3.47345	Mapre2	microtubule-associated protein, RP/EB family,
ENSMUSG00000030688	636	2.61981	123	29.0201	1512	11.0772	3.46952	Stard10	START domain containing 10,Stard10 protein (Fragment).,START domain containing 10,
ENSMUSG00000033287	611	0.820319	37	9.07023	454	11.057	3.46688	Kctd17	potassium channel tetramerisation domain,potassium channel tetramerisation domain,
ENSMUSG00000001247	1265	0.503303	47	5.51962	572	10.9668	3.45507	Lsr	lipolysis stimulated lipoprotein receptor,lipolysis stimulated lipoprotein receptor,lipolysis stimulated lipoprotein receptor,
ENSMUSG00000037020	3021	1.20173	268	13.1645	3258	10.9546	3.45347	Wdr62	Mus musculus NOD-derived CD11c +ve dendritic cells cDNA, RIKEN full-length enriched library, clone:F630050M23 product:Similar to Jun N-terminal kinase binding protein 1, JNK-binding protein 1, Jun N-terminal kinase-binding protein 1, full insert sequence.,NOD-derived CD11c +ve dendritic cells cDNA, RIKEN full-length enriched library, clone:F630050M23 product:Similar to Jun N-terminal kinase bindi…
ENSMUSG00000030161	206	1.24942	19	13.5697	229	10.8608	3.44106	Gabarapl1	gamma-aminobutyric acid (GABA(A)),Mus musculus brain cDNA, clone MNCb-0091.,
ENSMUSG00000063810	8836	0.237628	155	2.5751	1864	10.8367	3.43785	Alms1	Alstrom syndrome 1
ENSMUSG00000038936	298	0.0454575	1	0.491551	12	10.8134	3.43475	Sccpdh	saccharopine dehydrogenase (putative)
ENSMUSG00000051682	552	0.0490809	2	0.530733	24	10.8134	3.43475	Treml4	triggering receptor expressed on myeloid,triggering receptor expressed on myeloid,triggering receptor expressed on myeloid,triggering receptor expressed on myeloid,
ENSMUSG00000042155	1557	0.0435014	5	0.470399	60	10.8134	3.43475	Klhl23	kelch-like 23
ENSMUSG00000004359	566	0.0718004	3	0.776407	36	10.8134	3.43475	Spic	Spi-C transcription factor (Spi-1/PU.1 related)
ENSMUSG00000070604	1192	0.318203	28	3.41013	333	10.7169	3.42181	BC112410	Mus musculus cDNA, clone:Y2G0107B15, strand:plus, reference:ENSEMBL:Mouse-Transcript-ENST:ENSMUST00000070362, based on BLAT search.
ENSMUSG00000023915	1728	0.0783932	10	0.833569	118	10.6332	3.4105	Tnfrsf21	tumor necrosis factor receptor superfamily,,tumor necrosis factor receptor superfamily,,
ENSMUSG00000025780	2299	0.0883841	15	0.939805	177	10.6332	3.4105	Itih5	inter-alpha (globulin) inhibitor H5
ENSMUSG00000037466	943	2.85867	199	30.3553	2345	10.6187	3.40854	4930427A07Rik	hypothetical protein LOC104732,MFLJ00116 protein (Fragment).,
ENSMUSG00000025758	2148	3.7902	601	40.1553	7066	10.5945	3.40524	Plk4	polo-like kinase 4,polo-like kinase 4,Serine/threonine-protein kinase PLK4 (EC 2.7.11.21) (Polo-like kinase 4) (PLK-4) (Serine/threonine-protein kinase Sak) (Serine/threonine- protein kinase 18).,
ENSMUSG00000036928	2434	0.205922	37	2.17657	434	10.5699	3.40189	Stag3	stromal antigen 3,Adult inner ear cDNA, RIKEN full-length enriched library, clone:F930044P06 product:stromal antigen 3, full insert sequence. (Fragment).,
ENSMUSG00000022504	327	0.124278	3	1.30654	35	10.513	3.39411	Ciita,C2ta	class II transactivator,class II transactivator,class II transactivator,class II transactivator,NOD-derived CD11c +ve dendritic cells cDNA, RIKEN full-length enriched library, clone:F630218H21 product:class II transactivator, full insert sequence. (Fragment).,
ENSMUSG00000033970	711	5.62049	295	58.8023	3425	10.4621	3.3871	Rfc3	replication factor C (activator 1) 3,replication factor C (activator 1) 3,3 days neonate thymus cDNA, RIKEN full-length enriched library, clone:A630087P08 product:replication factor C (activator 1) 3 (38 kDa), full insert sequence.,Mus musculus 10, 11 days embryo whole body cDNA, RIKEN full-length enriched library, clone:2810416I22 product:replication factor C (activator 1) 3, full insert sequenc…
ENSMUSG00000015112	1336	0.932832	92	9.73989	1066	10.4412	3.38422	Slc25a13	solute carrier family 25 (mitochondrial carrier,,solute carrier family 25 (mitochondrial carrier,,
ENSMUSG00000037169	1309	0.0206972	2	0.214482	23	10.3629	3.37335	Mycn	neuroblastoma myc-related oncogene 1,neuroblastoma myc-related oncogene 1,
ENSMUSG00000026167	1094	0.0247648	2	0.256634	23	10.3629	3.37335	Wnt10a	wingless related MMTV integration site 10a
ENSMUSG00000023015	1247	19.608	1805	203.16	20754	10.3611	3.37311	Racgap1	Rac GTPase-activating protein 1,Rac GTPase-activating protein 1,Rac GTPase-activating protein 1,
ENSMUSG00000054150	2012	1.65626	246	17.0059	2803	10.2676	3.36003	4831426I19Rik	nesprin-3 isoform alpha
ENSMUSG00000047443	435	0.093423	3	0.954098	34	10.2127	3.35229	BC056923	hypothetical protein LOC227358
ENSMUSG00000039824	407	0.998502	30	10.1974	340	10.2127	3.35229	Myl6b	myosin, light polypeptide 6B
ENSMUSG00000060860	549	2.04799	83	20.656	929	10.086	3.33428	Ube2s	ubiquitin-conjugating enzyme E2S
ENSMUSG00000037815	2041	2.03759	307	20.2869	3392	9.95632	3.31561	AK008288,Ctnna1	catenin alpha 1,catenin alpha 1,Mus musculus adult male small intestine cDNA, RIKEN full-length enriched library, clone:2010005H04 product:unclassifiable, full insert sequence.,
ENSMUSG00000026355	1786	22.3901	2952	222.416	32542	9.93366	3.31233	Mcm6	minichromosome maintenance complex component 6,Blastocyst blastocyst cDNA, RIKEN full-length enriched library, clone:I1C0009N21 product:minichromosome maintenance deficient 6 (MIS5 homolog, S. pombe) (S. cerevisiae), full insert sequence.,
ENSMUSG00000002980	1303	0.0311888	3	0.309153	33	9.91229	3.30922	Bcam	basal cell adhesion molecule,0 day neonate thymus cDNA, RIKEN full-length enriched library, clone:A430106M06 product:Lutheran blood group (Auberger b antigen included), full insert sequence (2 days pregnant adult female oviduct cDNA, RIKEN full-length enriched library, clone:E230011L12 product:Lutheran blood group (Auberger b antigen included), full insert sequence).,
ENSMUSG00000022220	2239	0.00605017	1	0.0599711	11	9.91229	3.30922	Adcy4	adenylate cyclase 4,adenylate cyclase 4,
ENSMUSG00000042817	760	0.0178241	1	0.176678	11	9.91229	3.30922	Flt3	FMS-like tyrosine kinase 3
ENSMUSG00000039891	1698	0.0319113	4	0.316314	44	9.91229	3.30922	Txlnb	muscle specific protein
ENSMUSG00000037217	953	0.0142144	1	0.140898	11	9.91229	3.30922	Syn1	Synapsin-1 (Synapsin I).
ENSMUSG00000028494	1008	2.1099	157	20.8655	1723	9.88934	3.30587	Adfp	adipose differentiation related protein
ENSMUSG00000020644	325	50.9342	1222	500.706	13331	9.83044	3.29726	Id2	inhibitor of DNA binding 2
ENSMUSG00000038482	821	4.45495	270	43.7276	2941	9.81551	3.29506	Tfdp1	transcription factor Dp 1,transcription factor Dp 1,transcription factor Dp 1,transcription factor Dp 1,transcription factor Dp 1,
ENSMUSG00000043091	1227	3.1023	281	30.4425	3060	9.81288	3.29468	Tuba1c	tubulin, alpha 1C
ENSMUSG00000031609	503	2.10063	78	20.6036	849	9.80832	3.29401	Sap30	sin3 associated polypeptide
ENSMUSG00000025473	1331	0.305327	30	2.98981	326	9.79215	3.29163	Adam8	a disintegrin and metallopeptidase domain 8
ENSMUSG00000037465	220	2.46297	40	24.0808	434	9.77713	3.28941	Klf10	Kruppel-like factor 10
ENSMUSG00000037548	579	0.350941	15	3.41539	162	9.73207	3.28275	H2-DMb2	histocompatibility 2, class II, locus Mb2,histocompatibility 2, class II, locus Mb2,Mus musculus NOD-derived CD11c +ve dendritic cells cDNA, RIKEN full-length enriched library, clone:F630111I02 product:histocompatibility 2, class II, locus Mb2, full insert sequence.,
ENSMUSG00000019773	1066	8.41246	662	81.7721	7141	9.72036	3.28101	Fbxo5	F-box only protein 5
ENSMUSG00000021643	102	1.32807	10	12.8052	107	9.64196	3.26933	Serf1	small EDRK-rich factor 1,Mus musculus small EDRK-rich factor 1 (Serf1) mRNA, complete cds.,
ENSMUSG00000033213	96	0.423323	3	4.06895	32	9.61192	3.26482	AA467197	hypothetical protein LOC433470
ENSMUSG00000039431	928	0.0437921	3	0.420926	32	9.61192	3.26482	Mtmr7	myotubularin related protein 7,myotubularin related protein 7,
ENSMUSG00000019558	429	0.0947297	3	0.910534	32	9.61192	3.26482	Slc6a8,CRT	solute carrier family 6 (neurotransmitter,Mus musculus CRT mRNA for creatine transporter, complete cds.,
ENSMUSG00000002228	1124	1.96446	163	18.8207	1733	9.58059	3.26012	Ppm1j	protein phosphatase 1J
ENSMUSG00000078202	305	2.39837	54	22.9729	574	9.57855	3.25981	Nrarp	Notch-regulated ankyrin repeat protein
ENSMUSG00000030447	2448	0.392888	71	3.75979	754	9.56962	3.25846	Cyfip1	cytoplasmic FMR1 interacting protein 1,cytoplasmic FMR1 interacting protein 1,
ENSMUSG00000027160	400	3.89457	115	37.1393	1217	9.53618	3.25341	Ccdc34	coiled-coil domain containing 34,Mus musculus 10 days embryo whole body cDNA, RIKEN full-length enriched library, clone:2610044J19 product:RIKEN cDNA 2810027O19 gene, full insert sequence.,
ENSMUSG00000045136	1178	0.183991	16	1.75124	169	9.51806	3.25067	Tubb2b	tubulin, beta
ENSMUSG00000060586	543	4.39071	176	41.7461	1857	9.50782	3.24911	H2-Eb1	histocompatibility 2, class II antigen E beta,Mus musculus adult male liver cDNA, RIKEN full-length enriched library, clone:1300015L18 product:histocompatibility 2, class II antigen, full insert sequence.,
ENSMUSG00000027811	256	3.06909	58	29.1343	611	9.49281	3.24684	4930579G24Rik	16 days neonate thymus cDNA, RIKEN full-length enriched library, clone:A130004M03 product:survivor of motor neuron protein interacting protein 1, full insert sequence (Hypothetical protein).
ENSMUSG00000041859	1759	21.6865	2816	205.691	29640	9.48478	3.24561	Mcm3	minichromosome maintenance deficient 3
ENSMUSG00000029821	1179	0.0229794	2	0.217425	21	9.46174	3.2421	Dfna5h	deafness, autosomal dominant 5 protein
ENSMUSG00000044005	1096	0.0247196	2	0.23389	21	9.46174	3.2421	Gls2	glutaminase 2 (liver, mitochondrial),glutaminase 2 (liver, mitochondrial),
ENSMUSG00000015890	921	0.0294166	2	0.278332	21	9.46174	3.2421	Amdhd1	Amdhd1 protein (Fragment).
ENSMUSG00000032815	2606	1.6738	322	15.7808	3369	9.42815	3.23698	Fanca	Fanconi anemia, complementation group A,Mus musculus Fanconi anemia group A (Fanca) mRNA, complete cds.,Fanconi anemia, complementation group A,Fanconi anemia, complementation group A,Mus musculus Fanconi anemia group A (Fanca) mRNA, complete cds.,Mus musculus Fanconi anemia group A (Fanca) mRNA, complete cds.,
ENSMUSG00000041406	1483	1.34276	147	12.5937	1530	9.37898	3.22943	BC055324	hypothetical protein LOC381306
ENSMUSG00000022945	1199	7.468	661	69.7796	6854	9.34381	3.22401	Chaf1b	chromatin assembly factor 1 subunit B,Mus musculus 10 days embryo whole body cDNA, RIKEN full-length enriched library, clone:2600017H24 product:CHROMATIN ASSEMBLY FACTOR 1 SUBUNIT B (CAF-1 SUBUNIT B) (CHROMATIN ASSEMBLY FACTOR I P60 SUBUNIT) (CAF-I 60 KDA SUBUNIT) (CAF-IP60), full insert sequence.,
ENSMUSG00000060568	706	0.134312	7	1.24489	72	9.26864	3.21236	C030014K22Rik	hypothetical protein LOC226610,hypothetical protein LOC226610,
ENSMUSG00000020186	382	0.780156	22	7.22185	226	9.25694	3.21053	Csrp2	cysteine and glycine-rich protein 2
ENSMUSG00000053965	599	0.0904597	4	0.835527	41	9.23646	3.20734	Pde5a	phosphodiesterase 5A, cGMP-specific
ENSMUSG00000061175	2118	0.134312	21	1.23913	215	9.22573	3.20566	D630023B12Rik	MKIAA1450 protein (Fragment).
ENSMUSG00000028033	903	0.135013	9	1.24367	92	9.21143	3.20342	Kcnq5	potassium voltage-gated channel, subfamily Q,,Mus musculus voltage-gated potassium channel KCNQ5 (Kcnq5) mRNA, partial cds.,
ENSMUSG00000026708	343	3.71241	94	33.8802	952	9.12621	3.19002	Cenpl	centromere protein L,centromere protein L,Mus musculus 10 days embryo whole body cDNA, RIKEN full-length enriched library, clone:2610300B10 product:hypothetical protein, full insert sequence.,
ENSMUSG00000029560	940	0.273809	19	2.49331	192	9.10603	3.18682	Snx8	sorting nexin 8,sorting nexin 8,
ENSMUSG00000019214	2030	2.74263	411	24.9368	4147	9.0923	3.18465	Chtf18	CTF18, chromosome transmission fidelity factor
ENSMUSG00000026663	1397	1.80359	186	16.3836	1875	9.08385	3.1833	Atf6	activating transcription factor 6
ENSMUSG00000017550	4512	1.66327	554	15.0908	5578	9.07299	3.18158	Atad5	ATPase family, AAA domain containing 5
ENSMUSG00000027353	1747	1.05455	136	9.55167	1367	9.05756	3.17912	Mcm8	minichromosome maintenance deficient 8,minichromosome maintenance deficient 8,
ENSMUSG00000032446	1185	4.74408	415	42.8733	4162	9.03723	3.17588	Eomes	eomesodermin homolog,eomesodermin homolog,
ENSMUSG00000052248	118	0.229599	2	2.06896	20	9.01118	3.17172	BC065800	Mus musculus cDNA clone IMAGE:4158641.
ENSMUSG00000026383	746	0.0363173	2	0.327261	20	9.01118	3.17172	Epb4.1l5	erythrocyte protein band 4.1-like 5
ENSMUSG00000079547	579	0.0935844	4	0.843306	40	9.01118	3.17172	H2-DMb1	histocompatibility 2, class II, locus Mb1,histocompatibility 2, class II, locus Mb1,
ENSMUSG00000048621	872	0.077674	5	0.699934	50	9.01118	3.17172	EG622976	hypothetical protein LOC622976
ENSMUSG00000072294	936	0.0434178	3	0.391245	30	9.01118	3.17172	Klf12	Kruppel-like factor 12
ENSMUSG00000026480	995	0.108915	8	0.981455	80	9.01118	3.17172	Ncf2	neutrophil cytosolic factor 2
ENSMUSG00000026728	1041	154.839	11899	1378.88	117591	8.90523	3.15465	Vim	vimentin
ENSMUSG00000027624	864	0.0940718	6	0.833569	59	8.86099	3.14747	mKIAA0338,Epb4.1l1	erythrocyte protein band 4.1-like 1 isoform b,Mus musculus neuronal protein 4.1 mRNA, complete cds.,
ENSMUSG00000021675	1030	0.775955	59	6.86191	579	8.84317	3.14456	F2rl2	coagulation factor II (thrombin) receptor-like
ENSMUSG00000043773	143	0.473648	5	4.18277	49	8.83095	3.14257	AK006734,AK006252	Mus musculus adult male testis cDNA, RIKEN full-length enriched library, clone:1700022O21 product:hypothetical KRAB box containing protein, full insert sequence.,Mus musculus adult male testis cDNA, RIKEN full-length enriched library, clone:1700022O21 product:hypothetical KRAB box containing protein, full insert sequence.,
ENSMUSG00000022236	433	0.218994	7	1.91701	68	8.75371	3.1299	Ropn1l	A-kinase anchoring protein-associated sperm
ENSMUSG00000035273	901	0.360835	24	3.15671	233	8.74835	3.12901	Hpse	heparanase
ENSMUSG00000063021	353	0.115125	3	1.00283	29	8.7108	3.12281	Hist1h2ak	histone 1, H2ak
ENSMUSG00000028367	134	91.1851	902	794.083	8717	8.70847	3.12242	Txn1	thioredoxin 1
ENSMUSG00000004508	1601	0.0676894	8	0.587088	77	8.67326	3.11657	Gab2	growth factor receptor bound protein,growth factor receptor bound protein,
ENSMUSG00000074145	439	2.68458	87	23.2458	836	8.65902	3.1142	Bcl2a1b	B-cell leukemia/lymphoma 2 related protein A1b
ENSMUSG00000073126	111	0.610196	5	5.27864	48	8.65073	3.11282	Atxn7l4	Mus musculus 10, 11 days embryo whole body cDNA, RIKEN full-length enriched library, clone:2810423G08 product:hypothetical protein, full insert sequence.,Ataxin-7-like protein 4.,
ENSMUSG00000032915	1430	0.0473648	5	0.40974	48	8.65073	3.11282	Emr4	EGF-like module containing, mucin-like, hormone
ENSMUSG00000036206	2729	0.0943131	19	0.814088	182	8.63176	3.10965	Sh3bp4	SH3-domain binding protein 4
ENSMUSG00000027257	915	0.0888285	6	0.760427	57	8.56062	3.09771	Pacsin3	protein kinase C and casein kinase substrate in
ENSMUSG00000050473	1189	0.0455722	4	0.390126	38	8.56062	3.09771	Slc35d3	solute carrier family 35, member D3
ENSMUSG00000031838	437	8.3076	268	70.8109	2535	8.52363	3.09147	Ifi30	interferon gamma inducible protein 30
ENSMUSG00000038301	382	4.61001	130	39.113	1224	8.48437	3.08481	Snx10	sorting nexin 10,sorting nexin 10,sorting nexin 10,
ENSMUSG00000044966	406	0.900865	27	7.6368	254	8.47718	3.08358	A630050E13Rik	hypothetical protein LOC319701,hypothetical protein LOC319701,
ENSMUSG00000079186	547	0.123824	5	1.04885	47	8.47051	3.08245	Gzmc	granzyme C
ENSMUSG00000035506	1376	0.0492236	5	0.416949	47	8.47051	3.08245	Slc12a8	solute carrier family 12, member 8 isoform 2,solute carrier family 12, member 8 isoform 2,
ENSMUSG00000055676	974	0.111264	8	0.939952	75	8.44798	3.07861	MGC68323	Glyceraldehyde-3-phosphate dehydrogenase (Phosphorylating)-like.
ENSMUSG00000034765	995	6.19456	455	52.2993	4263	8.44278	3.07772	Dusp5	dual specificity phosphatase 5
ENSMUSG00000058056	983	0.0413418	3	0.347703	28	8.41043	3.07218	Palld	palladin,Palld protein.,palladin,palladin,
ENSMUSG00000006313	494	0.301639	11	2.52044	102	8.35582	3.06278	Upk1a	uroplakin 1A,uroplakin 1A,
ENSMUSG00000021256	848	0.0638978	4	0.53261	37	8.33534	3.05924	Vash1	vasohibin 1
ENSMUSG00000036611	1430	0.123149	13	1.02435	120	8.31801	3.05624	2310005P05Rik	hypothetical protein LOC67484
ENSMUSG00000031428	1142	1.20992	102	10.0584	941	8.31325	3.05541	Zcchc18	SMAD-interacting zinc finger protein 2,SMAD-interacting zinc finger protein 2,
ENSMUSG00000024640	753	13.8522	770	115.13	7102	8.31135	3.05508	Psat1	phosphoserine aminotransferase 1,phosphoserine aminotransferase 1,phosphoserine aminotransferase 1,
ENSMUSG00000002297	1515	10.4168	1165	86.5598	10743	8.30962	3.05478	Dbf4	activator of S phase kinase,activator of S phase kinase,activator of S phase kinase,
ENSMUSG00000036109	515	3.91923	149	32.3541	1365	8.25521	3.0453	Mbnl3	muscleblind-like 3,muscleblind-like 3,muscleblind-like 3,
ENSMUSG00000056671	294	0.967596	21	7.97182	192	8.23879	3.04243	Prelid2	PRELI domain containing 2
ENSMUSG00000034731	1978	0.308183	45	2.53641	411	8.23021	3.04093	Dgkh	diacylglycerol kinase, eta
ENSMUSG00000051235	2210	1.90017	310	15.6314	2830	8.22633	3.04025	5830483C08Rik	hypothetical protein LOC209334,hypothetical protein LOC209334,
ENSMUSG00000062190	993	1.65066	121	13.5591	1103	8.21432	3.03814	Lancl2	LanC (bacterial lantibiotic synthetase component
ENSMUSG00000001552	1758	0.269694	35	2.20806	318	8.1873	3.03339	Jup	junction plakoglobin
ENSMUSG00000022584	276	37.4978	764	306.454	6929	8.17257	3.03079	Ly6c2	lymphocyte antigen 6 complex, locus C2
ENSMUSG00000049307	1262	0.0214681	2	0.174107	18	8.11006	3.01971	Fut4	fucosyltransferase 4
ENSMUSG00000062312	2691	0.0100679	2	0.0816512	18	8.11006	3.01971	Erbb2	v-erb-b2 erythroblastic leukemia viral oncogene
ENSMUSG00000006611	356	0.076103	2	0.6172	18	8.11006	3.01971	Hfe	hemochromatosis
ENSMUSG00000032377	694	0.0390384	2	0.316604	18	8.11006	3.01971	Plscr4	phospholipid scramblase 4,16 days neonate cerebellum cDNA, RIKEN full-length enriched library, clone:9630013D22 product:similar to PHOSPHOLIPID SCRAMBLASE 4 (PL SCRAMBLASE 4) (CA2+ DEPENDENT PHOSPHOLIPID SCRAMBLASE 4).,
ENSMUSG00000015947	731	0.0370625	2	0.300579	18	8.11006	3.01971	Fcgr1	Fc receptor, IgG, high affinity I
ENSMUSG00000076612	847	1.07155	67	8.69035	603	8.11006	3.01971	Ighg,Igh	Ig gamma-2A chain C region secreted form (B allele).,Ig gamma-2A chain C region secreted form (B allele).,
ENSMUSG00000042750	350	0.0774077	2	0.627781	18	8.11006	3.01971	Bex2	brain expressed X-linked 2
ENSMUSG00000039187	672	1.71345	85	13.769	758	8.03585	3.00645	BC025462	BC025462 protein.
ENSMUSG00000028063	932	0.436041	30	3.49703	267	8.01995	3.00359	Lmna	lamin A isoform A,lamin A isoform A,
ENSMUSG00000073598	335	0.363932	9	2.91507	80	8.00994	3.00179	1700066B19Rik	hypothetical protein LOC73449
ENSMUSG00000022661	665	0.855558	42	6.82849	372	7.98133	2.99663	Cd200	Cd200 antigen,Mus musculus cell surface molecule OX-2 mRNA, complete cds.,
ENSMUSG00000027246	752	0.126096	7	1.00642	62	7.98133	2.99663	Ell3	elongation factor RNA polymerase II-like 3
ENSMUSG00000015316	752	4.01707	223	32.0592	1975	7.98075	2.99652	Slamf1	signaling lymphocytic activation molecule family,signaling lymphocytic activation molecule family,
ENSMUSG00000052565	626	0.238035	11	1.89148	97	7.94622	2.99027	Hist1h1d	histone 1, H1d
ENSMUSG00000007646	663	1.38937	68	11.0285	599	7.93779	2.98874	Rad51c	Rad51 homolog c
ENSMUSG00000023046	557	0.121601	5	0.964275	44	7.92984	2.98729	Igfbp6	insulin-like growth factor binding protein 6
ENSMUSG00000032737	2654	0.627807	123	4.97657	1082	7.92691	2.98676	Inppl1	inositol polyphosphate phosphatase-like 1,inositol polyphosphate phosphatase-like 1,inositol polyphosphate phosphatase-like 1,Mus musculus SH2-containing inositol 5-phosphatase 2 mRNA, complete cds.,
ENSMUSG00000040596	1666	1.33349	164	10.5656	1442	7.92324	2.98609	mKIAA1513,Pogk	pogo transposable element with KRAB domain,pogo transposable element with KRAB domain,Mus musculus 13 days embryo male testis cDNA, RIKEN full-length enriched library, clone:6030496G13 product:hypothetical CENP-B protein containing protein, full insert sequence.,
ENSMUSG00000005824	563	0.914318	38	7.24172	334	7.92035	2.98556	Tnfsf14	tumor necrosis factor ligand superfamily, member
ENSMUSG00000028967	1266	1.69062	158	13.3639	1386	7.90474	2.98272	Errfi1	mitogen-inducible gene 6 protein
ENSMUSG00000025037	981	0.179513	13	1.41853	114	7.90211	2.98224	Maoa	monoamine oxidase A
ENSMUSG00000036499	1635	1.22621	148	9.66095	1294	7.87869	2.97796	Eea1	early endosome antigen 1,early endosome antigen 1,
ENSMUSG00000026134	294	5.62127	122	44.0526	1061	7.83677	2.97026	Prim2	DNA primase, p58 subunit
ENSMUSG00000023495	755	2.22483	124	17.3806	1075	7.81211	2.96571	Pcbp4	poly(rC) binding protein 4,Mus musculus alphaCP-4 (Pcbp4) mRNA, complete cds.,
ENSMUSG00000027030	961	5.28603	375	41.295	3251	7.81209	2.96571	Stk39	serine/threonine kinase 39, STE20/SPS1 homolog,serine/threonine kinase 39, STE20/SPS1 homolog,10, 11 days embryo whole body cDNA, RIKEN full-length enriched library, clone:2810404G24 product:hypothetical Protein kinase containing protein, full insert sequence.,
ENSMUSG00000017167	3198	0.0127076	3	0.0992427	26	7.80969	2.96526	Cntnap1	contactin associated protein 1
ENSMUSG00000038127	389	4.31811	124	33.6394	1072	7.79031	2.96168	Ccdc50	Ymer protein isoform 1
ENSMUSG00000038059	143	0.757837	8	5.89002	69	7.77214	2.95831	2010002N04Rik	putative small membrane protein NID67
ENSMUSG00000023456	470	17.5526	609	135.6	5221	7.72535	2.9496	Tpi1	triosephosphate isomerase 1
ENSMUSG00000032554	1426	0.170992	18	1.31827	154	7.70956	2.94665	Trf	transferrin
ENSMUSG00000028671	644	3.42865	163	26.4229	1394	7.70649	2.94607	Gale	galactose-4-epimerase, UDP
ENSMUSG00000076613	567	0.621173	26	4.7794	222	7.69416	2.94376	AK135975	Mus musculus in vitro fertilized eggs cDNA, RIKEN full-length enriched library, clone:7420443K01 product:Ig gamma-2B chain C region, membrane-bound form homolog [Mus musculus], full insert sequence.
ENSMUSG00000024795	3801	3.36075	943	25.8043	8035	7.67813	2.94076	Mphosph1	M-phase phosphoprotein 1 (MPP1) (Kinesin-related motor interacting with PIN1) (Kinesin family member 20B).,M-phase phosphoprotein 1,
ENSMUSG00000047557	429	1.89459	60	14.5401	511	7.67452	2.94008	Lxn	latexin
ENSMUSG00000052305	324	0.167239	4	1.28097	34	7.6595	2.93725	Hbb-b1	hemoglobin, beta adult major chain
ENSMUSG00000001027	4437	0.0122122	4	0.0935391	34	7.6595	2.93725	Scn4a	sodium channel, voltage-gated, type IV, alpha
ENSMUSG00000041361	881	0.0307522	2	0.235546	17	7.6595	2.93725	AA407270	hypothetical protein LOC102371
ENSMUSG00000035769	896	0.151187	10	1.15802	85	7.6595	2.93725	Xylb	xylulokinase homolog (H. influenzae),CDNA, RIKEN full-length enriched library, clone:G630058J04 product:Similar to xylulokinase homolog (H. influenzae), full insert sequence (Adult male hippocampus cDNA, RIKEN full-length enriched library, clone:C630040I01 product:Similar to xylulokinase homolog (H. influenzae), full insert sequence).,Mus musculus 8 cells embryo 8 cells cDNA, RIKEN full-length en…
ENSMUSG00000058715	84	0.645064	4	4.94087	34	7.6595	2.93725	Fcer1g	Fc receptor, IgE, high affinity I, gamma
ENSMUSG00000044433	2669	0.0101509	2	0.0777506	17	7.6595	2.93725	2310057J16Rik	hypothetical protein LOC69697,hypothetical protein LOC69697,
ENSMUSG00000029913	426	0.0635978	2	0.487128	17	7.6595	2.93725	Prdm5	PR domain containing 5,Hypothetical protein.,
ENSMUSG00000027765	1082	0.0751183	6	0.575369	51	7.6595	2.93725	P2ry1	purinergic receptor P2Y, G-protein coupled 1,purinergic receptor P2Y, G-protein coupled 1,
ENSMUSG00000041147	8950	0.638721	422	4.88274	3580	7.64455	2.93443	Brca2	breast cancer 2,breast cancer 2,Mus musculus 0 day neonate eyeball cDNA, RIKEN full-length enriched library, clone:E130002E01 product:breast cancer 2, full insert sequence.,
ENSMUSG00000037341	1136	0.810873	68	6.15715	573	7.59324	2.92472	Slc9a7	solute carrier family 9, member 7,Mus musculus adult male aorta and vein cDNA, RIKEN full-length enriched library, clone:A530087D17 product:NONSELECTIVE SODIUM POTASSIUM/PROTON EXCHANGER homolog [Homo sapiens], full insert sequence.,
ENSMUSG00000004642	411	27.4882	834	208.704	7027	7.59251	2.92458	Slbp	stem-loop binding protein
ENSMUSG00000020570	503	4.38977	163	33.223	1369	7.56828	2.91997	Sypl	pantophysin isoform 1
ENSMUSG00000038388	1180	5.4415	474	40.986	3962	7.53213	2.91306	Mpp6	membrane protein, palmitoylated 3 (MAGUK p55
ENSMUSG00000056737	579	6.71468	287	50.5351	2397	7.52606	2.91189	Capg	gelsolin-like capping protein
ENSMUSG00000068227	1260	47.6595	4433	358.164	36970	7.51507	2.90979	Il2rb	interleukin 2 receptor, beta chain
ENSMUSG00000050538	325	0.125043	3	0.938988	25	7.50931	2.90868	B230217C12Rik	hypothetical protein LOC68127,Mus musculus 10 days neonate cerebellum cDNA, RIKEN full-length enriched library, clone:6530415P06 product:hypothetical protein, full insert sequence.,Mus musculus 10 days neonate cerebellum cDNA, RIKEN full-length enriched library, clone:6530415P06 product:hypothetical protein, full insert sequence.,
ENSMUSG00000071713	2171	0.0374381	6	0.281134	50	7.50931	2.90868	Csf2rb	colony stimulating factor 2 receptor, beta,,colony stimulating factor 2 receptor, beta,,
ENSMUSG00000033147	344	0.118137	3	0.887126	25	7.50931	2.90868	Slc22a15	Mus musculus 10 days embryo whole body cDNA, RIKEN full-length enriched library, clone:2610034P21 product:unclassifiable, full insert sequence.
ENSMUSG00000027199	912	0.0445603	3	0.334618	25	7.50931	2.90868	Gatm	L-arginine:glycine amidinotransferase
ENSMUSG00000071648	936	9.4506	653	70.7241	5423	7.48355	2.90372	Rom1	rod outer segment membrane protein 1
ENSMUSG00000024742	1103	11.9989	977	89.7751	8112	7.48195	2.90341	Fen1	flap structure specific endonuclease 1,flap structure specific endonuclease 1,flap structure specific endonuclease 1,
ENSMUSG00000051578	467	1.13128	39	8.44285	323	7.4631	2.89978	Cmtm4	CKLF-like MARVEL transmembrane domain containing
ENSMUSG00000042712	275	7.29039	148	54.1984	1221	7.43422	2.89418	Wbp5	WW domain binding protein 5
ENSMUSG00000027342	546	34.1884	1378	253.259	11328	7.40774	2.88903	Pcna	proliferating cell nuclear antigen
ENSMUSG00000032251	348	0.194631	5	1.43816	41	7.38917	2.88541	Irak1bp1,Mmip	interleukin-1 receptor-associated kinase 1,Mus musculus PLK interacting protein (Mmip) mRNA, complete cds.,
ENSMUSG00000067577	202	2.54832	38	18.7937	311	7.37494	2.88263	BC064125	Mus musculus 0 day neonate thymus cDNA, RIKEN full-length enriched library, clone:A430093F15 product:hypothetical protein, full insert sequence.
ENSMUSG00000022744	602	7.65076	340	56.2083	2772	7.34676	2.87711	Cldnd1	claudin domain containing 1,claudin domain containing 1,
ENSMUSG00000025492	334	0.567811	14	4.16641	114	7.33767	2.87532	Ifitm3	interferon induced transmembrane protein 3
ENSMUSG00000042828	1211	0.0894886	8	0.655198	65	7.32158	2.87216	Trim72	tripartite motif-containing 72
ENSMUSG00000040312	1657	2.51797	308	18.3582	2492	7.29086	2.86609	Cchcr1	coiled-coil alpha-helical rod protein 1,coiled-coil alpha-helical rod protein 1,
ENSMUSG00000049191	1760	0.0923614	12	0.672764	97	7.28403	2.86474	Rgag4	retrotransposon gag domain containing 4
ENSMUSG00000024621	912	0.193095	13	1.40539	105	7.27826	2.86359	Csf1r	colony stimulating factor 1 receptor,colony stimulating factor 1 receptor,colony stimulating factor 1 receptor,
ENSMUSG00000013155	761	1.70887	96	12.4314	775	7.27465	2.86288	E130303B06Rik	hypothetical protein LOC102124,Mus musculus 0 day neonate eyeball cDNA, RIKEN full-length enriched library, clone:E130303B06 product:inferred: hypothetical protein DKFZp434A1319 {Homo sapiens}, full insert sequence.,
ENSMUSG00000070780	1446	0.159259	17	1.15653	137	7.26195	2.86036	BC013481	hypothetical protein LOC245945,hypothetical protein LOC245945,
ENSMUSG00000029455	1047	1.26795	98	9.1872	788	7.24572	2.85713	Aldh2	aldehyde dehydrogenase 2, mitochondrial,aldehyde dehydrogenase 2, mitochondrial,
ENSMUSG00000019845	963	1.64582	117	11.9026	939	7.23205	2.8544	Tube1	epsilon-tubulin 1,Mus musculus adult male tongue cDNA, RIKEN full-length enriched library, clone:2310061K05 product:TUBULIN EPSILON CHAIN (EPSILON TUBULIN) homolog [Homo sapiens], full insert sequence.,Mus musculus adult male tongue cDNA, RIKEN full-length enriched library, clone:2310061K05 product:TUBULIN EPSILON CHAIN (EPSILON TUBULIN) homolog [Homo sapiens], full insert sequence.,Mus musculus …
ENSMUSG00000040749	809	0.703271	42	5.08493	337	7.2304	2.85407	Siah1b	seven in absentia 1B
ENSMUSG00000018774	347	2.77173	71	20.0164	569	7.22163	2.85233	Cd68	CD68 antigen
ENSMUSG00000030154	414	0.327206	10	2.35881	80	7.20894	2.84979	Klrb1f	Nkrp1f protein,Mus musculus 3 days neonate thymus cDNA, RIKEN full-length enriched library, clone:A630024B12 product:NKR-P1F, full insert sequence.,Mus musculus 3 days neonate thymus cDNA, RIKEN full-length enriched library, clone:A630024B12 product:NKR-P1F, full insert sequence.,
ENSMUSG00000051811	147	0.276456	3	1.99295	24	7.20894	2.84979	Cox6b2	cytochrome c oxidase subunit VIb polypeptide 2,cytochrome c oxidase subunit VIb polypeptide 2,
ENSMUSG00000021594	430	0.252025	8	1.81683	64	7.20894	2.84979	Srd5a1	steroid 5 alpha-reductase 1,Srd5a1 protein.,
ENSMUSG00000030579	158	0.600154	7	4.32648	56	7.20894	2.84979	Tyrobp	TYRO protein tyrosine kinase binding protein
ENSMUSG00000055485	4365	0.0062068	2	0.0447445	16	7.20894	2.84979	mKIAA0889	Mus musculus 13 days embryo male testis cDNA, RIKEN full-length enriched library, clone:6030440K09 product:hypothetical protein, full insert sequence.
ENSMUSG00000067341	664	0.142808	7	1.02949	56	7.20894	2.84979	H2-Eb2	histocompatibility 2, class II antigen E beta2
ENSMUSG00000032076	615	0.0440531	2	0.317577	16	7.20894	2.84979	sgigsf,Cadm1	immunoglobulin superfamily, member 4A isoform b,immunoglobulin superfamily, member 4A isoform d,immunoglobulin superfamily, member 4A isoform d,Mus musculus sgigsf mRNA for spermatogenic immunoglobulin superfamily protein, complete cds.,
ENSMUSG00000044534	1097	0.0246971	2	0.17804	16	7.20894	2.84979	Ccbp2	chemokine binding protein 2,chemokine binding protein 2,
ENSMUSG00000029730	674	11.0139	548	78.9461	4359	7.16783	2.84154	Mcm7	minichromosome maintenance complex component 7
ENSMUSG00000032867	1357	3.50388	351	25.0074	2780	7.13706	2.83533	Fbxw8	F-box protein FBX29,F-box protein FBX29,
ENSMUSG00000024579	1248	1.19399	110	8.50958	870	7.12702	2.8333	Pcyox1l	prenylcysteine oxidase 1 like
ENSMUSG00000006301	217	0.436979	7	3.0939	55	7.08021	2.82379	Tmbim1	transmembrane BAX inhibitor motif containing 1
ENSMUSG00000022474	354	6.88797	180	48.5515	1408	7.04874	2.81737	Pmm1	phosphomannomutase 1,phosphomannomutase 1,
ENSMUSG00000021423	289	0.515605	11	3.63249	86	7.0451	2.81662	Ly86	lymphocyte antigen 86
ENSMUSG00000032501	999	0.447477	33	3.15252	258	7.0451	2.81662	Trib1	tribbles homolog 1,tribbles homolog 1,
ENSMUSG00000021932	487	14.1583	509	99.4595	3968	7.02482	2.81246	Rnaseh2b	ribonuclease H2, subunit B
ENSMUSG00000029401	443	13.9744	457	97.8477	3551	7.0019	2.80775	BC003324	hypothetical protein LOC80291
ENSMUSG00000045045	1831	0.08878	12	0.620009	93	6.98366	2.80398	Lrfn4	leucine rich repeat and fibronectin type III
ENSMUSG00000015312	323	3.94228	94	27.5126	728	6.97887	2.80299	Gadd45b	growth arrest and DNA-damage-inducible 45 beta
ENSMUSG00000022364	1198	1.49259	132	10.383	1019	6.95636	2.79833	Wdr67	WD repeat domain 67,WD repeat domain 67,WD repeat domain 67,
ENSMUSG00000035268	151	1.34566	15	9.29661	115	6.90857	2.78839	Pkig	Mus musculus 12 days embryo female mullerian duct includes surrounding region cDNA, RIKEN full-length enriched library, clone:6820439D05 product:protein kinase inhibitor, gamma, full insert sequence.
ENSMUSG00000022881	130	8.0236	77	55.2125	588	6.88126	2.78267	Rfc4	replication factor C (activator 1) 4,17 days embryo kidney cDNA, RIKEN full-length enriched library, clone:I920089E19 product:replication factor C (activator 1) 4, full insert sequence.,Mus musculus 13 days embryo liver cDNA, RIKEN full-length enriched library, clone:I920079E18 product:replication factor C (activator 1) 4, full insert sequence.,
ENSMUSG00000046805	2123	0.306276	48	2.10443	366	6.87102	2.78052	Mpeg1	macrophage expressed gene 1
ENSMUSG00000034330	2518	0.936086	174	6.40884	1322	6.84642	2.77535	Plcg2	phospholipase C, gamma 2
ENSMUSG00000046949	489	2.93643	106	20.0951	805	6.84339	2.77471	Nqo2	NAD(P)H dehydrogenase, quinone 2
ENSMUSG00000031245	1032	8.93901	681	60.9633	5154	6.81991	2.76975	Nsbp1	nucleosome binding protein 1
ENSMUSG00000041959	214	201.169	3178	1371.56	24045	6.81793	2.76933	S100a10	S100 calcium binding protein A10
ENSMUSG00000026429	375	3.75685	104	25.4879	783	6.78438	2.76222	Ube2t	ubiquitin-conjugating enzyme E2T (putative)
ENSMUSG00000062300	815	0.0332426	2	0.224666	15	6.75838	2.75668	Pvrl2	poliovirus receptor-related 2
ENSMUSG00000032726	849	0.0319113	2	0.215669	15	6.75838	2.75668	Bmp8a	bone morphogenetic protein 8a
ENSMUSG00000031523	2722	0.00995323	2	0.0672677	15	6.75838	2.75668	Dlc1	deleted in liver cancer 1
ENSMUSG00000067878	452	0.0599396	2	0.405094	15	6.75838	2.75668	Mtap7d3	MAP7 domain containing 3,MAP7 domain containing 3,
ENSMUSG00000033060	3684	0.00735415	2	0.0497021	15	6.75838	2.75668	mKIAA0858,Lmo7	LIM domain only 7,Mus musculus 16 days embryo head cDNA, RIKEN full-length enriched library, clone:C130003G01 product:similar to LIM protein [Homo sapiens], full insert sequence.,LIM domain only 7,LIM domain only 7,0 day neonate eyeball cDNA, RIKEN full-length enriched library, clone:E130113D23 product:LIM domain only 7, full insert sequence. (Fragment).,
ENSMUSG00000044156	1045	0.025926	2	0.175218	15	6.75838	2.75668	AI987662	hypothetical protein LOC101202
ENSMUSG00000029810	71	0.381587	2	2.57891	15	6.75838	2.75668	Tmem176b	LR8 protein,LR8 protein,
ENSMUSG00000023032	2297	1.11461	189	7.49842	1411	6.72739	2.75005	Slc4a8	solute carrier family 4 (anion exchanger),
ENSMUSG00000039450	312	0.477595	11	3.20821	82	6.71742	2.74791	Dcxr	diacetyl/L-xylulose reductase,Mus musculus adult male kidney cDNA, RIKEN full-length enriched library, clone:0610038K04 product:dicarbonyl L-xylulose reductase, full insert sequence.,
ENSMUSG00000034593	3931	2.00904	583	13.4862	4343	6.71279	2.74691	Myo5a	myosin Va,myosin Va,Mus musculus 12 days embryo male wolffian duct includes surrounding region cDNA, RIKEN full-length enriched library, clone:6720408E05 product:myosin Va, full insert sequence.,
ENSMUSG00000030793	462	68.8166	2347	461.112	17452	6.7006	2.74429	Pycard	PYD and CARD domain containing
ENSMUSG00000043155	1076	0.0881268	7	0.589922	52	6.69402	2.74287	Hpdl	4-hydroxyphenylpyruvate dioxygenase-like
ENSMUSG00000016487	1910	0.496463	70	3.31694	519	6.68114	2.7401	Ppfibp1	PTPRF interacting protein, binding protein 1
ENSMUSG00000054428	201	23.9925	356	160.025	2635	6.66979	2.73764	Atpif1	ATPase inhibitory factor 1
ENSMUSG00000001555	1090	0.124278	10	0.828722	74	6.66827	2.73731	Fkbp10	FK506 binding protein 10
ENSMUSG00000069917	254	0.26666	5	1.77816	37	6.66827	2.73731	Hba-a2	hemoglobin alpha, adult chain 2
ENSMUSG00000014782	2740	0.0247196	5	0.164837	37	6.66827	2.73731	Plekhg4	pleckstrin homology domain containing, family G,Adult male testis cDNA, RIKEN full-length enriched library, clone:4931414L13 product:hypothetical PH domain profile/Dbl domain (dbl/cdc24 rhoGEF family)/Pleckstrin homology (PH) domain containing protein, full insert sequence.,Mus musculus adult male testis cDNA, RIKEN full-length enriched library, clone:4931414L13 product:hypothetical PH domain pro…
ENSMUSG00000053820	347	0.195192	5	1.30159	37	6.66827	2.73731	Bcl2a1c	B-cell leukemia/lymphoma 2 related protein A1c
ENSMUSG00000025395	754	12.3067	685	81.8539	5056	6.65117	2.73361	Prim1	DNA primase small subunit, 49kDa
ENSMUSG00000028896	906	10.541	705	69.8862	5187	6.62993	2.72899	Rcc1	regulator of chromosome condensation 1,Mus musculus 10, 11 days embryo whole body cDNA, RIKEN full-length enriched library, clone:2810004B11 product:REGULATOR OF CHROMOSOME CONDENSATION homolog [Mesocricetus auratus], full insert sequence.,
ENSMUSG00000022673	1949	26.5714	3823	175.906	28086	6.62014	2.72686	Mcm4	minichromosome maintenance complex component 4
ENSMUSG00000022440	709	0.687825	36	4.54529	264	6.6082	2.72426	C1qtnf6	C1q and tumor necrosis factor related protein 6,Mus musculus 10, 11 days embryo whole body cDNA, RIKEN full-length enriched library, clone:2810036M19 product:weakly similar to COMPLEMENT-C1Q TUMOR NECROSIS FACTOR-RELATED PROTEIN [Homo sapiens], full insert sequence.,Mus musculus 10, 11 days embryo whole body cDNA, RIKEN full-length enriched library, clone:2810036M19 product:weakly similar to COMP…
ENSMUSG00000024124	706	0.326187	17	2.14398	124	6.57286	2.71652	Tmprss8	transmembrane protease, serine 8 (intestinal)
ENSMUSG00000028965	396	2.36035	69	15.5052	503	6.56902	2.71568	Tnfrsf9	tumor necrosis factor receptor superfamily,,tumor necrosis factor receptor superfamily,,
ENSMUSG00000020492	210	4.90249	76	32.2028	554	6.56867	2.7156	1110001A07Rik	hypothetical protein LOC66140,Mus musculus 18-day embryo whole body cDNA, RIKEN full-length enriched library, clone:1110001A07 product:hypothetical protein, full insert sequence.,hypothetical protein LOC66140,
ENSMUSG00000059479	1130	0.179819	15	1.17747	109	6.54812	2.71108	B3gnt8	UDP-Gal:betaGal beta 1,3-galactosyltransferase
ENSMUSG00000024222	971	22.2099	1592	145.313	11559	6.54273	2.70989	Fkbp5	FK506 binding protein 5
ENSMUSG00000013921	1124	0.0482076	4	0.314945	29	6.5331	2.70777	Clip3	CLIP-170-related protein
ENSMUSG00000043004	136	27.4911	276	179.423	1999	6.52657	2.70633	Gng2	guanine nucleotide binding protein (G protein),,guanine nucleotide binding protein (G protein),,
ENSMUSG00000024301	1134	1.38569	116	9.03134	839	6.51757	2.70433	Kifc1	kinesin family member C1,Mus musculus kinesin-related protein KIFC5B mRNA, partial cds.,
ENSMUSG00000028884	483	21.4554	765	139.734	5529	6.51278	2.70327	Rpa2	replication protein A2,replication protein A2,
ENSMUSG00000059325	142	5.9146	62	38.5117	448	6.5113	2.70295	Ob1	Mus musculus odd homeobox 1 protein (Ob1) mRNA, complete cds; alternatively spliced.
ENSMUSG00000041238	1962	5.89632	854	38.319	6159	6.49881	2.70018	Rbbp8	Mus musculus adult female vagina cDNA, RIKEN full-length enriched library, clone:9930104E21 product:similar to RETINOBLASTOMA-BINDING PROTEIN 8 (RBBP-8) (CTBP INTERACTING PROTEIN) (CTIP) (RETINOBLASTOMA-INTERACTING PROTEIN AND MYOSIN-LIKE) (RIM) [Homo sapiens], full insert sequence.
ENSMUSG00000024007	341	20.1805	508	131.018	3660	6.4923	2.69873	Ppil1	peptidylprolyl isomerase-like 1
ENSMUSG00000030032	645	0.10501	5	0.681312	36	6.48805	2.69778	Wdr54	D3Mm3e protein,D3Mm3e protein,
ENSMUSG00000014633	120	12.9819	115	83.9221	825	6.46454	2.69255	2310061C15Rik	hypothetical protein LOC66531,Mus musculus adult male kidney cDNA, RIKEN full-length enriched library, clone:0610009N21 product:similar to DC13 [Homo sapiens], full insert sequence.,
ENSMUSG00000026177	1080	0.0752574	6	0.486013	43	6.45801	2.69109	Slc11a1	solute carrier family 11 (proton-coupled
ENSMUSG00000016498	584	0.139175	6	0.898792	43	6.45801	2.69109	Pdcd1lg2	programmed cell death 1 ligand 2
ENSMUSG00000023048	315	39.3919	916	254.212	6560	6.45342	2.69006	Prr13	proline rich 13,proline rich 13,proline rich 13,proline rich 13,
ENSMUSG00000069662	850	0.589664	37	3.7913	264	6.4296	2.68473	AK017779,Marcks	myristoylated alanine rich protein kinase C,Mus musculus 8 days embryo whole body cDNA, RIKEN full-length enriched library, clone:5730519L10 product:myristoylated alanine rich protein kinase C substrate, full insert sequence.,
ENSMUSG00000062044	3698	0.326021	89	2.09609	635	6.42932	2.68467	Lmtk3	lemur tyrosine kinase 3,lemur tyrosine kinase 3,
ENSMUSG00000029363	47	7.78194	27	49.8663	192	6.40795	2.67986	Rfc5	replication factor C 5
ENSMUSG00000027883	1480	6.51689	712	41.7095	5057	6.40021	2.67812	Gpsm2	Pins
ENSMUSG00000042462	393	13.6497	396	87.2184	2808	6.38974	2.67576	2410015N17Rik	hypothetical protein LOC66422
ENSMUSG00000002870	2109	23.5407	3665	150.302	25968	6.38478	2.67464	Mcm2	minichromosome maintenance deficient 2 mitotin
ENSMUSG00000058013	696	16.9135	869	107.371	6122	6.34827	2.66636	Sept11	septin 11,septin 11,Mus musculus 0 day neonate skin cDNA, RIKEN full-length enriched library, clone:4631422A03 product:similar to SEPTIN6 TYPE II [Homo sapiens], full insert sequence.,
ENSMUSG00000050390	2764	0.014703	3	0.0927438	21	6.30782	2.65714	C77080	hypothetical protein LOC97130,hypothetical protein LOC97130,
ENSMUSG00000040231	542	0.124966	5	0.788265	35	6.30782	2.65714	Syngr4	synaptogyrin 4
ENSMUSG00000036186	1096	0.308995	25	1.94909	175	6.30782	2.65714	B230317C12Rik	hypothetical protein LOC56279,B230317C12Rik protein (Fragment).,
ENSMUSG00000023022	1352	0.020039	2	0.126402	14	6.30782	2.65714	Lima1	LIM domain and actin binding 1,Lima1 protein.,
ENSMUSG00000021913	2210	0.0367774	6	0.231985	42	6.30782	2.65714	Ogdhl	oxoglutarate dehydrogenase-like
ENSMUSG00000052736	61	0.888285	4	5.60314	28	6.30782	2.65714	Klrc2	killer cell lectin-like receptor subfamily C,
ENSMUSG00000032845	4126	0.0328317	10	0.207096	70	6.30782	2.65714	AK132555,Alpk2	Mus musculus 0 day neonate head cDNA, RIKEN full-length enriched library, clone:4832401N10 product:heart alpha-kinase, full insert sequence.,Heart alpha-kinase (Fragment).,
ENSMUSG00000021747	1404	0.0289452	3	0.182581	21	6.30782	2.65714	4930452B06Rik	hypothetical protein LOC74430,hypothetical protein LOC74430,
ENSMUSG00000033967	959	0.0706274	5	0.445505	35	6.30782	2.65714	2310014L17Rik	hypothetical protein LOC381845
ENSMUSG00000056656	822	0.0494392	3	0.311854	21	6.30782	2.65714	Apol2	Adult male bone cDNA, RIKEN full-length enriched library, clone:9830006J20 product:inferred: Similar to apolipoprotein L (Homo sapiens), full insert sequence. (Fragment).,Adult male bone cDNA, RIKEN full-length enriched library, clone:9830006J20 product:inferred: Similar to apolipoprotein L (Homo sapiens), full insert sequence. (Fragment).,
ENSMUSG00000046402	248	0.163867	3	1.03364	21	6.30782	2.65714	Rbp1	retinol binding protein 1, cellular
ENSMUSG00000020029	340	8.84496	222	55.3257	1541	6.25506	2.64502	AK202794,Nudt4	nudix-type motif 4,Mus musculus cDNA, clone:Y1G0103O13, strand:plus, reference:ENSEMBL:Mouse-Transcript-ENST:ENSMUST00000020217, based on BLAT search.,
ENSMUSG00000029499	382	0.744694	21	4.63349	145	6.222	2.63738	Pxmp2	peroxisomal membrane protein 2
ENSMUSG00000051335	1093	1.12783	91	7.00246	627	6.2088	2.63431	Gfod1	glucose-fructose oxidoreductase domain,Mus musculus 0 day neonate eyeball cDNA, RIKEN full-length enriched library, clone:E130012P04 product:CDNA FLJ20330 FIS, CLONE HEP10296 homolog [Homo sapiens], full insert sequence.,
ENSMUSG00000020178	1153	5.01673	427	31.1153	2939	6.20231	2.6328	Adora2a	adenosine A2a receptor
ENSMUSG00000044934	823	2.69939	164	16.7158	1127	6.19244	2.63051	Zfp367	zinc finger protein 367,zinc finger protein 367,
ENSMUSG00000022351	1223	4.4416	401	27.4679	2752	6.18423	2.62859	Sqle	squalene epoxidase
ENSMUSG00000033847	1226	0.0773445	7	0.477919	48	6.17909	2.6274	Pla2g4c	phospholipase A2, group IVC (cytosolic,
ENSMUSG00000003352	950	0.655928	46	4.04753	315	6.1707	2.62543	Cacnb3	calcium channel, voltage-dependent, beta 3,Mus musculus strain ILS calcium channel beta 3 subunit mRNA, complete cds.,
ENSMUSG00000067235	472	5.99827	209	36.5688	1414	6.09656	2.60799	H2-Q10	histocompatibility 2, Q region locus 10
ENSMUSG00000027408	1609	0.0336764	4	0.204838	27	6.08254	2.60467	Cpxm1	carboxypeptidase X 1 (M14 family)
ENSMUSG00000003271	612	0.575498	26	3.49052	175	6.06522	2.60056	Sult2b1	Sulfotransferase family cytosolic 2B member 1 (EC 2.8.2.2) (Sulfotransferase 2B1) (Sulfotransferase 2B) (Alcohol sulfotransferase) (Hydroxysteroid sulfotransferase 2).
ENSMUSG00000020212	1589	2.53195	297	15.3565	1999	6.0651	2.60053	Mdm1	transformed mouse 3T3 cell double minute 1,transformed mouse 3T3 cell double minute 1,transformed mouse 3T3 cell double minute 1,
ENSMUSG00000038304	421	11.5836	360	70.1676	2420	6.05751	2.59873	Cd160	CD160 antigen
ENSMUSG00000045903	2100	0.0451545	7	0.273201	47	6.05036	2.59702	Npas4	neuronal PAS domain protein 4
ENSMUSG00000051517	433	1.18882	38	7.1606	254	6.02326	2.59054	E130306D19Rik	hypothetical protein LOC230098
ENSMUSG00000078794	1673	0.0242911	3	0.145928	20	6.00745	2.58675	Dact3	dapper homolog 3
ENSMUSG00000022180	1156	0.0351549	3	0.211191	20	6.00745	2.58675	Slc7a8,Lat2	solute carrier family 7 (cationic amino acid,Mus musculus glycoprotein-associated amino acid transporter LAT2 (Lat2) mRNA, complete cds.,
ENSMUSG00000060923	145	0.840807	9	5.05111	60	6.00745	2.58675	Acyp2	acylphosphatase 2, muscle type
ENSMUSG00000032397	557	16.4891	678	98.882	4512	5.99682	2.5842	Tipin	timeless interacting protein,timeless interacting protein,timeless interacting protein,
ENSMUSG00000024679	504	3.84351	143	23.0089	950	5.98645	2.5817	Ms4a6d	MS4A6D protein
ENSMUSG00000035678	813	0.899757	54	5.37522	358	5.97408	2.57872	Tnfsf9	tumor necrosis factor (ligand) superfamily,
ENSMUSG00000026482	1536	0.0881923	10	0.524513	66	5.94738	2.57225	Rgl1	ral guanine nucleotide dissociation
ENSMUSG00000040726	398	0.17018	5	1.01213	33	5.94738	2.57225	Hesx1	homeo box gene expressed in ES cells
ENSMUSG00000036752	1178	32.9919	2869	195.879	18903	5.9372	2.56978	Tubb2c	tubulin, beta 2c
ENSMUSG00000036896	661	0.55333	27	3.2687	177	5.90733	2.56251	C1qc	complement component 1, q subcomponent, gamma
ENSMUSG00000054115	665	1.07963	53	6.36959	347	5.89977	2.56066	Skp2	S-phase kinase-associated protein 2 isoform a,S-phase kinase-associated protein 2 isoform b,S-phase kinase-associated protein 2 isoform a,S-phase kinase-associated protein 2 isoform b,
ENSMUSG00000044447	3527	1.8474	481	10.8744	3142	5.8863	2.55736	Dock5	dedicator of cytokinesis 5,dedicator of cytokinesis 5,Hypothetical protein.,
ENSMUSG00000027597	911	1.29367	87	7.61086	568	5.88316	2.55659	Ahcy	S-adenosylhomocysteine hydrolase
ENSMUSG00000036902	1219	0.989027	89	5.798	579	5.86233	2.55147	Neto2	neuropilin- and tolloid-like protein 2,neuropilin- and tolloid-like protein 2,neuropilin- and tolloid-like protein 2,
ENSMUSG00000078370	980	0.0276456	2	0.161928	13	5.85727	2.55023	EG622339	predicted gene, EG622339
ENSMUSG00000031981	1289	0.0210184	2	0.12311	13	5.85727	2.55023	Capn9	calpain 9 (nCL-4)
ENSMUSG00000003206	487	0.0556318	2	0.32585	13	5.85727	2.55023	Ebi3	Epstein-Barr virus induced gene 3 protein
ENSMUSG00000039109	451	0.0600725	2	0.35186	13	5.85727	2.55023	F13a1	coagulation factor XIII, A1 subunit,coagulation factor XIII, A1 subunit,coagulation factor XIII, A1 subunit,
ENSMUSG00000043419	145	0.560538	6	3.28322	39	5.85727	2.55023	A030009H04Rik	hypothetical protein LOC80515
ENSMUSG00000059108	235	0.115288	2	0.675272	13	5.85727	2.55023	Ifitm6	interferon induced transmembrane protein 6
ENSMUSG00000041598	1010	0.388954	29	2.27217	188	5.84173	2.5464	Cdc42ep4	CDC42 effector protein (Rho GTPase binding) 4
ENSMUSG00000073102	1582	0.179819	21	1.04939	136	5.83581	2.54493	Gm1060	hypothetical protein LOC381738
ENSMUSG00000031697	509	13.2536	498	77.294	3223	5.83193	2.54397	Orc6,Orc6l	origin recognition complex subunit 6-like,2 cells egg cDNA, RIKEN full-length enriched library, clone:B020006L24 product:origin recognition complex, subunit 6-like (S. cerevisiae), full insert sequence.,Mus musculus origin recognition complex subunit 6 (Orc6) mRNA, complete cds.,
ENSMUSG00000006360	74	325.295	1777	1891.57	11467	5.81492	2.53976	Crip1	cysteine-rich protein 1 (intestinal)
ENSMUSG00000031146	279	5.82638	120	33.8204	773	5.8047	2.53722	Plp2	proteolipid protein 2
ENSMUSG00000056130	659	0.328894	16	1.9079	103	5.80095	2.53629	Ticam2	toll-like receptor adaptor molecule 2
ENSMUSG00000027635	642	4.78975	227	27.7221	1458	5.7878	2.53301	Dsn1	DSN1, MIND kinetochore complex component,
ENSMUSG00000002068	730	13.435	724	77.7559	4650	5.78757	2.53296	Ccne1	cyclin E1
ENSMUSG00000045679	275	6.40372	130	37.02	834	5.78102	2.53132	Pqlc3	PQ loop repeat containing
ENSMUSG00000026730	618	0.109598	5	0.63207	32	5.76715	2.52786	Pter	phosphotriesterase related
ENSMUSG00000038305	1238	0.0547106	5	0.315524	32	5.76715	2.52786	2810022L02Rik	hypothetical protein LOC67198,hypothetical protein LOC67198,
ENSMUSG00000036781	140	16.8362	174	96.4341	1106	5.72779	2.51798	Rps27l	ribosomal protein S27-like
ENSMUSG00000079910	1004	0.0404771	3	0.231006	19	5.70708	2.51275	AK015270	Mus musculus adult male testis cDNA, RIKEN full-length enriched library, clone:1700013N11 product:unclassifiable, full insert sequence.
ENSMUSG00000047003	557	1.48353	61	8.45932	386	5.70215	2.51151	Zfp41	zinc finger protein 41,zinc finger protein 41,
ENSMUSG00000040659	563	39.8931	1658	227.442	10490	5.70128	2.51129	Efhd2	EF hand domain containing 2
ENSMUSG00000026009	384	7.97259	226	45.426	1429	5.69778	2.5104	Icos	inducible T-cell co-stimulator precursor
ENSMUSG00000030064	284	0.476984	10	2.70786	63	5.67704	2.50514	Frmd4b,GOBLIN	GRP1-binding protein GRSP1,GRP1-binding protein GRSP1,GRP1-binding protein GRSP1,GRP1-binding protein GRSP1,Mus musculus GOBLIN mRNA for Golgi-associated band 4.1-like protein, complete cds.,
ENSMUSG00000017390	772	0.12283	7	0.695727	44	5.66417	2.50186	Aldoc	aldolase 3, C isoform
ENSMUSG00000046876	2296	2.24789	381	12.7279	2394	5.66214	2.50135	Atxn1	ataxin 1
ENSMUSG00000030498	486	0.780448	28	4.39547	175	5.63199	2.49364	Gas2	0 day neonate skin cDNA, RIKEN full-length enriched library, clone:4631403A13 product:growth arrest specific 2, full insert sequence.
ENSMUSG00000007039	618	1.18366	54	6.63673	336	5.60695	2.48722	Ddah2	dimethylarginine dimethylaminohydrolase 2,NG,NG-dimethylarginine dimethylaminohydrolase 2 (EC 3.5.3.18) (Dimethylargininase-2) (Dimethylarginine dimethylaminohydrolase 2) (DDAHII) (DDAH-2).,
ENSMUSG00000002233	422	0.898809	28	5.03316	174	5.5998	2.48538	Rhoc	ras homolog gene family, member C
ENSMUSG00000001467	1112	5.26261	432	29.4523	2683	5.59652	2.48453	Cyp51	cytochrome P450, family 51
ENSMUSG00000006931	589	0.252988	11	1.40928	68	5.57055	2.47782	1110036O03Rik	synaptonemal complex protein SC65
ENSMUSG00000032698	180	0.451545	6	2.50919	37	5.55689	2.47428	Lmo2	Mus musculus 10, 11 days embryo whole body cDNA, RIKEN full-length enriched library, clone:2810478G04 product:LIM only 2, full insert sequence.
ENSMUSG00000025077	2730	0.868355	175	4.81567	1077	5.54574	2.47138	AK012900,Dclre1a	DNA cross-link repair 1A, PSO2 homolog,Mus musculus 10, 11 days embryo whole body cDNA, RIKEN full-length enriched library, clone:2810043H12 product:DNA cross-link repair 1A, PSO2 homolog (S. cerevisiae), full insert sequence.,
ENSMUSG00000022070	1138	5.01143	421	27.7711	2589	5.54155	2.47029	6720463M24Rik	hypothetical protein LOC77744
ENSMUSG00000040549	4127	10.5824	3224	58.6088	19815	5.53835	2.46946	mKIAA0097,Ckap5	cytoskeleton associated protein 5,Mus musculus 13 days embryo head cDNA, RIKEN full-length enriched library, clone:3110043H24 product:hypothetical ARM repeat structure containing protein, full insert sequence.,Hypothetical protein (Fragment).,
ENSMUSG00000029102	1402	0.0676351	7	0.37439	43	5.53544	2.4687	Hgfac	hepatocyte growth factor activator
ENSMUSG00000029366	516	18.088	689	100.115	4232	5.53488	2.46855	Dck	deoxycytidine kinase
ENSMUSG00000045410	346	2.23162	57	12.2421	347	5.48575	2.45569	Akr1e1	10 days neonate skin cDNA, RIKEN full-length enriched library, clone:4732415F20 product:aldo-keto reductase family 1, member E1, full insert sequence.
ENSMUSG00000036887	658	0.494091	24	2.70851	146	5.4818	2.45465	C1qa	complement component 1, q subcomponent, A chain
ENSMUSG00000024033	472	0.430498	15	2.35344	91	5.46678	2.45069	Rsph1	radial spoke head 1 homolog
ENSMUSG00000025279	613	0.353575	16	1.93159	97	5.46303	2.4497	Dnase1l3	deoxyribonuclease 1-like 3 precursor
ENSMUSG00000045078	2093	2.45944	380	13.4141	2300	5.45413	2.44735	Rnf216,Ubce7ip1	ubiquitin conjugating enzyme 7 interacting,ubiquitin conjugating enzyme 7 interacting,E3 ubiquitin-protein ligase TRIAD3 (EC 6.3.2.-) (Ubiquitin-conjugating enzyme 7-interacting protein 1) (UbcM4-interacting protein 83) (Triad domain-containing protein 3).,
ENSMUSG00000019312	1048	0.323147	25	1.75881	151	5.44275	2.44434	Grb7	growth factor receptor bound protein 7
ENSMUSG00000025227	1240	0.557148	51	3.02218	307	5.42438	2.43946	Tmem180	hypothetical protein LOC75146,Mus musculus adult male testis cDNA, RIKEN full-length enriched library, clone:4930538D17 product:RIKEN cDNA 4930538D17 gene, full insert sequence.,
ENSMUSG00000029386	1383	0.0489745	5	0.264791	30	5.40671	2.43475	Tctn2,Tect2	tectonic family member 2,Tectonic-2 precursor.,tectonic family member 2,Mus musculus 10, 11 days embryo whole body cDNA, RIKEN full-length enriched library, clone:2810012C01 product:hypothetical protein, full insert sequence.,Mus musculus 10, 11 days embryo whole body cDNA, RIKEN full-length enriched library, clone:2810012C01 product:hypothetical protein, full insert sequence.,
ENSMUSG00000073418	3577	0.00757414	2	0.0409511	12	5.40671	2.43475	C4b	complement component 4 (within H-2S),Mus musculus cDNA fis, clone TRACH3016051, highly similar to Complement C4 precursor.,Mus musculus cDNA fis, clone TRACH3016051, highly similar to Complement C4 precursor.,
ENSMUSG00000029759	705	0.153717	8	0.831105	48	5.40671	2.43475	Pon3	paraoxonase 3
ENSMUSG00000022586	285	0.095062	2	0.513973	12	5.40671	2.43475	Ly6i	lymphocyte antigen 6M
ENSMUSG00000026385	57	56.7996	239	306.67	1432	5.39917	2.43274	Dbi	diazepam binding inhibitor isoform 1
ENSMUSG00000018965	661	32.0522	1564	172.466	9339	5.38078	2.42782	Ywhah	tyrosine 3-monooxygenase/tryptophan
ENSMUSG00000041926	1436	13.1313	1392	70.6314	8309	5.37887	2.4273	Rnpep	arginyl aminopeptidase (aminopeptidase B)
ENSMUSG00000038079	736	1.93256	105	10.3825	626	5.37238	2.42556	Als2cr4	amyotrophic lateral sclerosis 2 (juvenile)
ENSMUSG00000018509	559	3.73191	154	19.8934	911	5.33064	2.41431	Prr6	Proline-rich protein 6.
ENSMUSG00000000915	1936	9.13119	1305	48.4176	7679	5.30244	2.40666	Hip1r	huntingtin interacting protein 1 related
ENSMUSG00000029521	1081	1.99248	159	10.5469	934	5.29336	2.40418	Chek2,Chk2	CHK2 checkpoint homolog,Mus musculus protein kinase Chk2 (Chk2) mRNA, complete cds.,
ENSMUSG00000025270	1281	0.0634489	6	0.33352	35	5.25652	2.39411	Alas2	aminolevulinic acid synthase 2, erythroid,aminolevulinic acid synthase 2, erythroid,
ENSMUSG00000029095	434	0.749106	24	3.93769	140	5.25652	2.39411	Ablim2	actin-binding LIM protein 2
ENSMUSG00000024232	663	0.122591	6	0.644404	35	5.25652	2.39411	Bambi	BMP and activin membrane-bound inhibitor,
ENSMUSG00000039377	1271	0.0532901	5	0.27852	29	5.22648	2.38584	Hlx	H2.0-like homeobox
ENSMUSG00000020235	962	16.7006	1186	87.1102	6865	5.216	2.38294	Fzr1	Fzr1 protein
ENSMUSG00000079018	276	28.5651	582	148.517	3358	5.19923	2.3783	Ly6c1	lymphocyte antigen 6 complex, locus C,lymphocyte antigen 6 complex, locus C,
ENSMUSG00000027009	1822	48.8025	6564	253.597	37852	5.19639	2.37751	AK041096,Itga4	integrin alpha 4,integrin alpha 4,Mus musculus integrin alpha-4 subunit precursor (Itga4) mRNA, complete cds.,Mus musculus adult male aorta and vein cDNA, RIKEN full-length enriched library, clone:A530082M10 product:integrin alpha 4, full insert sequence.,
ENSMUSG00000028893	1043	1.24683	96	6.47209	553	5.19081	2.37596	AK155592,Sesn2	sestrin 2,Mus musculus B6-derived CD11 +ve dendritic cells cDNA, RIKEN full-length enriched library, clone:F730005M18 product:sestrin 2, full insert sequence.,
ENSMUSG00000021270	1802	12.3962	1649	64.2926	9491	5.18648	2.37476	Hsp90aa1	heat shock protein 1, alpha
ENSMUSG00000015305	2893	0.0187298	4	0.0970472	23	5.18143	2.37335	SASH1,Sash1	SAM and SH3 domain containing 1,Mus musculus mRNA for putative adapter and scaffold protein (SASH1 gene).,
ENSMUSG00000022574	1097	0.395153	32	2.04746	184	5.18143	2.37335	Naprt1	nicotinate phosphoribosyltransferase domain
ENSMUSG00000025358	617	13.3707	609	69.2447	3500	5.17884	2.37263	Cdk2	cyclin-dependent kinase 2 isoform 2,cyclin-dependent kinase 2 isoform 2,
ENSMUSG00000054619	458	1.39013	47	7.19618	270	5.17663	2.37201	Mettl7a	methyltransferase like 7A
ENSMUSG00000052698	1801	0.105302	14	0.542225	80	5.14924	2.36436	Tln2	Tln2 protein (Fragment).
ENSMUSG00000028613	1363	1.11313	112	5.73176	640	5.14924	2.36436	AK076555	Mus musculus adult male testis cDNA, RIKEN full-length enriched library, clone:4932703M08 product:low density lipoprotein receptor-related protein 8, apolipoprotein e receptor, full insert sequence.
ENSMUSG00000019564	1229	1.82969	166	9.40593	947	5.14071	2.36197	Arid3a	dead ringer homolog 1,dead ringer homolog 1,dead ringer homolog 1,
ENSMUSG00000035547	1443	0.0938762	10	0.482183	57	5.13637	2.36075	Capn5	calpain 5,calpain 5,
ENSMUSG00000028693	746	28.9085	1592	148.249	9060	5.12822	2.35846	Nasp	nuclear autoantigenic sperm protein isoform 1,nuclear autoantigenic sperm protein isoform 1,nuclear autoantigenic sperm protein isoform 1,
ENSMUSG00000014361	2225	0.0182647	3	0.0932658	17	5.10633	2.35229	Mertk	c-mer proto-oncogene tyrosine kinase,10 days neonate skin cDNA, RIKEN full-length enriched library, clone:4732481A15 product:c-mer proto-oncogene tyrosine kinase, full insert sequence. (Fragment).,
ENSMUSG00000024164	3352	0.0969905	24	0.495266	136	5.10633	2.35229	C3	complement component 3
ENSMUSG00000061718	324	0.125429	3	0.640483	17	5.10633	2.35229	Ppp1r1b	protein phosphatase 1, regulatory (inhibitor),protein phosphatase 1, regulatory (inhibitor),Mus musculus cDNA pooled tissues:(tissue_type=brain,dev_stage=8-12 days neonate,strain=BALB/c),(tissue_type=testis,dev_stage=adult, strain=C57BL/6J), clone:V01X002K09.,
ENSMUSG00000027173	1176	0.034557	3	0.17646	17	5.10633	2.35229	Depdc7	DEP domain containing 7
ENSMUSG00000019961	206	71.2827	1084	363.598	6136	5.10079	2.35072	Tmpo	thymopoietin isoform beta,thymopoietin isoform zeta,Mus musculus 10 days embryo whole body cDNA, RIKEN full-length enriched library, clone:2610305J08 product:thymopoietin, full insert sequence.,
ENSMUSG00000021591	244	17.4326	314	88.8999	1777	5.09964	2.35039	Glrx	glutaredoxin
ENSMUSG00000037710	216	14.9261	238	75.9537	1344	5.08866	2.34729	Cisd1	CDGSH iron sulfur domain 1
ENSMUSG00000025324	3687	5.14004	1399	26.1187	7889	5.08143	2.34523	Atp10a	ATPase, class V, type 10A
ENSMUSG00000004610	528	31.1207	1213	157.857	6828	5.07241	2.34267	Etfb	electron transferring flavoprotein, beta
ENSMUSG00000020422	3296	0.0328795	8	0.166659	45	5.06879	2.34164	Tns3	tensin 3,tensin 3,0 day neonate kidney cDNA, RIKEN full-length enriched library, clone:D630022K11 product:hypothetical protein, full insert sequence. (Fragment).,
ENSMUSG00000023004	1233	6.08651	554	30.73	3104	5.04886	2.33596	Tuba1b	tubulin, alpha 1B
ENSMUSG00000073538	201	0.336974	5	1.70046	28	5.04626	2.33521	AK154515,AK087784	Mus musculus 2 days pregnant adult female ovary cDNA, RIKEN full-length enriched library, clone:E330020D12 product:unclassifiable, full insert sequence.,Mus musculus 2 days pregnant adult female ovary cDNA, RIKEN full-length enriched library, clone:E330020D12 product:unclassifiable, full insert sequence.,
ENSMUSG00000015968	4284	0.0158104	5	0.0797833	28	5.04626	2.33521	cacna1d,Cacna1d	calcium channel, voltage-dependent, L type,,calcium channel, voltage-dependent, L type,,calcium channel, voltage-dependent, L type,,calcium channel, voltage-dependent, L type,,calcium channel, voltage-dependent, L type,,Mus musculus mRNA for calcium channel alpha 1D subunit, complete cds.,
ENSMUSG00000074218	108	0.627145	5	3.16474	28	5.04626	2.33521	Cox7a1	cytochrome c oxidase, subunit VIIa 1
ENSMUSG00000025134	553	37.6505	1537	188.798	8553	5.01448	2.3261	Thoc4	THO complex 4
ENSMUSG00000042272	1411	0.326418	34	1.63508	189	5.00915	2.32457	Sestd1	SEC14 and spectrin domains 1
ENSMUSG00000014786	2057	0.632206	96	3.14518	530	4.97492	2.31467	Slc9a5	solute carrier family 9 (sodium/hydrogen
ENSMUSG00000045348	2262	0.616832	103	3.0652	568	4.96927	2.31303	6430598A04Rik	RIKEN cDNA 6430598A04 gene,RIKEN cDNA 6430598A04 gene,RIKEN cDNA 6430598A04 gene,
ENSMUSG00000021377	771	69.4184	3951	344.863	21782	4.96789	2.31263	Dek	DEK oncogene (DNA binding),DEK oncogene (DNA binding),
ENSMUSG00000028066	112	19.3519	160	96.0199	881	4.96178	2.31086	Pmf1	Polyamine-modulated factor 1 (PMF-1).
ENSMUSG00000038718	222	0.244078	4	1.20969	22	4.95615	2.30922	Pbx3,PBX3	Pre-B-cell leukemia transcription factor 3 (Homeobox protein PBX3).,Mus musculus transcription factor PBX3a (PBX3) mRNA, complete cds.,
ENSMUSG00000056481	2258	0.0119985	2	0.0594665	11	4.95615	2.30922	Cd248	CD248 antigen, endosialin
ENSMUSG00000022947	714	0.0379449	2	0.188061	11	4.95615	2.30922	Cbr3	carbonyl reductase 3
ENSMUSG00000035109	707	0.0383206	2	0.189923	11	4.95615	2.30922	AK148297	Mus musculus B16 F10Y cells cDNA, RIKEN full-length enriched library, clone:G370082L11 product:unclassifiable, full insert sequence.
ENSMUSG00000002504	377	0.0718639	2	0.356168	11	4.95615	2.30922	Slc9a3r2	solute carrier family 9 isoform 3 regulator 2
ENSMUSG00000031962	1795	0.0150934	2	0.0748052	11	4.95615	2.30922	Cdh15	cadherin 15
ENSMUSG00000026435	1502	0.0180377	2	0.0893977	11	4.95615	2.30922	Slc45a3	solute carrier family 45, member 3,solute carrier family 45, member 3,
ENSMUSG00000025067	416	0.0651266	2	0.322777	11	4.95615	2.30922	D19Ertd652e	0 day neonate skin cDNA, RIKEN full-length enriched library, clone:4632415N18 product:hypothetical G-protein beta WD-40 repeats containing protein, full insert sequence.
ENSMUSG00000029343	326	0.0831064	2	0.411887	11	4.95615	2.30922	Crybb1	crystallin, beta B1
ENSMUSG00000024397	219	0.371133	6	1.83939	33	4.95615	2.30922	Aif1	allograft inflammatory factor 1,allograft inflammatory factor 1,
ENSMUSG00000016664	1061	8.37549	656	41.3721	3596	4.93966	2.30441	Pacsin2	protein kinase C and casein kinase substrate in,protein kinase C and casein kinase substrate in,
ENSMUSG00000028078	1316	1.25582	122	6.16835	665	4.91183	2.29626	Dclk2	Mus musculus mRNA for doublecortin-like protein kinase, complete cds.
ENSMUSG00000000791	1203	6.33964	563	30.989	3054	4.88812	2.28928	Il12rb1	interleukin 12 receptor, beta 1
ENSMUSG00000007659	524	4.3431	168	20.9893	901	4.83278	2.27285	Bcl2l1	Bcl2-like 1,Bcl2-like 1,Apoptosis regulator Bcl-X (Bcl-2-like 1 protein).,
ENSMUSG00000030616	826	3.21439	196	15.5172	1050	4.82742	2.27125	slp2-a,Sytl2	synaptotagmin-like 2 isoform 3,synaptotagmin-like 2 isoform 5,synaptotagmin-like 2 isoform 5,synaptotagmin-like 2 isoform 3,Mus musculus slp2-a mRNA for synaptotagmin-like protein 2-a, complete cds.,
ENSMUSG00000025268	274	0.840466	17	4.0541	91	4.82363	2.27012	Maged2	melanoma antigen family D, 2
ENSMUSG00000042303	46	0.883457	3	4.24586	16	4.80596	2.26482	Sgsm3	small G protein signaling modulator 3
ENSMUSG00000001313	484	0.0839649	3	0.403532	16	4.80596	2.26482	Rnd2	Rho family GTPase 2,Rho family GTPase 2,
ENSMUSG00000025151	1888	0.408973	57	1.96551	304	4.80596	2.26482	Maged1	melanoma antigen family D, 1
ENSMUSG00000030747	847	0.207913	13	0.994419	69	4.78286	2.25787	Dgat2	diacylglycerol O-acyltransferase 2
ENSMUSG00000037600	1074	0.0882909	7	0.420534	37	4.76305	2.25189	1810019J16Rik	hypothetical protein LOC69073
ENSMUSG00000040767	172	11.4986	146	54.7179	771	4.75864	2.25055	3300001G02Rik	RIKEN cDNA 3300001G02
ENSMUSG00000074785	3494	2.75269	710	13.0838	3745	4.75308	2.24886	Plxnc1	plexin C1
ENSMUSG00000034361	850	0.76497	48	3.63333	253	4.74964	2.24782	Cpne2	copine II,Mus musculus 15 days embryo head cDNA, RIKEN full-length enriched library, clone:D930009E14 product:weakly similar to COPINE III [Homo sapiens], full insert sequence.,
ENSMUSG00000031728	1002	1.64935	122	7.83334	643	4.74933	2.24773	4930566A11Rik	hypothetical protein LOC75871,hypothetical protein LOC75871,4930566A11Rik protein (Fragment).,4930566A11Rik protein (Fragment).,4930566A11Rik protein (Fragment).,4930566A11Rik protein (Fragment).,
ENSMUSG00000051615	472	2.55429	89	12.1034	468	4.73846	2.24442	Rap2a	RAP2A, member of RAS oncogene family
ENSMUSG00000031367	306	7.65855	173	36.2615	909	4.73477	2.2433	Ap1s2	adaptor-related protein complex 1 sigma 2
ENSMUSG00000029699	277	0.78246	16	3.70172	84	4.73087	2.2421	Srcrb4d	Mus musculus ES cells cDNA, RIKEN full-length enriched library, clone:C330016E03 product:SRCRB-S4D PROTEIN homolog [Homo sapiens], full insert sequence.
ENSMUSG00000028634	6807	0.421893	212	1.99592	1113	4.73087	2.2421	Hivep3	human immunodeficiency virus type I enhancer
ENSMUSG00000030188	241	7.86924	140	37.2284	735	4.73087	2.2421	2010012C16Rik	mago-nashi homolog
ENSMUSG00000024012	369	37.3717	1018	176.42	5333	4.72069	2.239	AK189633,AK189748,AK198904	Mus musculus cDNA, clone:Y0G0149N08, strand:plus, reference:ENSEMBL:Mouse-Transcript-ENST:ENSMUST00000024809, based on BLAT search.,Mus musculus cDNA, clone:Y0G0149N08, strand:plus, reference:ENSEMBL:Mouse-Transcript-ENST:ENSMUST00000024809, based on BLAT search.,Mus musculus cDNA, clone:Y0G0149N08, strand:plus, reference:ENSEMBL:Mouse-Transcript-ENST:ENSMUST00000024809, based on BLAT search.,
ENSMUSG00000028334	840	30.5599	1895	143.634	9884	4.70008	2.23268	Nans	N-acetylneuraminic acid synthase (sialic acid,Mus musculus mRNA for N-acetylneuraminic acid 9-phosphate synthetase, complete cds.,
ENSMUSG00000022742	1052	9.0266	701	42.3875	3653	4.69584	2.23138	Cpox	coproporphyrinogen oxidase,Activated spleen cDNA, RIKEN full-length enriched library, clone:F830209C19 product:coproporphyrinogen oxidase, full insert sequence.,
ENSMUSG00000052751	1598	0.644257	76	3.02498	396	4.6953	2.23122	Repin1	replication initiator 1,replication initiator 1,replication initiator 1,replication initiator 1,replication initiator 1,replication initiator 1,
ENSMUSG00000024378	437	6.38569	206	29.8886	1070	4.68056	2.22668	Stard4	StAR-related lipid transfer (START) domain,StAR-related lipid transfer (START) domain,
ENSMUSG00000009575	416	14.0999	433	65.8466	2244	4.67	2.22342	Cbx5	chromobox homolog 5,chromobox homolog 5,chromobox homolog 5,
ENSMUSG00000039197	290	6.39948	137	29.7595	707	4.65029	2.21732	Adk	adenosine kinase,adenosine kinase,adenosine kinase,Mus musculus adult male tongue cDNA, RIKEN full-length enriched library, clone:2310026J05 product:unclassifiable, full insert sequence.,
ENSMUSG00000002111	619	0.56899	26	2.64252	134	4.64422	2.21544	Sfpi1	SFFV proviral integration 1
ENSMUSG00000022177	732	17.8952	967	83.0132	4978	4.63885	2.21377	D14Ertd500e	hypothetical protein LOC219072
ENSMUSG00000036908	1357	3.55379	356	16.4527	1829	4.62962	2.21089	Unc93b1	unc93 homolog B,unc93 homolog B,Mus musculus adult male pituitary gland cDNA, RIKEN full-length enriched library, clone:5330418K19 product:UNC-93 RELATED PROTEIN (FRAGMENT) homolog [Mus musculus], full insert sequence.,
ENSMUSG00000008035	509	10.2995	387	47.6043	1985	4.62201	2.20852	Mid1ip1	MID1 interacting G12-like protein
ENSMUSG00000023034	1566	6.76452	782	31.2498	4009	4.61967	2.20779	Nr4a1	nuclear receptor subfamily 4, group A, member 1
ENSMUSG00000030225	606	18.4194	824	84.8436	4212	4.6062	2.20358	Dera	deoxyribose-phosphate aldolase-like,Mus musculus adult male small intestine cDNA, RIKEN full-length enriched library, clone:2010002D22 product:unclassifiable, full insert sequence.,
ENSMUSG00000027242	455	4.01924	135	18.431	687	4.58569	2.19714	Wdr76	WD repeat domain 76
ENSMUSG00000029430	415	70.9306	2173	324.584	11035	4.57609	2.19411	Ran	RAN, member RAS oncogene family,RAN, member RAS oncogene family,
ENSMUSG00000033596	1805	3.93257	524	17.989	2660	4.57438	2.19357	Rfwd3	ring finger and WD repeat domain 3,Mus musculus adult male corpora quadrigemina cDNA, RIKEN full-length enriched library, clone:B230214I19 product:hypothetical Peptidase S9A, prolyl oligopeptidase, N-terminal beta-propeller domain containing protein, full insert sequence.,
ENSMUSG00000053644	748	3.00627	166	13.6919	839	4.55444	2.18728	Aldh7a1	aldehyde dehydrogenase family 7, member A1
ENSMUSG00000017929	170	20.8773	262	95.0698	1324	4.55374	2.18705	B4galt5	UDP-Gal:betaGlcNAc beta
ENSMUSG00000021175	975	9.11426	656	41.4031	3307	4.54268	2.18354	Cdca7l	transcription factor RAM2
ENSMUSG00000056367	757	0.125263	7	0.564385	35	4.50559	2.17172	Actr3b	Actr3b protein (Fragment).,Mus musculus 16 days neonate cerebellum cDNA, RIKEN full-length enriched library, clone:9630005C02 product:ACTIN-RELATED PROTEIN 3-BETA homolog [Homo sapiens], full insert sequence.,
ENSMUSG00000038515	709	0.0573188	3	0.258255	15	4.50559	2.17172	Grtp1	GH regulated TBC protein 1,GH regulated TBC protein 1,
ENSMUSG00000034738	894	0.06061	4	0.273084	20	4.50559	2.17172	Nostrin	nitric oxide synthase trafficker
ENSMUSG00000027435	1870	0.0434642	6	0.195832	30	4.50559	2.17172	Cd93	CD93 antigen
ENSMUSG00000036564	483	0.0841388	3	0.379095	15	4.50559	2.17172	mKIAA1180	MKIAA1180 protein (Fragment).
ENSMUSG00000036834	1936	0.0209912	3	0.0945778	15	4.50559	2.17172	Plch1	Phospholipase C-eta1b.,Phospholipase C-eta1a.,phospholipase C, eta 1,phospholipase C, eta 1,Plch1 protein.,Plch1 protein.,
ENSMUSG00000033508	980	0.0552912	4	0.249119	20	4.50559	2.17172	Asprv1	skin aspartic protease
ENSMUSG00000076583	285	0.332717	7	1.49909	35	4.50559	2.17172	abParts	Parts of antibodies, mostly variable regions.
ENSMUSG00000049670	179	0.227034	3	1.02292	15	4.50559	2.17172	BC023055	hypothetical protein LOC226123,hypothetical protein LOC226123,
ENSMUSG00000059498	605	0.134344	6	0.605298	30	4.50559	2.17172	Fcgr3	Fc receptor, IgG, low affinity III,Fc receptor, IgG, low affinity III,Fc receptor, IgG, low affinity III,
ENSMUSG00000034926	1191	8.22335	723	36.9998	3610	4.49936	2.16972	Dhcr24	24-dehydrocholesterol reductase precursor
ENSMUSG00000076437	231	46.1514	787	207.252	3922	4.4907	2.16694	2700094K13Rik	selenoprotein H,selenoprotein H,
ENSMUSG00000023953	1685	9.32567	1160	41.8293	5774	4.48539	2.16523	Polh	polymerase (DNA directed), eta (RAD 30 related),Polh protein.,
ENSMUSG00000051950	870	2.33558	150	10.4249	743	4.46354	2.15819	B3galtl	beta 1,3-galactosyltransferase-like,Beta-1,3-glucosyltransferase (EC 2.4.1.-) (Beta3Glc-T) (Beta-3- glycosyltransferase-like).,
ENSMUSG00000015749	503	82.9747	3081	370.21	15255	4.46172	2.1576	Anp32e	acidic (leucine-rich) nuclear phosphoprotein 32,acidic (leucine-rich) nuclear phosphoprotein 32,
ENSMUSG00000065979	209	2.39816	37	10.6883	183	4.45688	2.15603	C530044N13Rik	hypothetical protein LOC223978,hypothetical protein LOC223978,3 days neonate thymus cDNA, RIKEN full-length enriched library, clone:A630002C06 product:hypothetical Metallo-dependent phosphatases structure containing protein, full insert sequence.,
ENSMUSG00000047777	732	4.34889	235	19.3775	1162	4.45574	2.15566	Phf13	PHD finger protein 13,PHD finger protein 13.,
ENSMUSG00000044783	56	12.3368	51	54.9308	252	4.45258	2.15464	A730008H23Rik	hypothetical protein LOC212427
ENSMUSG00000025203	853	14.1022	888	62.7515	4385	4.44978	2.15373	Scd2	stearoyl-Coenzyme A desaturase 2
ENSMUSG00000003849	618	0.350714	16	1.56042	79	4.44927	2.15357	Nqo1	NAD(P)H dehydrogenase, quinone 1
ENSMUSG00000007891	745	172.157	9468	765.656	46729	4.44744	2.15297	Ctsd	cathepsin D
ENSMUSG00000005696	126	40.1015	373	178.259	1840	4.44519	2.15225	Sh2d1a,Xlp	SH2 domain protein 1A,Mus musculus T cell signal transduction molecule1 SAP mRNA, complete cds.,
ENSMUSG00000037572	1074	5.99117	475	26.6187	2342	4.44298	2.15153	Wdhd1	WD repeat and HMG-box DNA binding protein 1,WD repeat and HMG-box DNA binding protein 1,
ENSMUSG00000064326	213	6.93217	109	30.775	537	4.43945	2.15038	Siva	Apoptosis regulatory protein Siva (CD27-binding protein) (CD27BP).
ENSMUSG00000021234	1450	0.112108	12	0.496692	59	4.4305	2.14747	9830169C18Rik	hypothetical protein LOC217705,hypothetical protein LOC217705,
ENSMUSG00000042417	939	0.15869	11	0.701991	54	4.42367	2.14524	Ccno	cyclin O
ENSMUSG00000022678	298	23.1833	510	102.365	2499	4.41548	2.14257	Nde1	nuclear distribution gene E homolog 1,Nuclear distribution protein nudE homolog 1 (NudE) (mNudE).,nuclear distribution gene E homolog 1,Nuclear distribution protein nudE homolog 1 (NudE) (mNudE).,Nuclear distribution protein nudE homolog 1 (NudE) (mNudE).,
ENSMUSG00000041308	1283	4.09663	388	18.0772	1900	4.41269	2.14166	Sntb2	syntrophin, basic 2
ENSMUSG00000022205	224	138.548	2291	608.708	11170	4.39349	2.13537	Sub1	RNA polymerase II transcriptional coactivator
ENSMUSG00000043102	335	0.323495	8	1.4211	39	4.39295	2.13519	Qrfp	P518 precursor
ENSMUSG00000021871	659	10.4835	510	46.0119	2484	4.38897	2.13388	Pnp	purine-nucleoside phosphorylase
ENSMUSG00000003032	1206	0.168487	15	0.738889	73	4.38544	2.13272	Klf4	Kruppel-like factor 4 (gut)
ENSMUSG00000027412	1734	0.109371	14	0.4787	68	4.37686	2.1299	Lpin3	lipin 3
ENSMUSG00000035351	621	9.5108	436	41.6134	2117	4.37538	2.12941	Nup37	nucleoporin 37,nucleoporin 37,
ENSMUSG00000024451	1407	0.192556	20	0.841552	97	4.37042	2.12777	Centd3	centaurin, delta 3,centaurin, delta 3,centaurin, delta 3,centaurin, delta 3,
ENSMUSG00000024521	192	4.51545	64	19.709	310	4.36479	2.12591	Pmaip1	phorbol-12-myristate-13-acetate-induced protein
ENSMUSG00000059743	702	4.07162	211	17.7538	1021	4.36038	2.12446	Fdps	farnesyl diphosphate synthetase
ENSMUSG00000004612	243	313.907	5631	1368.22	27237	4.35868	2.12389	Nkg7	2 days neonate thymus thymic cells cDNA, RIKEN full-length enriched library, clone:E430014G21 product:natural killer cell group 7 sequence, full insert sequence.
ENSMUSG00000028691	400	78.3317	2313	340.51	11158	4.34703	2.12003	Prdx1	peroxiredoxin 1
ENSMUSG00000050192	302	2.01849	45	8.77115	217	4.34539	2.11949	Eif5a2	eukaryotic translation initiation factor 5A2
ENSMUSG00000021196	1475	42.6228	4641	184.741	22323	4.33434	2.11581	Pfkp	phosphofructokinase, platelet,Adult male testis cDNA, RIKEN full-length enriched library, clone:4930471L09 product:phosphofructokinase, platelet, full insert sequence.,phosphofructokinase, platelet,phosphofructokinase, platelet,
ENSMUSG00000033904	2455	2.95205	535	12.7886	2572	4.3321	2.11507	6330503K22Rik,mKIAA0419	CP110 protein,Mus musculus 9 days embryo whole body cDNA, RIKEN full-length enriched library, clone:D030001F03 product:hypothetical protein, full insert sequence.,6330503K22Rik protein.,
ENSMUSG00000073795	644	0.105173	5	0.454914	24	4.32536	2.11282	6430531B16Rik	hypothetical protein LOC381933
ENSMUSG00000020865	3257	0.0207957	5	0.0899491	24	4.32536	2.11282	Abcc3	ATP-binding cassette, sub-family C (CFTR/MRP),,Mus musculus ATP-binding cassette protein C3 (Abcc3) mRNA, complete cds.,
ENSMUSG00000004099	3335	44.4572	10945	192.1	52483	4.321	2.11137	Dnmt1	DNA methyltransferase (cytosine-5) 1,DNA methyltransferase (cytosine-5) 1,DNA methyltransferase (cytosine-5) 1,DNA methyltransferase (cytosine-5) 1,In vitro fertilized eggs cDNA, RIKEN full-length enriched library, clone:7420481E23 product:DNA methyltransferase (cytosine-5) 1, full insert sequence. (Fragment).,DNA methyltransferase (cytosine-5) 1,
ENSMUSG00000026811	140	0.870836	9	3.74925	43	4.30534	2.10613	St6galnac6	ST6
ENSMUSG00000049327	516	19.6369	748	84.3834	3567	4.29717	2.10339	Setd8	SET domain-containing protein,SET domain-containing protein,Mus musculus ES cells cDNA, RIKEN full-length enriched library, clone:2410026F19 product:SET-domain of transcriptional regulators (TRX, EZ, ASH1 etc) containing protein, full insert sequence.,
ENSMUSG00000046442	1970	0.171908	25	0.737368	119	4.28932	2.10075	Ppm1e	protein phosphatase 1E (PP2C domain containing)
ENSMUSG00000038005	721	24.3308	1295	104.342	6163	4.28849	2.10047	2700029M09Rik	2700029M09Rik protein (Activated spleen cDNA, RIKEN full-length enriched library, clone:F830208I01 product:hypothetical protein, full insert sequence) (Bone marrow macrophage cDNA, RIKEN full-length enriched library, clone:I830007N16 product:hypothetical protein, full insert sequence).,Mus musculus 11 days embryo whole body cDNA, RIKEN full-length enriched library, clone:2700029M09 product:HYPOTH…
ENSMUSG00000027018	732	24.5019	1324	104.892	6290	4.28099	2.09794	Hat1	histone aminotransferase 1,histone aminotransferase 1,
ENSMUSG00000000948	482	0.224836	8	0.962366	38	4.28031	2.09771	Snrpn,Snurf	small nuclear ribonucleoprotein N,SNRPN upstream reading frame,small nuclear ribonucleoprotein N,small nuclear ribonucleoprotein N,
ENSMUSG00000038816	476	0.22767	8	0.974496	38	4.28031	2.09771	ACRP,Ctnnal1	catenin (cadherin associated protein),,Mus musculus alpha-catenin related protein (ACRP) mRNA, complete cds.,
ENSMUSG00000018548	354	5.43384	142	23.2413	674	4.27714	2.09665	Trim37	tripartite motif protein 37
ENSMUSG00000020389	516	0.813831	31	3.47753	147	4.27304	2.09526	Cdkl3	cyclin-dependent kinase-like 3
ENSMUSG00000044390	1373	0.493312	50	2.10708	237	4.2713	2.09467	Tigd3	tigger transposable element derived 3,tigger transposable element derived 3,
ENSMUSG00000032374	1454	1.03414	111	4.41596	526	4.27016	2.09429	Plod2	procollagen lysine, 2-oxoglutarate 5-dioxygenase,procollagen lysine, 2-oxoglutarate 5-dioxygenase,
ENSMUSG00000005873	358	54.1475	1431	230.907	6772	4.26441	2.09235	Reep5	receptor accessory protein 5
ENSMUSG00000002602	1880	1.40507	195	5.95408	917	4.23756	2.08324	Axl	AXL receptor tyrosine kinase,AXL receptor tyrosine kinase,
ENSMUSG00000020473	1714	0.0790335	10	0.334727	47	4.23525	2.08245	Aebp1	AE binding protein 1,AE binding protein 1.,
ENSMUSG00000031669	531	4.13278	162	17.4942	761	4.23303	2.08169	Gins3	GINS complex subunit 3 (Psf3 homolog)
ENSMUSG00000039616	1989	0.224751	33	0.951263	155	4.23252	2.08152	Mocos	molybdenum cofactor sulfurase,molybdenum cofactor sulfurase,
ENSMUSG00000049422	277	10.5143	215	44.3324	1006	4.21639	2.07601	Ndg2	Nur77 downstream gene 2,Nur77 downstream gene 2,
ENSMUSG00000025511	437	1.42593	46	6.00566	215	4.21175	2.07442	Tspan4	tetraspanin 4,tetraspanin 4,
ENSMUSG00000022314	1388	73.2654	7507	308.381	35065	4.2091	2.07351	Rad21	RAD21 homolog
ENSMUSG00000002477	226	33.8659	565	142.485	2638	4.20734	2.07291	Snrpd1	small nuclear ribonucleoprotein D1
ENSMUSG00000020571	824	43.3351	2636	182.273	12304	4.20613	2.07249	Pdia6	protein disulfide isomerase-associated 6,Adult male testis cDNA, RIKEN full-length enriched library, clone:1700015E05 product:protein disulfide-isomerase homolog P5 homolog.,
ENSMUSG00000030917	326	0.12466	3	0.52422	14	4.20522	2.07218	Tmem159	transmembrane protein 159
ENSMUSG00000026249	876	0.0927832	6	0.390173	28	4.20522	2.07218	Serpine2	serine (or cysteine) proteinase inhibitor, clade,serine (or cysteine) proteinase inhibitor, clade,
ENSMUSG00000027959	1285	3.72129	353	15.6457	1647	4.20437	2.07189	Sass6	spindle assembly 6,spindle assembly 6,
ENSMUSG00000027562	509	1.9428	73	8.15389	340	4.19699	2.06935	Car2	carbonic anhydrase 2
ENSMUSG00000024480	342	3.32717	84	13.9558	391	4.19449	2.06849	Ap3s1	adaptor-related protein complex 3, sigma 1,Mus musculus adaptor protein complex-3 sigma3A subunit isoform mRNA, complete cds.,
ENSMUSG00000034674	747	0.725373	40	3.03946	186	4.1902	2.06702	Tdg	thymine DNA glycosylase isoform 1
ENSMUSG00000030652	376	4.82769	134	20.2257	623	4.18952	2.06679	clk-1	Mus musculus CLK-1 (clk-1) mRNA, complete cds.
ENSMUSG00000062825	142	55.9979	587	234.595	2729	4.18935	2.06673	Actg1	actin, gamma, cytoplasmic 1
ENSMUSG00000047115	626	0.605907	28	2.53497	130	4.18376	2.0648	D330028D13Rik	hypothetical protein LOC231946
ENSMUSG00000029403	1201	0.248143	22	1.03672	102	4.17791	2.06278	Cdkl2	cyclin-dependent kinase-like 2 (CDC2-related,cyclin-dependent kinase-like 2 (CDC2-related,
ENSMUSG00000075703	809	6.81503	407	28.4575	1886	4.1757	2.06202	D5Wsu178e,mKIAA1724	selenoprotein I,Mus musculus 0 day neonate skin cDNA, RIKEN full-length enriched library, clone:4631422L12 product:hypothetical CDP-alcohol phosphatidyltransferase containing protein, full insert sequence.,
ENSMUSG00000012483	206	13.8094	210	57.6566	973	4.17518	2.06184	Rpa3	replication protein A3
ENSMUSG00000040322	1028	3.08351	234	12.8718	1084	4.17441	2.06157	Slc25a24	calcium-binding transporter
ENSMUSG00000043858	1541	20.9744	2386	87.3966	11033	4.16682	2.05895	Nup62	nucleoporin 62
ENSMUSG00000057789	224	36.7686	608	152.749	2803	4.15433	2.05462	Bak1	BCL2-antagonist/killer 1,Mus musculus N-BAK1 (Bak1) mRNA, complete cds, alternatively spliced.,
ENSMUSG00000042064	268	0.25273	5	1.0476	23	4.14514	2.05142	A430065P19Rik,Myo3b	myosin IIIB,0 day neonate thymus cDNA, RIKEN full-length enriched library, clone:A430065P19 product:hypothetical IQ motif profile/IQ calmodulin- binding motif containing protein, full insert sequence.,
ENSMUSG00000054397	1055	0.0642007	5	0.266121	23	4.14514	2.05142	Syne2,Nua	Mus musculus NUANCE mRNA, partial cds.,13 days embryo lung cDNA, RIKEN full-length enriched library, clone:D430041G10 product:NUANCE homolog.,Mus musculus NUANCE mRNA, partial cds.,Mus musculus 0 day neonate skin cDNA, RIKEN full-length enriched library, clone:4632425P12 product:repeat rich EST, full insert sequence.,
ENSMUSG00000022219	213	0.317989	5	1.31811	23	4.14514	2.05142	Cideb	cell death-inducing DNA fragmentation factor,
ENSMUSG00000021065	1368	8.02086	810	33.2298	3724	4.14292	2.05065	Fut8	fucosyltransferase 8,fucosyltransferase 8,fucosyltransferase 8,fucosyltransferase 8,
ENSMUSG00000023072	1628	2.80413	337	11.607	1548	4.13926	2.04937	Ccdc123	coiled-coil domain containing 123,Mus musculus 10 days embryo whole body cDNA, RIKEN full-length enriched library, clone:2610507L03 product:similar to CDNA FLJ14640 FIS, CLONE NT2RP2001460, WEAKLY SIMILAR TO TRICHOHYALIN [Homo sapiens], full insert sequence.,
ENSMUSG00000019303	340	4.62169	116	19.0642	531	4.12494	2.04437	Psmc3ip	proteasome (prosome, macropain) 26S subunit,
ENSMUSG00000066979	731	48.904	2639	201.689	12078	4.12418	2.04411	Bub3	budding uninhibited by benzimidazoles 3 homolog
ENSMUSG00000020656	1061	0.229815	18	0.943413	82	4.10509	2.03741	Grhl1	Grainyhead-like protein 1 homolog (Transcription factor CP2-like 2) (Transcription factor LBP-32).
ENSMUSG00000031787	1217	9.20528	827	37.764	3765	4.10243	2.03648	Katnb1	katanin p80 (WD40-containing) subunit B 1
ENSMUSG00000019370	267	86.2501	1700	353.313	7728	4.09638	2.03435	Calm3	calmodulin 3
ENSMUSG00000075118	763	0.230803	13	0.943911	59	4.08969	2.03199	Tm7sf1	Mus musculus putative seven pass transmembrane protein (Tm7sf1) mRNA, complete cds.
ENSMUSG00000027907	217	21.5992	346	88.3168	1570	4.08889	2.03171	S100a11	S100 calcium binding protein A11 (calizzarin)
ENSMUSG00000027011	424	10.2237	320	41.7739	1451	4.08601	2.03069	Ube2e3	ubiquitin-conjugating enzyme E2E 3, UBC4/5,ubiquitin-conjugating enzyme E2E 3, UBC4/5,
ENSMUSG00000025507	2148	4.01093	636	16.3497	2877	4.07628	2.02725	Lrdd	leucine-rich and death domain containing,Mus musculus PIDD mRNA, complete cds.,Mus musculus PIDD mRNA, complete cds.,
ENSMUSG00000024525	553	7.59379	310	30.9476	1402	4.07538	2.02693	Impa2	inositol (myo)-1(or 4)-monophosphatase 2
ENSMUSG00000052102	630	6.45064	300	26.2738	1356	4.07305	2.02611	Gnpda1	glucosamine-6-phosphate deaminase 1
ENSMUSG00000022369	1806	4.69546	626	19.0808	2823	4.06367	2.02278	Mtbp	MDM2 Binding protein,MDM2 Binding protein,
ENSMUSG00000016257	356	25.6848	675	104.341	3043	4.06237	2.02232	Slmo2	slowmo homolog 2
ENSMUSG00000021876	407	0.133134	4	0.539861	18	4.05503	2.01971	Rnase4	ribonuclease, RNase A family 4,ribonuclease, RNase A family 4,
ENSMUSG00000025466	119	1.13835	10	4.61603	45	4.05503	2.01971	1810014F10Rik,LE51	hypothetical protein LOC69064,Mus musculus LE51 mRNA for hypothetical protein, complete cds.,Adult male bone cDNA, RIKEN full-length enriched library, clone:9830140K13 product:weakly similar to FUCOSE OPERON FUCU PROTEIN.,
ENSMUSG00000026866	486	0.111493	4	0.452105	18	4.05503	2.01971	Kynu	kynureninase (L-kynurenine hydrolase)
ENSMUSG00000041801	338	0.160312	4	0.650069	18	4.05503	2.01971	Phlda3	pleckstrin homology-like domain, family A,
ENSMUSG00000015932	375	9.68112	268	39.1921	1204	4.0483	2.01732	Dstn	destrin
ENSMUSG00000031246	192	18.0618	256	72.796	1145	4.03039	2.01092	Sh3bgrl	SH3-binding domain glutamic acid-rich protein
ENSMUSG00000019849	1533	11.9823	1356	48.2381	6058	4.02579	2.00927	Prep	prolyl endopeptidase
ENSMUSG00000056749	1349	1.12468	112	4.52441	500	4.02285	2.00822	Nfil3	nuclear factor, interleukin 3, regulated,nuclear factor, interleukin 3, regulated,
ENSMUSG00000020849	227	121.559	2037	488.758	9089	4.02075	2.00746	Ywhae	tyrosine 3-monooxygenase/tryptophan,Mus musculus strain ILS epsilon 14-3-3 mRNA, complete cds.,
ENSMUSG00000026434	215	43.6003	692	174.302	3070	3.99773	1.99918	Nucks1	nuclear casein kinase and cyclin-dependent,nuclear casein kinase and cyclin-dependent,
ENSMUSG00000020048	1702	108.044	13575	431.55	60171	3.99419	1.9979	Hsp90b1	tumor rejection antigen gp96
ENSMUSG00000073987	525	7.53435	292	30.087	1294	3.99331	1.99758	Ggh	gamma-glutamyl hydrolase
ENSMUSG00000020307	508	30.8259	1156	123.03	5120	3.99111	1.99679	Cdc34	cell division cycle 34 homolog
ENSMUSG00000025779	283	0.813738	17	3.23503	75	3.97552	1.99114	Ly96	lymphocyte antigen 96
ENSMUSG00000024014	954	30.3586	2138	120.405	9410	3.9661	1.98772	Pim1	proviral integration site 1,proviral integration site 1,Mus musculus NOD-derived CD11c +ve dendritic cells cDNA, RIKEN full-length enriched library, clone:F630003I04 product:proviral integration site 1, full insert sequence.,
ENSMUSG00000029777	1510	44.3979	4949	176.078	21781	3.9659	1.98765	Gars	glycyl-tRNA synthetase
ENSMUSG00000026342	975	0.0694684	5	0.275437	22	3.96492	1.98729	Slc35f5	solute carrier family 35, member F5
ENSMUSG00000044177	1636	1.24202	150	4.9096	658	3.9529	1.98291	Wfikkn2	WAP, follistatin/kazal, immunoglobulin, kunitz
ENSMUSG00000056899	328	1.61069	39	6.36394	171	3.95105	1.98224	Immp2l	inner mitochondrial membrane peptidase 2-like,inner mitochondrial membrane peptidase 2-like,
ENSMUSG00000020869	204	27.6239	416	109.144	1824	3.95105	1.98224	Lrrc59	leucine rich repeat containing 59
ENSMUSG00000019979	2710	6.6482	1330	26.2154	5820	3.94324	1.97938	Apaf1	apoptotic protease activating factor 1,apoptotic protease activating factor 1,apoptotic protease activating factor 1,Apaf1 protein.,Apaf1 protein.,
ENSMUSG00000044703	562	3.85661	160	15.1825	699	3.93676	1.97701	Phf11	PHD finger protein 11
ENSMUSG00000026526	1124	21.4042	1776	84.2207	7755	3.93478	1.97628	Fh1	fumarate hydratase 1
ENSMUSG00000028639	695	123.067	6314	483.848	27548	3.93158	1.97511	Ybx1	nuclease sensitive element binding protein 1,Mus musculus Y box transcription factor mRNA, partial cds.,
ENSMUSG00000030528	3411	4.59885	1158	18.058	5046	3.92663	1.97329	Blm	Bloom syndrome protein homolog,Bloom syndrome protein homolog,Bloom syndrome protein homolog,
ENSMUSG00000032279	674	30.9918	1542	121.652	6717	3.9253	1.9728	Idh3a	isocitrate dehydrogenase 3 (NAD+) alpha,Mus musculus 18-day embryo whole body cDNA, RIKEN full-length enriched library, clone:1110003P10 product:isocitrate dehydrogenase 3 (NAD+) alpha, full insert sequence.,isocitrate dehydrogenase 3 (NAD+) alpha,
ENSMUSG00000029657	1682	22.8967	2843	89.4903	12331	3.90844	1.96659	Hsp110	heat shock protein 105
ENSMUSG00000042770	413	0.295199	9	1.1527	39	3.90484	1.96526	Hebp1	heme binding protein 1
ENSMUSG00000073000	266	0.152778	3	0.596575	13	3.90484	1.96526	AK136613	Mus musculus adult male epididymis cDNA, RIKEN full-length enriched library, clone:9230006H20 product:hypothetical protein, full insert sequence.
ENSMUSG00000020419	443	0.0917359	3	0.358214	13	3.90484	1.96526	Hormad2	HORMA domain containing 2
ENSMUSG00000049488	473	0.171835	6	0.67099	26	3.90484	1.96526	Tmem67	transmembrane protein 67,Mus musculus adult male pituitary gland cDNA, RIKEN full-length enriched library, clone:5330408M12 product:hypothetical protein, full insert sequence.,Meckelin (Meckel syndrome type 3 protein homolog) (Transmembrane protein 67).,
ENSMUSG00000025656	719	0.0565216	3	0.220708	13	3.90484	1.96526	Arhgef9	Cdc42 guanine nucleotide exchange factor (GEF)
ENSMUSG00000002058	270	6.27145	125	24.4589	541	3.90004	1.96349	Unc119	UNC-119 homolog
ENSMUSG00000002365	1096	1.82925	148	7.12809	640	3.89673	1.96226	Snx9	sorting nexin 9
ENSMUSG00000030214	1213	0.357364	32	1.38874	138	3.88607	1.95831	1100001H23Rik	hypothetical protein LOC66857,hypothetical protein LOC66857,
ENSMUSG00000022360	2306	14.2219	2421	55.2114	10430	3.88214	1.95685	Atad2	13 days embryo male testis cDNA, RIKEN full-length enriched library, clone:6030413I17 product:ATPase family, AAA domain containing 2, full insert sequence.
ENSMUSG00000022178	1324	0.102314	10	0.396446	43	3.87481	1.95412	Jub	ajuba,ajuba,
ENSMUSG00000005667	733	18.148	982	70.2601	4219	3.8715	1.95289	Mthfd2	methylenetetrahydrofolate dehydrogenase (NAD+
ENSMUSG00000037458	700	24.2092	1251	93.6265	5369	3.86739	1.95136	Azin1	antizyme inhibitor 1,antizyme inhibitor 1,Mus musculus antizyme inhibitor mRNA, complete cds.,
ENSMUSG00000035964	694	0.136635	7	0.527674	30	3.86193	1.94932	Tmem59l	brain-specific membrane-anchored protein
ENSMUSG00000069516	332	2.85616	70	11.0303	300	3.86193	1.94932	Lyzs	lysozyme,Mus musculus adult pancreas islet cells cDNA, RIKEN full-length enriched library, clone:C820016E20 product:lysozyme, full insert sequence.,
ENSMUSG00000042784	1616	0.117357	14	0.453225	60	3.86193	1.94932	Muc1	mucin 1, transmembrane
ENSMUSG00000027223	1586	0.0939532	11	0.361741	47	3.85023	1.94494	Mapk8ip1	mitogen activated protein kinase 8 interacting,mitogen activated protein kinase 8 interacting,
ENSMUSG00000052713	4209	0.083679	26	0.32192	111	3.84708	1.94376	Zfp608,AK155149,mKIAA1281	zinc finger protein 608,Mus musculus adult male hypothalamus cDNA, RIKEN full-length enriched library, clone:A230063O03 product:hypothetical protein, full insert sequence.,MKIAA1281 protein (Fragment).,Zfp608 protein (Fragment).,16 days embryo head cDNA, RIKEN full-length enriched library, clone:C130026F18 product:hypothetical Glycine-rich region containing protein, full insert sequence.,Mus musc…
ENSMUSG00000035372	1099	1.07237	87	4.12078	371	3.8427	1.94212	1810055G02Rik	hypothetical protein LOC72056,hypothetical protein LOC72056,hypothetical protein LOC72056,
ENSMUSG00000021572	1461	2.06765	223	7.92066	948	3.83076	1.93763	Cep72	centrosomal protein 72,Mus musculus 10 days embryo whole body cDNA, RIKEN full-length enriched library, clone:2610029E11 product:weakly similar to HYPOTHETICAL 50.7 KDA PROTEIN [Homo sapiens], full insert sequence.,centrosomal protein 72,
ENSMUSG00000005580	3662	0.0295933	8	0.113335	34	3.82975	1.93725	Adcy9	adenylate cyclase 9,Mus musculus activated spleen cDNA, RIKEN full-length enriched library, clone:F830108N02 product:adenylate cyclase 9, full insert sequence.,adenylate cyclase 9,
ENSMUSG00000034041	717	0.377862	20	1.44712	85	3.82975	1.93725	Lyl1	lymphoblastomic leukemia
ENSMUSG00000020262	754	0.0718639	4	0.275221	17	3.82975	1.93725	Adarb1	adenosine deaminase, RNA-specific, B1 isoform 4
ENSMUSG00000047963	748	0.0724403	4	0.277428	17	3.82975	1.93725	D5Ertd593e,Stbd1	starch binding domain 1,D5Ertd593e protein.,Mus musculus adult male tongue cDNA, RIKEN full-length enriched library, clone:2310031C01 product:unclassifiable, full insert sequence.,
ENSMUSG00000022272	3153	0.103112	24	0.394893	102	3.82975	1.93725	myo 10,Myo10	myosin X,myosin X,Mus musculus partial mRNA for myosin X (myo 10 gene).,
ENSMUSG00000025330	1361	0.0398129	4	0.152473	17	3.82975	1.93725	Padi4	peptidyl arginine deiminase, type IV,Mus musculus mRNA for peptidylarginine deiminase type IV, complete cds.,
ENSMUSG00000000088	281	104.948	2177	400.437	9218	3.81557	1.9319	Cox5a	cytochrome c oxidase, subunit Va
ENSMUSG00000056629	227	20.23	339	77.0053	1432	3.80649	1.92846	Fkbp2	FK506 binding protein 2,FK506 binding protein 2,
ENSMUSG00000040282	406	2.83606	85	10.7937	359	3.8059	1.92824	BC052040	hypothetical protein LOC399568
ENSMUSG00000073542	1500	3.98262	441	15.1202	1858	3.79655	1.92469	Cep76	centrosomal protein 76,centrosomal protein 76,
ENSMUSG00000006095	495	16.1735	591	61.2562	2484	3.78744	1.92122	Tbcb	tubulin folding cofactor B
ENSMUSG00000024369	706	15.0813	786	57.0056	3297	3.77988	1.91834	Rdbp	RD RNA-binding protein,RD RNA-binding protein,RD RNA-binding protein,
ENSMUSG00000037885	456	3.38659	114	12.7958	478	3.77837	1.91776	Stk35	serine/threonine kinase 35 isoform a,serine/threonine kinase 35 isoform b,
ENSMUSG00000018932	564	15.1796	632	57.1817	2642	3.76701	1.91342	Map2k3	mitogen activated protein kinase kinase 3,Mus musculus adult male small intestine cDNA, RIKEN full-length enriched library, clone:2010006P04 product:mitogen activated protein kinase kinase 3, full insert sequence.,
ENSMUSG00000036992	383	11.3888	322	42.8355	1344	3.76119	1.91119	Nxt1	NTF2-related export protein 1
ENSMUSG00000023911	340	0.239053	6	0.897562	25	3.75466	1.90868	Flywch2	FLYWCH family member 2
ENSMUSG00000003810	278	4.38551	90	16.4661	375	3.75466	1.90868	Mast2	microtubule associated serine/threonine kinase 2
ENSMUSG00000020534	997	5.24462	386	19.6632	1606	3.74921	1.90659	Shmt1	serine hydroxymethyltransferase 1 (soluble),Mus musculus serine hydroxymethyltransferase mRNA, complete cds.,
ENSMUSG00000020358	587	208.249	9024	780.614	37538	3.74847	1.9063	Hnrpab	heterogeneous nuclear ribonucleoprotein A/B
ENSMUSG00000023942	875	14.8623	960	55.7051	3993	3.74809	1.90615	Ent1,Slc29a1	equilibrative nucleoside transporter 1,equilibrative nucleoside transporter 1,Mus musculus equilibrative nitrobenzylthioinosine-sensitive nucleoside transporter ENT1 (Ent1) mRNA, complete cds.,Mus musculus equilibrative nitrobenzylthioinosine-sensitive nucleoside transporter ENT1 (Ent1) mRNA, complete cds.,
ENSMUSG00000036639	112	9.19216	76	34.4407	316	3.74675	1.90564	Nudt1	nudix-type motif 1
ENSMUSG00000066551	488	2.13743	77	8.00449	320	3.7449	1.90493	Hmgb1	high mobility group box 1,high mobility group box 1,high mobility group box 1,
ENSMUSG00000018189	550	20.5165	833	76.6812	3455	3.73753	1.90208	Uchl5	ubiquitin carboxyl-terminal esterase L5,ubiquitin carboxyl-terminal esterase L5,
ENSMUSG00000046516	112	77.7705	643	290.458	2665	3.7348	1.90103	Cox17	cytochrome c oxidase subunit XVII assembly
ENSMUSG00000035198	916	14.4632	978	53.9846	4051	3.73254	1.90016	Tubg1,tubg1	tubulin, gamma 1,Mus musculus tubg1 mRNA for gamma-tubulin1, complete cds.,
ENSMUSG00000018581	10187	0.253986	191	0.946639	790	3.72714	1.89807	Dnahc11	dynein, axonemal, heavy chain 11
ENSMUSG00000021273	931	5.89288	405	21.9618	1675	3.72684	1.89795	Fdft1	farnesyl diphosphate farnesyl transferase 1,farnesyl diphosphate farnesyl transferase 1,
ENSMUSG00000047880	1045	0.764817	59	2.85021	244	3.72666	1.89788	Blr1	Burkitt lymphoma receptor 1
ENSMUSG00000022221	1081	20.5764	1642	76.4368	6769	3.71478	1.89328	Rip3,Ripk3	receptor-interacting serine-threonine kinase 3,Mus musculus receptor interacting protein 3 (Rip3) mRNA, complete cds.,
ENSMUSG00000032109	2568	1.47174	279	5.4522	1147	3.70459	1.88932	Nlrx1	NOD9 protein,NOD9 protein,NOD9 protein,NOD9 protein,NOD9 protein,
ENSMUSG00000019866	1430	10.4297	1101	38.5583	4517	3.69696	1.88634	Aim1	Aim1 protein (Fragment).
ENSMUSG00000051716	716	0.189195	10	0.698995	41	3.69458	1.88541	Apon	apolipoprotein N
ENSMUSG00000032126	534	9.9695	393	36.7577	1608	3.68702	1.88245	Hmbs	hydroxymethylbilane synthase,hydroxymethylbilane synthase,
ENSMUSG00000042688	1963	13.0081	1885	47.9568	7712	3.68669	1.88233	Mapk6	mitogen-activated protein kinase 6,mitogen-activated protein kinase 6,Adult retina cDNA, RIKEN full-length enriched library, clone:A930039J04 product:mitogen-activated protein kinase 6, full insert sequence.,
ENSMUSG00000020319	1500	0.19868	22	0.732411	90	3.68639	1.88221	AV249152	hypothetical protein LOC216560,Mus musculus homoloc-13 mRNA, complete cds.,
ENSMUSG00000032135	1239	0.120266	11	0.443348	45	3.68639	1.88221	Mcam	Cell surface glycoprotein MUC18 precursor (Melanoma-associated antigen MUC18) (Melanoma cell adhesion molecule) (Gicerin).
ENSMUSG00000032939	1620	17.627	2108	64.9148	8615	3.6827	1.88076	Nup93	nucleoporin 93,Mus musculus ES cells cDNA, RIKEN full-length enriched library, clone:2410008G02 product:similar to DEAD EYE [Brachydanio rerio], full insert sequence.,
ENSMUSG00000062480	834	0.194911	12	0.717189	49	3.67956	1.87953	Acat3	acetyl-Coenzyme A acetyltransferase 3
ENSMUSG00000026836	984	0.206499	15	0.756725	61	3.66455	1.87363	Acvr1	activin A receptor, type 1,activin A receptor, type 1,activin A receptor, type 1,activin A receptor, type 1,
ENSMUSG00000001542	1440	0.987754	105	3.61119	426	3.65596	1.87025	Ell2	elongation factor RNA polymerase II 2,Mus musculus adult male colon cDNA, RIKEN full-length enriched library, clone:9030614H07 product:hypothetical protein, full insert sequence.,elongation factor RNA polymerase II 2,
ENSMUSG00000025027	1035	11.7925	901	43.1073	3655	3.65548	1.87006	Xpnpep1	X-prolyl aminopeptidase (aminopeptidase P) 1,,Mus musculus cytosolic aminopeptidase P mRNA, complete cds.,
ENSMUSG00000036368	833	0.601698	37	2.19811	150	3.65318	1.86915	AW061290	hypothetical protein LOC381110
ENSMUSG00000037905	642	17.2389	817	62.8596	3306	3.64638	1.86647	Bri3bp	Bri3 binding protein
ENSMUSG00000067194	213	48.5888	764	176.971	3088	3.64221	1.86482	Eif1ay	eukaryotic translation initiation factor 1A,
ENSMUSG00000010911	446	6.25683	206	22.7715	832	3.63947	1.86373	Apip	APAF1 interacting protein
ENSMUSG00000030493	506	7.41568	277	26.8985	1115	3.62724	1.85887	C230052I12Rik	hypothetical protein LOC101831
ENSMUSG00000057388	383	41.7001	1179	151.231	4745	3.62664	1.85863	Mrpl18	mitochondrial ribosomal protein L18
ENSMUSG00000034165	679	70.9836	3558	256.883	14289	3.61891	1.85555	Ccnd3	cyclin D3,cyclin D3,cyclin D3,cyclin D3,Mus musculus osteoclast-like cell cDNA, RIKEN full-length enriched library, clone:I420022A14 product:cyclin D3, full insert sequence.,
ENSMUSG00000026558	506	31.4832	1176	113.866	4720	3.61673	1.85469	Uck2	uridine-cytidine kinase 2
ENSMUSG00000026623	635	5.82386	273	21.0496	1095	3.61437	1.85375	Lpgat1	lysophosphatidylglycerol acyltransferase 1
ENSMUSG00000026003	853	29.4272	1853	106.112	7415	3.60593	1.85037	Acadl	acyl-Coenzyme A dehydrogenase, long-chain
ENSMUSG00000042249	1227	0.0331206	3	0.119382	12	3.60447	1.84979	Adrbk2	adrenergic receptor kinase, beta 2 isoform 1,adrenergic receptor kinase, beta 2 isoform 2,adrenergic receptor kinase, beta 2 isoform 1,
ENSMUSG00000016382	1293	0.0733367	7	0.26434	28	3.60447	1.84979	Pls3	plastin 3 precursor
ENSMUSG00000067284	1889	0.0358559	5	0.129241	20	3.60447	1.84979	Hspa1b	heat shock 70kDa protein 1B
ENSMUSG00000020773	1654	0.221131	27	0.797061	108	3.60447	1.84979	Trim47	tripartite motif protein 47,tripartite motif protein 47,
ENSMUSG00000032470	427	0.0951734	3	0.34305	12	3.60447	1.84979	Mras	muscle and microspikes RAS,muscle and microspikes RAS,
ENSMUSG00000020191	250	0.216741	4	0.781238	16	3.60447	1.84979	RP23-311O20.2-001	Novel protein.
ENSMUSG00000043542	571	0.0711717	3	0.256536	12	3.60447	1.84979	3110050N22Rik	hypothetical protein LOC67306
ENSMUSG00000027459	851	3.9477	248	14.215	991	3.60084	1.84833	5430432M24Rik	hypothetical protein LOC73847
ENSMUSG00000025817	182	16.077	216	57.8148	862	3.59613	1.84644	Nudt5	nudix (nucleoside diphosphate linked moiety
ENSMUSG00000042606	1526	10.7412	1210	38.6124	4827	3.59479	1.84591	Hirip3	HIRA interacting protein 3
ENSMUSG00000032020	1108	2.5919	212	9.29836	844	3.58747	1.84297	2810457I06Rik	RIKEN cDNA 2810457I06
ENSMUSG00000042312	217	53.8108	862	192.272	3418	3.57311	1.83718	S100a13	S100 calcium binding protein A13
ENSMUSG00000018986	1474	2.53649	276	9.0599	1094	3.57182	1.83666	Slfn3	schlafen 3
ENSMUSG00000034266	258	27.8803	531	99.5473	2104	3.57053	1.83614	Batf	basic leucine zipper transcription factor-like
ENSMUSG00000029322	219	143.69	2323	511.517	9177	3.55986	1.83182	Plac8	placenta-specific 8
ENSMUSG00000020089	438	20.8453	674	74.1886	2662	3.55901	1.83148	Ppa1	pyrophosphatase
ENSMUSG00000027298	1029	1.2243	93	4.35366	367	3.55602	1.83026	Tyro3	TYRO3 protein tyrosine kinase 3
ENSMUSG00000019982	1328	6.49776	637	23.0993	2513	3.55496	1.82983	Myb	myeloblastosis proto-oncogene product,myeloblastosis proto-oncogene product,Mus musculus 2 days neonate thymus thymic cells cDNA, RIKEN full-length enriched library, clone:E430003I23 product:MYB PROTEIN homolog [Mus musculus], full insert sequence.,
ENSMUSG00000021180	1717	2.36686	300	8.40332	1182	3.5504	1.82798	Rps6ka5	ribosomal protein S6 kinase, polypeptide 5,Mus musculus adult male testis cDNA, RIKEN full-length enriched library, clone:4932418B07 product:NUCLEAR MITOGEN- AND STRESS-ACTIVATED PROTEIN KINASE-1 homolog [Homo sapiens], full insert sequence.,
ENSMUSG00000023272	653	16.3884	790	58.1367	3110	3.54744	1.82678	Creld2	cysteine-rich with EGF-like domains 2
ENSMUSG00000029722	960	11.5003	815	40.7531	3205	3.54366	1.82524	Hrbl	HIV-1 Rev-binding protein-like protein isoform,HIV-1 Rev-binding protein-like protein isoform,HIV-1 Rev-binding protein-like protein isoform,
ENSMUSG00000038372	679	4.08984	205	14.4541	804	3.53414	1.82136	Gmds	GDP-mannose 4, 6-dehydratase,GDP-mannose 4, 6-dehydratase,
ENSMUSG00000021177	1069	9.9475	785	35.1247	3076	3.531	1.82008	Tdp1	tyrosyl-DNA phodphodiesterase 1,tyrosyl-DNA phodphodiesterase 1,
ENSMUSG00000021253	959	0.169506	12	0.59825	47	3.52938	1.81941	Tgfb3	transforming growth factor, beta 3
ENSMUSG00000021552	678	0.459537	23	1.62038	90	3.52611	1.81808	Gkap1	G kinase anchoring protein 1,G kinase anchoring protein 1,
ENSMUSG00000020840	915	24.5759	1660	86.6086	6492	3.52413	1.81727	Blmh	bleomycin hydrolase
ENSMUSG00000039168	149	44.3665	488	155.822	1902	3.51214	1.81235	Dap	death-associated protein
ENSMUSG00000071172	261	6.0725	117	21.3269	456	3.51205	1.81231	Sfrs3	splicing factor, arginine/serine-rich 3 (SRp20),Mus musculus adult male tongue cDNA, RIKEN full-length enriched library, clone:2310047P17 product:splicing factor, arginine/serine-rich 3 (SRp20), full insert sequence.,
ENSMUSG00000020396	245	4.14684	75	14.5486	292	3.50835	1.81079	Nefh	neurofilament, heavy polypeptide
ENSMUSG00000021486	454	71.9985	2413	251.423	9351	3.49206	1.80408	Prelid1	PX19 homolog,Mus musculus adult male kidney cDNA, RIKEN full-length enriched library, clone:0610039M07 product:PX19 (SBBI12) (PX19-LIKE PROTEIN) homolog [Homo sapiens], full insert sequence.,
ENSMUSG00000074796	1829	0.0592514	8	0.206896	31	3.49183	1.80398	Slc4a11	solute carrier family 4, sodium bicarbonate
ENSMUSG00000021474	569	19.022	799	66.3546	3093	3.48831	1.80253	Sfxn1	sideroflexin 1
ENSMUSG00000028560	2035	18.186	2732	63.2417	10543	3.47748	1.79804	Usp1	ubiquitin specific peptdiase 1,ubiquitin specific peptdiase 1,
ENSMUSG00000033222	272	7.42061	149	25.76	574	3.47142	1.79553	Ttf2	transcription termination factor, RNA polymerase
ENSMUSG00000024165	373	5.33864	147	18.523	566	3.46961	1.79477	Hn1l	hematological and neurological expressed 1-like,hematological and neurological expressed 1-like,
ENSMUSG00000046731	659	0.411118	20	1.42629	77	3.4693	1.79465	Kctd11	potassium channel tetramerisation domain
ENSMUSG00000041649	868	0.515011	33	1.78602	127	3.46794	1.79408	Klf8	Kruppel-like factor 8
ENSMUSG00000030726	836	12.5093	772	43.3664	2970	3.46674	1.79358	Pold3	polymerase (DNA directed), delta 3
ENSMUSG00000024067	144	36.0295	383	124.781	1472	3.4633	1.79215	2810410M20Rik	dosage compensation-related protein DPY30,dosage compensation-related protein DPY30,dosage compensation-related protein DPY30,
ENSMUSG00000037922	226	1.13885	19	3.94292	73	3.46219	1.79168	Bank1	B-cell scaffold protein with ankyrin repeats 1,B-cell scaffold protein with ankyrin repeats 1,Mus musculus adult male aorta and vein cDNA, RIKEN full-length enriched library, clone:A530080F20 product:unclassifiable, full insert sequence.,
ENSMUSG00000032204	264	0.307871	6	1.06348	23	3.45428	1.78839	Aqp9	aquaporin 9
ENSMUSG00000023367	495	0.629426	23	2.17011	88	3.44775	1.78566	Tmem176a	hepatocellular carcinoma-associated antigen 112,hepatocellular carcinoma-associated antigen 112,hepatocellular carcinoma-associated antigen 112,
ENSMUSG00000030654	376	124.295	3450	428.408	13196	3.44671	1.78522	Arl6ip1	ADP-ribosylation factor-like 6 interacting
ENSMUSG00000038644	2278	18.6069	3129	64.1315	11968	3.44665	1.7852	Pold1	polymerase (DNA directed), delta 1, catalytic
ENSMUSG00000032436	176	61.1894	795	210.291	3032	3.43672	1.78103	Cmtm7	CKLF-like MARVEL transmembrane domain-containing protein 7 (Chemokine- like factor superfamily member 7) (LNV).
ENSMUSG00000032294	1196	84.9931	7504	291.658	28576	3.43155	1.77886	Pkm2	pyruvate kinase, muscle,pyruvate kinase, muscle,Mus musculus 12 days embryo spinal cord cDNA, RIKEN full-length enriched library, clone:C530045D03 product:pyruvate kinase 3, full insert sequence.,pyruvate kinase, muscle,
ENSMUSG00000047881	579	2.92451	125	10.0353	476	3.43146	1.77882	Rell1	RELT-like 1
ENSMUSG00000069808	574	0.967596	41	3.31754	156	3.42864	1.77764	2310047D13Rik	whn-dependent transcript 3,Mus musculus 6 days neonate head cDNA, RIKEN full-length enriched library, clone:5430402E13 product:whn-dependent transcript 3, full insert sequence.,
ENSMUSG00000022391	1170	42.6883	3687	146.305	14023	3.42728	1.77706	Rangap1,mKIAA1835	RAN GTPase activating protein 1,RAN GTPase activating protein 1,RAN GTPase activating protein 1,Mus musculus adult male urinary bladder cDNA, RIKEN full-length enriched library, clone:9530068D10 product:RAN GTPase activating protein 1, full insert sequence.,
ENSMUSG00000022621	108	0.627145	5	2.1475	19	3.42425	1.77579	Rabl2a	NOD-derived CD11c +ve dendritic cells cDNA, RIKEN full-length enriched library, clone:F630028M14 product:RAB, member of RAS oncogene family- like 2A, full insert sequence.
ENSMUSG00000032066	1159	0.0584398	5	0.200112	19	3.42425	1.77579	Bcdo2	beta-carotene 9', 10'-dioxygenase 2
ENSMUSG00000003355	372	0.182074	5	0.623468	19	3.42425	1.77579	Fkbp11	FK506 binding protein 11,Fkbp11 protein.,Fkbp11 protein.,
ENSMUSG00000031144	709	0.0955313	5	0.327123	19	3.42425	1.77579	Syp	synaptophysin,Mus musculus adult male diencephalon cDNA, RIKEN full-length enriched library, clone:9330174D21 product:synaptophysin, full insert sequence.,
ENSMUSG00000026709	1282	5.98068	566	20.4527	2148	3.41979	1.77391	Dars2	aspartyl-tRNA synthetase 2 (mitochondrial),Mus musculus adult male thymus cDNA, RIKEN full-length enriched library, clone:5830468K18 product:similar to DJ383J4.4 (A NOVEL PROTEIN SIMILAR TO ASPARTYL-TRNA SYNTHETASE) (FRAGMENT) [Homo sapiens], full insert sequence.,
ENSMUSG00000039031	680	4.58185	230	15.6176	870	3.40858	1.76917	Arhgap18	Rho GTPase activating protein 18
ENSMUSG00000026816	993	7.32566	537	24.9669	2031	3.40814	1.76898	Gtf3c5	general transcription factor III polypeptide 5,Mus musculus adult male corpora quadrigemina cDNA, RIKEN full-length enriched library, clone:B230116P08 product:TRANSCRIPTION FACTOR IIIC63 homolog [Homo sapiens], full insert sequence.,
ENSMUSG00000009293	590	27.2304	1186	92.6893	4480	3.40388	1.76718	Ube2g2	ubiquitin-conjugating enzyme E2G 2
ENSMUSG00000021368	602	4.0279	179	13.7074	676	3.4031	1.76685	Tbc1d7	TBC1 domain family, member 7,TBC1 domain family, member 7,0 day neonate cerebellum cDNA, RIKEN full-length enriched library, clone:C230094E01 product:RIKEN cDNA 2610009C09.,
ENSMUSG00000061518	230	41.8759	711	142.342	2682	3.39915	1.76518	LOC100040340	hypothetical protein LOC100040340
ENSMUSG00000059363	424	6.90097	216	23.4061	813	3.39171	1.76201	Fxn	frataxin
ENSMUSG00000026784	790	3.53234	206	11.9442	773	3.38138	1.75761	Pdss1	prenyl diphosphate synthase, subunit 1,prenyl diphosphate synthase, subunit 1,
ENSMUSG00000010663	864	5.04852	322	17.067	1208	3.38059	1.75728	Fads1	delta-5 desaturase,delta-5 desaturase,
ENSMUSG00000023274	161	0.336555	4	1.13728	15	3.37919	1.75668	Cd4	CD4 antigen,CD4 antigen,Mus musculus 0 day neonate thymus cDNA, RIKEN full-length enriched library, clone:A430065A10 product:CD4 antigen, full insert sequence.,
ENSMUSG00000054871	821	0.197998	12	0.669072	45	3.37919	1.75668	Tmem158	Ras-induced senescence 1
ENSMUSG00000026914	533	40.0291	1575	135.146	5901	3.37619	1.7554	Psmd14	proteasome (prosome, macropain) 26S subunit,
ENSMUSG00000025630	332	72.9544	1788	246.269	6698	3.37566	1.75517	Hprt1	hypoxanthine guanine phosphoribosyl transferase
ENSMUSG00000032555	3468	27.4481	7027	92.5968	26307	3.37352	1.75425	mKIAA0259,Topbp1	topoisomerase (DNA) II beta binding protein,Mus musculus 13 days embryo male testis cDNA, RIKEN full-length enriched library, clone:6030422A11 product:Inferred: similar to topoisomerase, full insert sequence.,
ENSMUSG00000079429	3376	0.156489	39	0.527903	146	3.37341	1.75421	AK133186	Mus musculus adult male testis cDNA, RIKEN full-length enriched library, clone:4931438F20 product:hypothetical protein, full insert sequence.
ENSMUSG00000037664	928	0.262752	18	0.881313	67	3.35416	1.74595	Cdkn1c	cyclin-dependent kinase inhibitor 1C (P57),cyclin-dependent kinase inhibitor 1C (P57),cyclin-dependent kinase inhibitor 1C (P57),
ENSMUSG00000030662	2254	28.1204	4679	94.2159	17397	3.35045	1.74435	Ranbp5	RAN binding protein 5,Mus musculus Ran binding protein 5 mRNA, partial cds.,
ENSMUSG00000039934	1345	3.63586	361	12.1796	1342	3.34986	1.7441	A530088I07Rik	hypothetical protein LOC212167,hypothetical protein LOC212167,
ENSMUSG00000068758	761	4.57478	257	15.3187	955	3.34851	1.74352	Il3ra	interleukin 3 receptor, alpha chain
ENSMUSG00000025792	424	5.62301	176	18.8285	654	3.34847	1.7435	Slc25a10	solute carrier family 25 (mitochondrial carrier,
ENSMUSG00000069265	371	0.255591	7	0.855466	26	3.34701	1.74287	Hist1h3a	histone 1, H3a
ENSMUSG00000046841	1648	0.337015	41	1.12587	152	3.34073	1.74016	Ckap4	cytoskeleton-associated protein 4
ENSMUSG00000036533	725	8.44544	452	28.1852	1674	3.33733	1.73869	Cdc42ep3	CDC42 effector protein (Rho GTPase binding) 3
ENSMUSG00000019235	832	0.162817	10	0.542853	37	3.33414	1.73731	Rps6kl1	ribosomal protein S6 kinase-like 1,ribosomal protein S6 kinase-like 1,Ribosomal protein S6 kinase-like 1 (EC 2.7.11.1).,ribosomal protein S6 kinase-like 1,
ENSMUSG00000020834	166	1.63209	20	5.44161	74	3.33414	1.73731	Dhrs13	dehydrogenase/reductase (SDR family) member 13,Mus musculus 10 days embryo whole body cDNA, RIKEN full-length enriched library, clone:2610209N15 product:hypothetical Short-chain dehydrogenase/reductase (SDR) superfamily containing protein, full insert sequence.,
ENSMUSG00000044629	375	0.469606	13	1.56248	48	3.3272	1.73431	1500041B16Rik	hypothetical protein LOC380686,Adult male cerebellum cDNA, RIKEN full-length enriched library, clone:1500041B16 product:hypothetical protein, full insert sequence. (Novel protein) (Fragment).,
ENSMUSG00000047507	2125	14.732	2311	48.994	8529	3.32567	1.73365	Baiap3	Mus musculus BAI1-associated protein 3, mRNA (cDNA clone IMAGE:4220403), partial cds.
ENSMUSG00000002332	622	13.2414	608	43.9996	2242	3.32287	1.73243	Dhrs1	dehydrogenase/reductase (SDR family) member 1
ENSMUSG00000079414	171	1.26749	16	4.21172	59	3.32287	1.73243	AK154177,AK047366	Mus musculus 10 days neonate cerebellum cDNA, RIKEN full-length enriched library, clone:B930053I10 product:unclassifiable, full insert sequence.,Mus musculus 10 days neonate cerebellum cDNA, RIKEN full-length enriched library, clone:B930053I10 product:unclassifiable, full insert sequence.,
ENSMUSG00000026155	923	23.3208	1589	77.407	5853	3.31922	1.73084	Smap1	stromal membrane-associated protein 1,Mus musculus adult male testis cDNA, RIKEN full-length enriched library, clone:1700056O10 product:similar to STROMAL MEMBRANE-ASSOCIATED PROTEIN SMAP1A [Homo sapiens], full insert sequence.,stromal membrane-associated protein 1,stromal membrane-associated protein 1,
ENSMUSG00000021376	330	0.903089	22	2.99623	81	3.31775	1.73021	Tpmt	Mus musculus strain DBA/2J thiopurine S-methyltransferase (Tpmt) mRNA, complete cds.
ENSMUSG00000059791	629	21.6009	1003	71.6109	3690	3.31518	1.72909	Nrm	nurim
ENSMUSG00000035439	637	10.8881	512	36.084	1883	3.31407	1.7286	2410004L22Rik	RIKEN cDNA 2410004L22
ENSMUSG00000021957	1312	93.6577	9071	309.972	33316	3.30963	1.72667	Tkt	transketolase
ENSMUSG00000079615	1006	0.821398	61	2.71803	224	3.30902	1.72641	Hspa14	Bone marrow macrophage cDNA, RIKEN full-length enriched library, clone:G530116H05 product:heat shock protein 4, full insert sequence.,Bone marrow macrophage cDNA, RIKEN full-length enriched library, clone:G530116H05 product:heat shock protein 4, full insert sequence.,
ENSMUSG00000041817	1521	0.0534372	6	0.176562	22	3.3041	1.72426	B230112C05Rik	MKIAA0888 protein (Fragment).
ENSMUSG00000005732	300	80.104	1774	264.563	6502	3.30274	1.72367	Ranbp1	RAN binding protein 1
ENSMUSG00000026782	981	1.68466	122	5.56214	447	3.30164	1.72318	Abi2	abl-interactor 2,abl-interactor 2,abl-interactor 2,
ENSMUSG00000038991	854	22.4768	1417	74.1273	5186	3.29795	1.72157	Txndc5	thioredoxin domain containing 5,thioredoxin domain containing 5,thioredoxin domain containing 5,thioredoxin domain containing 5,
ENSMUSG00000037752	1086	1.57167	126	5.18173	461	3.29695	1.72113	Xkr8	X Kell blood group precursor related family
ENSMUSG00000054814	745	1.32736	73	4.35842	266	3.28352	1.71525	Usp46	ubiquitin specific peptidase 46
ENSMUSG00000031799	427	58.8806	1856	193.194	6758	3.28112	1.71419	Tpm4	tropomyosin 4
ENSMUSG00000050147	1111	4.41384	362	14.4812	1318	3.28086	1.71408	F2rl3	coagulation factor II (thrombin) receptor-like
ENSMUSG00000070394	190	25.1677	353	82.4926	1284	3.27772	1.71269	1810027O10Rik	hypothetical protein LOC69186
ENSMUSG00000055541	107	5.19065	41	16.9983	149	3.27479	1.7114	Lair1	leukocyte-associated Ig-like receptor 1
ENSMUSG00000049091	1319	18.6301	1814	60.9787	6589	3.27313	1.71067	Sephs2	selenophosphate synthetase 2
ENSMUSG00000028268	1463	11.9352	1289	39.0569	4681	3.27241	1.71035	Gbp3	guanylate nucleotide binding protein 4
ENSMUSG00000021178	920	33.9689	2307	111.122	8375	3.27129	1.70986	Psmc1	protease (prosome, macropain) 26S subunit,,protease (prosome, macropain) 26S subunit,,
ENSMUSG00000020149	191	38.5113	543	125.903	1970	3.26925	1.70896	Rab1,Rab1A	RAB1, member RAS oncogene family,Mus musculus mRNA for Rab1A, complete cds.,
ENSMUSG00000015355	336	124.215	3081	405.878	11172	3.26754	1.7082	Cd48	2 days neonate thymus thymic cells cDNA, RIKEN full-length enriched library, clone:E430002H24 product:CD48 antigen, full insert sequence.
ENSMUSG00000078249	284	4.53135	95	14.7858	344	3.26299	1.7062	AK195902,AK199756	Mus musculus cDNA, clone:Y0G0123K15, strand:minus, reference:ENSEMBL:Mouse-Transcript-ENST:ENSMUST00000069407, based on BLAT search.,Mus musculus cDNA, clone:Y1G0104I17, strand:plus, reference:ENSEMBL:Mouse-Transcript-ENST:ENSMUST00000069407, based on BLAT search.,
ENSMUSG00000028199	676	1.26245	63	4.1171	228	3.26119	1.7054	Cryz	crystallin, zeta
ENSMUSG00000040592	627	6.39508	296	20.8509	1071	3.26046	1.70508	Cd79b	CD79B antigen
ENSMUSG00000001036	1361	0.129392	13	0.421544	47	3.25789	1.70394	Epn2	epsin 2,epsin 2,
ENSMUSG00000025068	489	5.1803	187	16.8749	676	3.25752	1.70377	Gsto1	glutathione S-transferase omega 1
ENSMUSG00000024782	484	21.9988	786	71.5765	2838	3.25365	1.70206	Ak3	adenylate kinase 3
ENSMUSG00000038187	1108	5.15935	422	16.7789	1523	3.25214	1.70139	Btbd10	K+ channel tetramerization protein
ENSMUSG00000020806	332	3.6314	89	11.8024	321	3.2501	1.70048	Rhbdf2	rhomboid-like protein 6
ENSMUSG00000031527	758	22.5713	1263	73.3377	4554	3.24916	1.70007	Thex1	histone mRNA 3' end-specific exonuclease
ENSMUSG00000028970	2751	3.28441	667	10.6716	2405	3.24916	1.70007	Abcb1b	ATP-binding cassette, sub-family B (MDR/TAP),,Mus musculus 11 days pregnant adult female ovary and uterus cDNA, RIKEN full-length enriched library, clone:5031438E12 product:ATP-binding cassette, sub-family B (MDR/TAP), member 1B, full insert sequence.,ATP-binding cassette, sub-family B (MDR/TAP),,
ENSMUSG00000025353	96	12.1353	86	39.4179	310	3.24821	1.69965	Ormdl2	ORM1-like 2
ENSMUSG00000055069	574	0.117999	5	0.382793	18	3.24402	1.69778	Rab39	RAB39, member RAS oncogene family
ENSMUSG00000031613	530	0.127796	5	0.414572	18	3.24402	1.69778	Hpgd	hydroxyprostaglandin dehydrogenase 15 (NAD)
ENSMUSG00000040274	701	2.80202	145	9.08984	522	3.24402	1.69778	Cdk6	cyclin-dependent kinase 6,cyclin-dependent kinase 6,
ENSMUSG00000028995	631	4.48682	209	14.5476	752	3.2423	1.69702	Drctnnb1a	Adult male testis cDNA, RIKEN full-length enriched library, clone:4922503G09 product:down-regulated by Ctnnb1, a, full insert sequence.,Mus musculus mRNA for Drctnnb1a, complete cds.,
ENSMUSG00000022814	1206	14.7145	1310	47.6938	4712	3.24127	1.69656	Umps	uridine monophosphate synthetase,Mus musculus 16 days neonate cerebellum cDNA, RIKEN full-length enriched library, clone:9630008B15 product:uridine monophosphate synthetase, full insert sequence.,
ENSMUSG00000030649	118	11.9391	104	38.6895	374	3.24056	1.69624	3200002M19Rik	hypothetical protein LOC75430,hypothetical protein LOC75430,
ENSMUSG00000075010	148	279.256	3051	904.379	10965	3.23853	1.69534	EF660528	Mus musculus bone marrow macrophage cDNA, RIKEN full-length enriched library, clone:I830123K04 product:hypothetical protein, full insert sequence.
ENSMUSG00000027714	837	17.8514	1103	57.7674	3961	3.23602	1.69422	Exosc9	exosome component 9,Mus musculus strain BALB/c polymyositis scleroderma overlap syndrome (PM-SCL) antigen 1 a mRNA, complete cds.,Mus musculus strain BALB/c polymyositis scleroderma overlap syndrome (PM-SCL) antigen 1 a mRNA, complete cds.,
ENSMUSG00000031672	893	13.1216	865	42.4301	3104	3.23361	1.69314	Got2	glutamate oxaloacetate transaminase 2,
ENSMUSG00000026229	1926	23.0836	3282	74.6354	11776	3.23326	1.69299	Psmd1	proteasome 26S non-ATPase subunit 1
ENSMUSG00000040680	1026	1.53156	116	4.94937	416	3.23159	1.69225	Kremen2	kringle-containing transmembrane protein 2
ENSMUSG00000030751	429	59.3639	1880	191.724	6738	3.22964	1.69138	Psma1	proteasome (prosome, macropain) subunit, alpha,proteasome (prosome, macropain) subunit, alpha,
ENSMUSG00000028333	426	126.719	3985	409.159	14279	3.22887	1.69103	Anp32b	acidic nuclear phosphoprotein 32 family, member
ENSMUSG00000008226	261	2.85459	55	9.2136	197	3.22764	1.69048	Scrn3	secernin 3,Mus musculus adult male small intestine cDNA, RIKEN full-length enriched library, clone:2010205A11 product:hypothetical protein, full insert sequence.,
ENSMUSG00000028614	1302	4.72353	454	15.2257	1624	3.22338	1.68857	Tmem48	transmembrane protein 48
ENSMUSG00000022614	1560	17.9315	2065	57.56	7356	3.20999	1.68257	Tmem112b	hypothetical protein LOC105847,Mus musculus 3 days neonate thymus cDNA, RIKEN full-length enriched library, clone:A630090P16 product:unclassifiable, full insert sequence.,Mus musculus 3 days neonate thymus cDNA, RIKEN full-length enriched library, clone:A630090P16 product:unclassifiable, full insert sequence.,
ENSMUSG00000025487	616	53.3277	2425	171.173	8638	3.20984	1.6825	Psmd13	proteasome 26S non-ATPase subunit 13,B6-derived CD11 +ve dendritic cells cDNA, RIKEN full-length enriched library, clone:F730223L15 product:proteasome (prosome, macropain) 26S subunit, non-ATPase, 13, full insert sequence.,
ENSMUSG00000026790	991	22.4861	1645	72.1448	5857	3.20842	1.68186	Odf2	outer dense fiber of sperm tails 2,Mus musculus outer dense fiber protein (Odf2) mRNA, complete cds.,
ENSMUSG00000038010	1403	0.878629	91	2.81897	324	3.20838	1.68184	Ccdc138,6230424H07Rik	6230424H07Rik protein.,Mus musculus 10 days neonate cortex cDNA, RIKEN full-length enriched library, clone:A830035J16 product:unclassifiable, full insert sequence.,
ENSMUSG00000055884	5146	2.58239	981	8.26678	3485	3.20122	1.67862	Fancm	Fanconi anemia, complementation group M,Fanconi anemia, complementation group M,Fanconi anemia group M protein homolog (EC 3.6.1.-) (ATP-dependent RNA helicase FANCM) (Protein FACM).,Fanconi anemia group M protein homolog (EC 3.6.1.-) (ATP-dependent RNA helicase FANCM) (Protein FACM).,
ENSMUSG00000032336	349	35.4378	913	113.394	3242	3.19981	1.67798	Nptn	neuroplastin,neuroplastin,
ENSMUSG00000035337	662	1.08453	53	3.4666	188	3.19642	1.67646	Uchl4	ubiquitin carboxyl-terminal esterase L4
ENSMUSG00000016319	737	64.6989	3520	206.755	12483	3.19564	1.6761	Slc25a5	solute carrier family 25, member 5
ENSMUSG00000014686	1070	0.278523	22	0.889845	78	3.19487	1.67576	Ceacam16	CEA-related cell adhesion molecule 16
ENSMUSG00000023104	610	38.2851	1724	122.289	6111	3.19416	1.67544	Rfc2	replication factor C (activator 1) 2
ENSMUSG00000035311	1745	16.636	2143	53.0176	7579	3.18692	1.67216	Gnptab	N-acetylglucosamine-1-phosphate transferase,N-acetylglucosamine-1-phosphate transferase,
ENSMUSG00000058297	863	0.533691	34	1.69736	120	3.18042	1.66922	testican-2,Spock2	sparc/osteonectin, cwcv and kazal-like domains,Mus musculus mRNA for testican-2 protein.,
ENSMUSG00000040907	2115	0.121693	19	0.386694	67	3.17763	1.66795	Atp1a3	Na+/K+ -ATPase alpha 3 subunit,Na+/K+ -ATPase alpha 3 subunit,Na+/K+ -ATPase alpha 3 subunit,
ENSMUSG00000030335	267	15.2713	301	48.3702	1058	3.16738	1.66329	Mrpl51,bMRP64	mitochondrial ribosomal protein L51,Mus musculus bMRP64 mRNA for mitochondrial ribosomal protein bMRP64, complete cds.,
ENSMUSG00000024140	1848	1.40008	191	4.43225	671	3.16571	1.66253	Epas1	endothelial PAS domain protein 1
ENSMUSG00000005374	1049	6.25017	484	19.7823	1700	3.16508	1.66224	Tbl2	transducin (beta)-like 2
ENSMUSG00000019810	1106	7.58154	619	23.9722	2172	3.16192	1.6608	Fuca2	fucosidase, alpha-L- 2, plasma,fucosidase, alpha-L- 2, plasma,Mus musculus adult male kidney cDNA, RIKEN full-length enriched library, clone:0610025O11 product:similar to DJ20N2.5 (NOVEL PROTEIN SIMILAR TO FUCOSIDASE, ALPHA-L-1, TISSUE (EC 3.2.1.51, ALPHA-L-FUCOSIDASE FUCOHYDROLASE)) [Homo sapiens], full insert sequence.,
ENSMUSG00000033589	462	29.1745	995	92.0798	3485	3.15618	1.65818	Reep4	receptor accessory protein 4
ENSMUSG00000024758	427	55.6764	1755	175.699	6146	3.15571	1.65796	AK043844,Rtn3	reticulon 3 isoform 3,reticulon 3 isoform 4,Mus musculus 10 days neonate cortex cDNA, RIKEN full-length enriched library, clone:A830039H05 product:unclassifiable, full insert sequence.,
ENSMUSG00000078453	166	81.3596	997	256.711	3491	3.15527	1.65776	3110003A17Rik	hypothetical protein LOC73112,hypothetical protein LOC73112,Mus musculus unknown mRNA.,
ENSMUSG00000025888	882	9.07697	591	28.6349	2069	3.15467	1.65749	Casp1	caspase 1
ENSMUSG00000039209	116	0.467115	4	1.47324	14	3.15391	1.65714	Rpl39l	ribosomal protein L39-like protein
ENSMUSG00000027296	1100	0.0738891	6	0.23304	21	3.15391	1.65714	Itpka	inositol 1,4,5-trisphosphate 3-kinase A
ENSMUSG00000034652	598	0.090611	4	0.285779	14	3.15391	1.65714	Cd300a	CD300A antigen,CD300A antigen,
ENSMUSG00000007041	487	268.229	9643	845.23	33721	3.15116	1.65588	Clic1	chloride intracellular channel 1
ENSMUSG00000035232	777	13.8427	794	43.5802	2774	3.14824	1.65454	Pdk3	pyruvate dehydrogenase kinase, isoenzyme 3
ENSMUSG00000018770	267	186.3	3672	586.294	12824	3.14704	1.654	Atp5g3	ATP synthase, H+ transporting, mitochondrial F0
ENSMUSG00000062376	137	6.03158	61	18.9785	213	3.14653	1.65376	2010012O05Rik	hypothetical protein LOC66439
ENSMUSG00000021811	580	73.4539	3145	231.046	10978	3.14546	1.65327	Dnajc9	DnaJ homolog, subfamily C, member 9,10 days neonate cortex cDNA, RIKEN full-length enriched library, clone:A830025K10 product:J domain of DnaJ-like-protein 1 homolog.,
ENSMUSG00000001829	1185	7.52193	658	23.6308	2294	3.14159	1.65149	Clpb	Mus musculus adult male testis cDNA, RIKEN full-length enriched library, clone:1700017L15 product:suppressor of K+ transport defect 3, full insert sequence.,Mus musculus adult male testis cDNA, RIKEN full-length enriched library, clone:1700017L15 product:suppressor of K+ transport defect 3, full insert sequence.,Adult male testis cDNA, RIKEN full-length enriched library, clone:1700017L15 product:…
ENSMUSG00000021670	1904	15.8871	2233	49.8981	7783	3.1408	1.65113	Hmgcr	3-hydroxy-3-methylglutaryl-Coenzyme A reductase,3-hydroxy-3-methylglutaryl-Coenzyme A reductase,
ENSMUSG00000029649	223	94.7029	1559	296.96	5425	3.1357	1.64879	Pomp	proteasome maturation protein,Mus musculus 18-day embryo whole body cDNA, RIKEN full-length enriched library, clone:1110004N03 product:HSPC036 PROTEIN (HYPOTHETICAL 15.8 KDA PROTEIN) (VOLTAGE-GATED K CHANNEL BETA SUBUNIT 4.1) homolog [Homo sapiens], full insert sequence.,
ENSMUSG00000006651	1208	0.818612	73	2.56667	254	3.1354	1.64865	Aplp1	amyloid precursor-like protein 1
ENSMUSG00000030314	1384	7.72259	789	24.1844	2742	3.13164	1.64692	Atg7	AGP7,AGP7,AGP7,AGP7,
ENSMUSG00000027248	998	174.636	12866	544.734	44536	3.11924	1.6412	Pdia3	protein disulfide isomerase associated 3
ENSMUSG00000035021	3628	19.0575	5104	59.3856	17650	3.11613	1.63976	Baz1a,DQ543648,cbp146	Baz1a protein (Fragment).,DQ543648,Mus musculus gene-trap line CT 146 cbp146 (cbp146) mRNA, partial cds.,Mus musculus gene-trap line CT 146 cbp146 (cbp146) mRNA, partial cds.,
ENSMUSG00000031960	2107	21.8529	3399	68.0559	11747	3.11428	1.6389	Aars	alanyl-tRNA synthetase
ENSMUSG00000020231	3051	1.05227	237	3.27276	818	3.11019	1.637	Dip2a,mKIAA0184	disco interacting protein 2 homolog,disco interacting protein 2 homolog,Mus musculus mRNA for mKIAA0184 protein.,Mus musculus mRNA for mKIAA0184 protein.,Mus musculus mRNA for mKIAA0184 protein.,
ENSMUSG00000041126	150	75.3177	834	234.046	2876	3.10745	1.63573	H2afv,H2afz	H2A histone family, member Z,H2afv protein.,
ENSMUSG00000021427	541	45.071	1800	139.803	6196	3.10185	1.63313	Ssr1	signal sequence receptor, alpha
ENSMUSG00000026662	859	16.7476	1062	51.8684	3650	3.09706	1.6309	Sephs1	selenophosphate synthetase 1,selenophosphate synthetase 1,
ENSMUSG00000034471	392	0.794811	23	2.46005	79	3.09514	1.63001	Caskin2	cask-interacting protein 2
ENSMUSG00000037361	228	61.7903	1040	191.241	3572	3.09499	1.62994	0610009D07Rik	splicing factor 3B, 14 kDa subunit
ENSMUSG00000037902	359	0.264135	7	0.816057	24	3.08955	1.6274	Sirpa	signal-regulatory protein alpha,Tyrosine-protein phosphatase non-receptor type substrate 1 precursor (SHP substrate 1) (SHPS-1) (Inhibitory receptor SHPS-1) (Signal- regulatory protein alpha-1) (Sirp-alpha-1) (mSIRP-alpha1) (MyD-1 antigen) (Brain Ig-like molecule with tyrosine-based activation motifs) (Bit) (p84) (CD172a antigen).,
ENSMUSG00000073792	42	2.25772	7	6.97534	24	3.08955	1.6274	Alg6	asparagine-linked glycosylation 6 homolog
ENSMUSG00000018168	1237	45.8517	4187	141.548	14344	3.08709	1.62625	Ikzf3	aiolos,Mus musculus transcription factor aiolos mRNA, partial cds.,aiolos,
ENSMUSG00000051627	620	0.721015	33	2.2248	113	3.08565	1.62557	Hist1h1e	histone 1, H1e
ENSMUSG00000026254	348	48.7357	1252	150.06	4278	3.07906	1.62249	Eif4e2	eukaryotic translation initiation factor 4E
ENSMUSG00000066057	305	1.06594	24	3.28184	82	3.07882	1.62238	2610044O15Rik	Mus musculus 10 days embryo whole body cDNA, RIKEN full-length enriched library, clone:2610044O15 product:unclassifiable, full insert sequence.,Mus musculus 10 days embryo whole body cDNA, RIKEN full-length enriched library, clone:2610044O15 product:unclassifiable, full insert sequence.,
ENSMUSG00000052798	1694	20.9672	2622	64.5435	8957	3.0783	1.62214	Nup107	nucleoporin 107,Mus musculus 7 days neonate cerebellum cDNA, RIKEN full-length enriched library, clone:A730096N15 product:weakly similar to NUCLEAR PORE COMPLEX PROTEIN NUP107 (NUCLEOPORIN NUP107) (107 KDA NUCLEOPORIN) (P105) [Rattus norvegicus], full insert sequence.,7 days neonate cerebellum cDNA, RIKEN full-length enriched library, clone:A730096N15 product:weakly similar to NUCLEAR PORE COMPLE…
ENSMUSG00000032575	380	68.9794	1935	212.271	6608	3.07731	1.62167	Armet	arginine-rich, mutated in early stage tumors,arginine-rich, mutated in early stage tumors,
ENSMUSG00000037242	522	11.2367	433	34.5627	1478	3.07587	1.62099	Clic4	chloride intracellular channel 4
ENSMUSG00000060935	268	6.31826	125	19.3579	425	3.0638	1.61532	AI597468	hypothetical protein LOC103266,Mus musculus adult male testis cDNA, RIKEN full-length enriched library, clone:1700007D05 product:hypothetical protein, full insert sequence.,
ENSMUSG00000030254	609	7.91871	356	24.2533	1210	3.06279	1.61485	Rad18sc	Mus musculus post-replication repair protein RAD18SC (Rad18sc) mRNA, complete cds.
ENSMUSG00000024414	287	11.6111	246	35.4722	834	3.05501	1.61118	Mrpl27	mitochondrial ribosomal protein L27
ENSMUSG00000029860	1282	117.955	11163	360.169	37826	3.05345	1.61044	Zyx	zyxin,zyxin,
ENSMUSG00000004849	314	30.1988	700	92.1345	2370	3.05093	1.60925	Ap1s1	adaptor protein complex AP-1, sigma 1
ENSMUSG00000053477	904	0.899093	60	2.74114	203	3.04878	1.60823	Tcf4	transcription factor 4 isoform a,12 days embryo eyeball cDNA, RIKEN full-length enriched library, clone:D230024C20 product:transcription factor 4, full insert sequence.,
ENSMUSG00000041319	414	13.7754	421	41.9868	1424	3.04796	1.60784	Thoc6	WD repeat domain 58
ENSMUSG00000059586	504	12.4981	465	38.0737	1572	3.04636	1.60709	Nsmce2	non-SMC element 2 homolog (MMS21, S.,non-SMC element 2 homolog (MMS21, S.,
ENSMUSG00000038172	261	13.4425	259	40.9233	875	3.04432	1.60612	1810054D07Rik	hypothetical protein LOC69863
ENSMUSG00000029247	784	42.004	2431	127.845	8211	3.04364	1.6058	Paics	phosphoribosylaminoimidazole carboxylase,,phosphoribosylaminoimidazole carboxylase,,
ENSMUSG00000034871	1507	0.835972	93	2.54343	314	3.04248	1.60525	BC026682	hypothetical protein LOC230579
ENSMUSG00000025076	672	8.90994	442	27.1021	1492	3.04178	1.60492	Casp7	caspase 7,Mus musculus adult male urinary bladder cDNA, RIKEN full-length enriched library, clone:9530052P19 product:caspase 7, full insert sequence.,
ENSMUSG00000004897	507	68.9073	2579	209.515	8702	3.04053	1.60432	Hdgf	hepatoma-derived growth factor
ENSMUSG00000018819	512	294.686	11138	895.654	37567	3.03935	1.60376	Lsp1	lymphocyte specific 1
ENSMUSG00000073240	343	8.45165	214	25.6593	721	3.03601	1.60218	BC067010	Mus musculus ES cells cDNA, RIKEN full-length enriched library, clone:2410017P09 product:weakly similar to CG14903 PROTEIN [Drosophila melanogaster], full insert sequence.
ENSMUSG00000026750	514	53.6056	2034	162.584	6846	3.03297	1.60073	Psmb7	proteasome (prosome, macropain) subunit, beta,proteasome (prosome, macropain) subunit, beta,
ENSMUSG00000034898	3445	0.0550504	14	0.166538	47	3.02518	1.59702	Filip1	filamin A interacting protein 1,filamin A interacting protein 1,
ENSMUSG00000024095	1256	16.6525	1544	50.3435	5180	3.02318	1.59607	Hnrpll	heterogeneous nuclear ribonucleoprotein L-like,Mus musculus 10, 11 days embryo whole body cDNA, RIKEN full-length enriched library, clone:2810036L13 product:SIMILAR TO SMOOTH homolog [Mus musculus], full insert sequence.,12 days embryo female mullerian duct includes surrounding region cDNA, RIKEN full-length enriched library, clone:6820445G08 product:hypothetical Glycine-rich region profile conta…
ENSMUSG00000026509	752	22.5532	1252	68.1765	4200	3.02292	1.59594	calp80,Capn2	calpain 2,Mus musculus 80kDa m-calpain subunit (calp80) mRNA, complete cds.,
ENSMUSG00000027327	103	7.89107	60	23.8211	201	3.01874	1.59395	1700037H04Rik	hypothetical protein LOC67326,Mus musculus 18-day embryo whole body cDNA, RIKEN full-length enriched library, clone:1110004B24 product:DJ1009E24.3 (A NOVEL PROTEIN) (CDNA FLJ14158 FIS, CLONE NT2RM1001112) (UNKNOWN) (PROTEIN FOR MGC:4349) homolog [Homo sapiens], full insert sequence.,hypothetical protein LOC67326,
ENSMUSG00000002844	969	38.7797	2774	117.017	9289	3.01748	1.59334	Adprh	ADP-ribosylarginine hydrolase
ENSMUSG00000039231	729	16.3151	878	49.2293	2940	3.01741	1.59331	Suv39h1	suppressor of variegation 3-9 homolog 1,suppressor of variegation 3-9 homolog 1,
ENSMUSG00000022325	2448	3.44192	622	10.3469	2075	3.00614	1.58791	Pop1	processing of precursors 1 homolog isoform 2
ENSMUSG00000078653	725	0.280269	15	0.841852	50	3.00373	1.58675	Cntd1	cyclin N-terminal domain containing 1,cyclin N-terminal domain containing 1,
ENSMUSG00000026158	1115	1.93172	159	5.80236	530	3.00373	1.58675	Ogfrl1	opioid growth factor receptor-like 1
ENSMUSG00000008036	156	88.9196	1024	266.986	3412	3.00255	1.58619	Ap2s1	adaptor-related protein complex 2, sigma 1
ENSMUSG00000026864	1648	115.958	14107	348.051	46989	3.00153	1.5857	Hspa5	heat shock protein 5
ENSMUSG00000029591	347	10.15	260	30.4292	865	2.99795	1.58398	Ung	uracil DNA glycosylase isoform a
ENSMUSG00000037936	961	5.52567	392	16.5383	1302	2.993	1.58159	Scarb1	scavenger receptor class B, member 1,scavenger receptor class B, member 1,Mus musculus ES cells cDNA, RIKEN full-length enriched library, clone:2410030L01 product:SCAVENGER RECEPTOR CLASS B1, full insert sequence.,
ENSMUSG00000028837	366	66.7324	1803	199.645	5986	2.99173	1.58098	Psmb2	proteasome (prosome, macropain) subunit, beta,proteasome (prosome, macropain) subunit, beta,
ENSMUSG00000004317	1736	0.71009	91	2.12354	302	2.99052	1.5804	Clcn5	chloride channel 5
ENSMUSG00000007721	494	33.3723	1217	99.7799	4038	2.9899	1.5801	Ccdc124	coiled-coil domain containing 124
ENSMUSG00000005481	283	79.7942	1667	238.271	5524	2.98607	1.57825	Ddx39	Mus musculus 10 days embryo whole body cDNA, RIKEN full-length enriched library, clone:2610002F14 product:nuclear RNA helicase, DECD variant of DEAD box family, full insert sequence.
ENSMUSG00000024654	540	14.6501	584	43.7412	1935	2.98572	1.57808	Asrgl1	asparaginase like 1
ENSMUSG00000026049	503	13.4117	498	40.0423	1650	2.98563	1.57804	1700029F09Rik	ES cells cDNA, RIKEN full-length enriched library, clone:2410101P04 product:hypothetical Esterase/lipase/thioesterase containing protein, full insert sequence.,ES cells cDNA, RIKEN full-length enriched library, clone:2410101P04 product:hypothetical Esterase/lipase/thioesterase containing protein, full insert sequence.,ES cells cDNA, RIKEN full-length enriched library, clone:2410101P04 product:hyp…
ENSMUSG00000035711	1135	1.42028	119	4.23744	394	2.98353	1.57702	Dok3	docking protein 3,Activated spleen cDNA, RIKEN full-length enriched library, clone:F830211P03 product:Adaptor protein (Inhibitory adapter molecule DOK3) homolog (Activated spleen cDNA, RIKEN full-length enriched library, clone:F830006H02 product:Adaptor protein (Inhibitory adapter molecule DOK3) homolog) (Fragment).,
ENSMUSG00000021929	473	13.0308	455	38.7884	1503	2.97666	1.57369	Kpna3	karyopherin (importin) alpha 3
ENSMUSG00000024371	1566	0.371962	43	1.10688	142	2.97578	1.57327	Cfb	complement factor B
ENSMUSG00000042616	740	0.183059	10	0.544359	33	2.97369	1.57225	OSCP1,1810007P19Rik	oxidored-nitro domain-containing protein,oxidored-nitro domain-containing protein,Mus musculus mRNA for organic solute carrier 1, partial cds.,
ENSMUSG00000034957	1040	0.130253	10	0.387333	33	2.97369	1.57225	Cebpa	CCAAT/enhancer binding protein alpha
ENSMUSG00000024833	1084	22.394	1792	66.3719	5894	2.96383	1.56746	Pola2	polymerase (DNA directed), alpha 2,polymerase (DNA directed), alpha 2,polymerase (DNA directed), alpha 2,10 days neonate cerebellum cDNA, RIKEN full-length enriched library, clone:B930077F18 product:polymerase (DNA directed), alpha 2, full insert sequence.,Pola2 protein.,Mus musculus 9.5 days embryo parthenogenote cDNA, RIKEN full-length enriched library, clone:B130065H16 product:DNA polymerase a…
ENSMUSG00000032300	2992	11.1422	2461	33.0181	8093	2.96333	1.56722	Sept14	septin 14,Uncharacterized protein C15orf39 homolog.,septin 14,
ENSMUSG00000022013	210	101.082	1567	299.358	5150	2.96155	1.56635	Dnajc15	DnaJ (Hsp40) homolog, subfamily D, member 1
ENSMUSG00000033192	1080	0.0878004	7	0.259961	23	2.96082	1.56599	Aytl1a	acyltransferase like 1A,acyltransferase like 1A,
ENSMUSG00000056999	168	17.4167	216	51.5158	709	2.95784	1.56454	Ide	insulin degrading enzyme,insulin degrading enzyme,
ENSMUSG00000079427	492	2.75332	100	8.1379	328	2.95567	1.56348	Mthfs,AK149842	5, 10-methenyltetrahydrofolate synthetase,Mus musculus adult male tongue cDNA, RIKEN full-length enriched library, clone:2310020H23 product:5, 10-methenyltetrahydrofolate synthetase, full insert sequence.,5, 10-methenyltetrahydrofolate synthetase,Mus musculus bone marrow macrophage cDNA, RIKEN full-length enriched library, clone:G530019N06 product:unclassifiable, full insert sequence.,
ENSMUSG00000004530	1025	23.4715	1776	69.323	5821	2.95349	1.56242	Coro1c	coronin, actin binding protein 1C,Mus musculus coronin-3 mRNA, complete cds.,
ENSMUSG00000020828	540	1.17903	47	3.48121	154	2.9526	1.56199	Pld2	phospholipase D2
ENSMUSG00000022111	208	16.9329	260	49.9424	851	2.94943	1.56043	Uchl3	ubiquitin carboxyl-terminal esterase L3
ENSMUSG00000000167	748	0.199211	11	0.587495	36	2.94911	1.56028	Pih1d2	PIH1 domain containing 2
ENSMUSG00000039680	258	14.4389	275	42.4401	897	2.93928	1.55546	Mrps6	mitochondrial ribosomal protein S6
ENSMUSG00000076616	613	5.08264	230	14.9151	749	2.93451	1.55312	Igh	Ig delta chain C region membrane-bound form.,Ig delta chain C region membrane-bound form.,
ENSMUSG00000039016	172	20.3195	258	59.6148	840	2.93387	1.55281	Ddp2,Timm8b	translocase of inner mitochondrial membrane 8,Mus musculus small zinc finger-like protein DDP2 (Ddp2) mRNA, complete cds.,
ENSMUSG00000001082	891	10.2624	675	30.0856	2196	2.93164	1.55171	0610009O03Rik	tetracycline transporter-like protein,tetracycline transporter-like protein,Mus musculus 18-day embryo whole body cDNA, RIKEN full-length enriched library, clone:1110017O23 product:similar to TETRACYCLINE TRANSPORTER-LIKE PROTEIN [Homo sapiens], full insert sequence.,
ENSMUSG00000024583	560	35.7769	1479	104.848	4810	2.93061	1.5512	Txnl1	thioredoxin-like 1,thioredoxin-like 1,
ENSMUSG00000029283	558	10.3418	426	30.2984	1385	2.92969	1.55075	Cdc7	cell division cycle 7
ENSMUSG00000008892	532	6.59493	259	19.3199	842	2.9295	1.55066	Vdac3	voltage-dependent anion channel 3,Mus musculus adult male kidney cDNA, RIKEN full-length enriched library, clone:0610007K22 product:voltage-dependent anion channel 3, full insert sequence.,
ENSMUSG00000004460	677	49.4632	2472	144.895	8036	2.92936	1.55059	Dnajb11	DnaJ (Hsp40) homolog, subfamily B, member 11,DnaJ (Hsp40) homolog, subfamily B, member 11,
ENSMUSG00000069743	1456	0.0372152	4	0.10899	13	2.92863	1.55023	Zfp820	zinc finger protein 820,zinc finger protein 820,
ENSMUSG00000035237	1077	0.301868	24	0.884061	78	2.92863	1.55023	Lcat	lecithin cholesterol acyltransferase
ENSMUSG00000074622	932	0.116278	8	0.340534	26	2.92863	1.55023	Mafb	v-maf musculoaponeurotic fibrosarcoma oncogene
ENSMUSG00000020328	314	18.4644	428	54.0756	1391	2.92863	1.55023	Nudcd2	NudC domain containing 2
ENSMUSG00000029475	1838	8.05558	1093	23.5835	3551	2.9276	1.54972	Fbxl10,mKIAA3014	F-box and leucine-rich repeat protein 10 isoform,Mus musculus F-box protein FBL10 mRNA, partial cds.,
ENSMUSG00000061613	400	3.9623	117	11.5965	380	2.92671	1.54928	U2af1	U2 small nuclear ribonucleoprotein auxiliary
ENSMUSG00000018171	781	19.617	1131	57.3612	3670	2.92405	1.54797	ni-2,Tmem49	transmembrane protein 49,transmembrane protein 49,Mus musculus mRNA, novel lipopolysaccharide-inducible gene, complete cds.,
ENSMUSG00000027823	1455	19.3838	2082	56.6717	6755	2.92366	1.54777	Gmps	guanine monphosphate synthetase
ENSMUSG00000059278	258	25.9376	494	75.796	1602	2.92225	1.54708	Lsmd1	LSM domain containing 1,Mus musculus adult male cerebellum cDNA, RIKEN full-length enriched library, clone:1500034E06 product:hypothetical Small nuclear ribonucleoprotein (Sm protein) containing protein, full insert sequence.,
ENSMUSG00000031168	536	28.9123	1144	84.4003	3706	2.91918	1.54556	Ebp	phenylalkylamine Ca2+ antagonist (emopamil)
ENSMUSG00000058704	534	17.7827	701	51.8905	2270	2.91803	1.54499	Memo1	C21orf19-like protein,C21orf19-like protein,
ENSMUSG00000021701	1489	0.118269	13	0.344317	42	2.9113	1.54167	Plk2	polo-like kinase 2,Mus musculus 8 days embryo whole body cDNA, RIKEN full-length enriched library, clone:5730575K07 product:polo-like kinase 2 (Drosophila), full insert sequence.,
ENSMUSG00000020205	746	1.74323	96	5.07255	310	2.90986	1.54095	Phlda1	pleckstrin homology-like domain, family A,
ENSMUSG00000032281	1606	7.43952	882	21.6242	2845	2.90667	1.53937	Acsbg1	acyl-CoA synthetase bubblegum family member 1
ENSMUSG00000056476	1448	0.0841969	9	0.244474	29	2.9036	1.53784	Med12l	3 days neonate thymus cDNA, RIKEN full-length enriched library, clone:A630079M02 product:NOPAR homolog.
ENSMUSG00000002881	1181	35.7183	3114	103.681	10031	2.90273	1.53741	Nab1	Ngfi-A binding protein 1
ENSMUSG00000072235	1233	10.6349	968	30.8587	3117	2.90164	1.53687	Tuba1a	tubulin, alpha 1
ENSMUSG00000031584	996	14.9472	1099	43.3368	3536	2.89932	1.53571	Gsr	glutathione reductase 1
ENSMUSG00000034327	237	6.85891	120	19.8812	386	2.8986	1.53535	Kctd9	potassium channel tetramerisation domain,BTB/POZ domain-containing protein KCTD9.,Mus musculus 0 day neonate lung cDNA, RIKEN full-length enriched library, clone:E030043O13 product:hypothetical K+ channel tetramerisation domain containing protein, full insert sequence.,
ENSMUSG00000016757	1360	15.5783	1564	45.1384	5029	2.89752	1.53482	Ttll12	tubulin tyrosine ligase-like family, member 12
ENSMUSG00000038759	4484	13.3047	4404	38.5207	14150	2.89528	1.5337	Nup205,mKIAA0225	Nup205 protein (Fragment).,Mus musculus mRNA for mKIAA0225 protein.,Mus musculus mRNA for mKIAA0225 protein.,Mus musculus 18 days pregnant adult female placenta and extra embryonic tissue cDNA, RIKEN full-length enriched library, clone:3830404O05 product:hypothetical protein, full insert sequence.,Mus musculus 18 days pregnant adult female placenta and extra embryonic tissue cDNA, RIKEN full-leng…
ENSMUSG00000032344	180	3.31133	44	9.56203	141	2.88767	1.52991	E330016A19Rik	hypothetical protein LOC214763,Mus musculus 11 days pregnant adult female ovary and uterus cDNA, RIKEN full-length enriched library, clone:5031409C05 product:hypothetical protein, full insert sequence.,
ENSMUSG00000042215	513	1.42593	54	4.11654	173	2.88691	1.52953	Bag2	Bcl2-associated athanogene 2
ENSMUSG00000020483	190	27.0214	379	77.9311	1213	2.88405	1.5281	Dynll2	dynein light chain LC8-type 2,dynein light chain LC8-type 2,
ENSMUSG00000043931	842	54.3462	3378	156.326	10783	2.87648	1.5243	Gimap7	GTPase, IMAP family member 7
ENSMUSG00000032123	873	8.674	559	24.8891	1780	2.86939	1.52074	Dpagt1	UDP-N-acetylglucosamine-dolichyl-phosphate,Adult male small intestine cDNA, RIKEN full-length enriched library, clone:2010106C01 product:dolichyl-phosphate alpha-N- acetylglucosaminephosphotransferase 2, full insert sequence (Dpagt1 protein) (Adult male small intestine cDNA, RIKEN full-length enriched library, clone:2010015C13 product:dolichyl-phosphate alpha-N- acetylglucosaminephosphotransferas…
ENSMUSG00000026012	497	24.1218	885	69.0166	2810	2.86118	1.51661	Cd28	CD28 antigen,Mus musculus adult male thymus cDNA, RIKEN full-length enriched library, clone:5830411K06 product:CD28 antigen, full insert sequence.,
ENSMUSG00000054091	157	26.1436	303	74.7961	962	2.86097	1.51651	1810037I17Rik	hypothetical protein LOC67704
ENSMUSG00000025352	1098	1.43113	116	4.09118	368	2.85872	1.51537	Gdf11	growth differentiation factor 11
ENSMUSG00000006585	1274	29.8679	2809	85.3713	8910	2.8583	1.51516	MmCdt1,Cdt1	chromatin licensing and DNA replication factor,Mus musculus MmCdt1 mRNA for Cdt1 homolog, complete cds.,
ENSMUSG00000020401	1918	1.15123	163	3.29038	517	2.85815	1.51508	OTTMUSG00000005491	hypothetical protein LOC432552
ENSMUSG00000054702	306	3.67433	83	10.4915	263	2.85535	1.51367	Ap1s3	adaptor-related protein complex AP-1, sigma 3
ENSMUSG00000041362	1216	0.0668405	6	0.190732	19	2.85354	1.51275	4930506M07Rik,mKIAA1598	hypothetical protein LOC71653,4930506M07Rik protein.,hypothetical protein LOC71653,Mus musculus adult male testis cDNA, RIKEN full-length enriched library, clone:4930506M07 product:hypothetical M protein containing protein, full insert sequence.,
ENSMUSG00000079037	725	0.336323	18	0.959711	57	2.85354	1.51275	Prnp	prion protein,prion protein,
ENSMUSG00000036438	267	51.5471	1016	147.031	3216	2.85236	1.51215	Calm2	calmodulin 2
ENSMUSG00000031353	287	64.2389	1361	183.103	4305	2.85034	1.51113	Rbbp7	retinoblastoma binding protein 7
ENSMUSG00000032491	530	2.07029	81	5.89614	256	2.84798	1.50994	Nradd	death domain containing membrane protein NRADD
ENSMUSG00000079111	444	20.228	663	57.5976	2095	2.84742	1.50966	Kdelr2	KDEL (Lys-Asp-Glu-Leu) endoplasmic reticulum
ENSMUSG00000024683	596	16.0465	706	45.6528	2229	2.84503	1.50844	Mrpl16	mitochondrial ribosomal protein L16
ENSMUSG00000001175	267	366.664	7227	1042.98	22813	2.8445	1.50817	Calm1	calmodulin 1
ENSMUSG00000006373	468	27.7005	957	78.7446	3019	2.84271	1.50727	Pgrmc1	progesterone receptor membrane component
ENSMUSG00000079426	338	174.058	4343	494.522	13693	2.84112	1.50646	Arpc4	actin related protein 2/3 complex, subunit 4,Mus musculus mRNA for putative ARP2/3 complex 20KD subunit (P20-ARC), (ORF1).,
ENSMUSG00000029554	66	8.41515	41	23.8588	129	2.83522	1.50346	Mad1	Mus musculus chromosome 5 mitotic checkpoint protein isoform MAD1a (Mad1) mRNA, complete cds.
ENSMUSG00000030452	880	9.31311	605	26.3973	1903	2.83442	1.50306	Nipa2	non-imprinted in Prader-Willi/Angelman syndrome,non-imprinted in Prader-Willi/Angelman syndrome,non-imprinted in Prader-Willi/Angelman syndrome,
ENSMUSG00000038628	207	25.7184	393	72.8873	1236	2.83405	1.50286	Polr3k	polymerase (RNA) III (DNA directed) polypeptide
ENSMUSG00000051278	1125	1.83026	152	5.18655	478	2.83378	1.50273	4930422G04Rik	Mus musculus adult male testis cDNA, RIKEN full-length enriched library, clone:4930422G04 product:RIKEN cDNA 4930422G04 gene, full insert sequence.,Mus musculus adult male testis cDNA, RIKEN full-length enriched library, clone:4930422G04 product:RIKEN cDNA 4930422G04 gene, full insert sequence.,Mus musculus adult male testis cDNA, RIKEN full-length enriched library, clone:4930422G04 product:RIKEN…
ENSMUSG00000053175	963	19.7217	1402	55.8625	4407	2.83254	1.5021	Bcl3	B-cell leukemia/lymphoma 3,Mus musculus BCL3 (Bcl3) mRNA, complete cds.,
ENSMUSG00000019302	443	0.214051	7	0.606209	22	2.83208	1.50186	Atp6v0a1	ATPase, H+ transporting, lysosomal V0 subunit a,ATPase, H+ transporting, lysosomal V0 subunit a,ATPase, H+ transporting, lysosomal V0 subunit a,ATPase, H+ transporting, lysosomal V0 subunit a,
ENSMUSG00000032402	246	12.5001	227	35.38	713	2.83038	1.501	AK214683,Smad3	MAD homolog 3,Mus musculus cDNA, clone:Y2G0104L23, strand:minus, reference:ENSEMBL:Mouse-Transcript-ENST:ENSMUST00000034973, based on BLAT search.,
ENSMUSG00000032202	466	23.9241	823	67.714	2585	2.83036	1.50099	Rab27a	RAB27A protein,RAB27A protein,RAB27A protein,
ENSMUSG00000037759	1009	0.590722	44	1.66952	138	2.82623	1.49888	Ptger2	prostaglandin E receptor 2 (subtype EP2)
ENSMUSG00000050856	74	94.8244	518	267.891	1624	2.82513	1.49832	Atp5k	ATP synthase, H+ transporting, mitochondrial,Mus musculus 10 days embryo whole body cDNA, RIKEN full-length enriched library, clone:2610008D24 product:ATP synthase, H+ transporting, mitochondrial F1F0 complex, subunit e, full insert sequence.,
ENSMUSG00000006519	295	187.674	4087	529.777	12803	2.82286	1.49716	Cyba,AK154184	Cytochrome b-245 light chain (p22 phagocyte B-cytochrome) (Neutrophil cytochrome b 22 kDa polypeptide) (p22-phox) (p22phox) (Cytochrome b(558) alpha chain) (Cytochrome b558 subunit alpha) (Superoxide- generating NADPH oxidase light chain subunit).,Mus musculus NOD-derived CD11c +ve dendritic cells cDNA, RIKEN full-length enriched library, clone:F630007H21 product:unclassifiable, full insert seque…
ENSMUSG00000026767	735	16.6979	906	47.1002	2836	2.82072	1.49606	2310047O13Rik	2310047O13Rik protein,Mus musculus adult male kidney cDNA, RIKEN full-length enriched library, clone:0610042B13 product:BRAIN MY042 PROTEIN homolog [Homo sapiens], full insert sequence.,Mus musculus adult male kidney cDNA, RIKEN full-length enriched library, clone:0610042B13 product:BRAIN MY042 PROTEIN homolog [Homo sapiens], full insert sequence.,Mus musculus adult male kidney cDNA, RIKEN full-l…
ENSMUSG00000021252	263	22.6631	440	63.9119	1377	2.82009	1.49574	0610007P14Rik	hypothetical protein LOC58520
ENSMUSG00000056718	298	5.00033	110	14.0911	344	2.81804	1.49469	AK047370	Mus musculus 10 days neonate cerebellum cDNA, RIKEN full-length enriched library, clone:B930053K13 product:hypothetical protein, full insert sequence.
ENSMUSG00000025328	1355	0.0799784	8	0.225219	25	2.81599	1.49364	Padi3	peptidyl arginine deiminase, type III,peptidyl arginine deiminase, type III,
ENSMUSG00000039376	2768	0.0391513	8	0.11025	25	2.81599	1.49364	Synpo2l	synaptopodin 2-like,synaptopodin 2-like,
ENSMUSG00000062797	206	16.9658	258	47.7608	806	2.81512	1.4932	l7Rn6	lethal, Chr 7, Rinchik 6,Mus musculus adult male kidney cDNA, RIKEN full-length enriched library, clone:0610007P06 product:CDNA FLJ10585 FIS, CLONE NT2RP2003793 (SIMILAR TO HYPOTHETICAL PROTEIN) (HYPOTHETICAL 21.6 KDA PROTEIN) homolog [Homo sapiens], full insert sequence.,Mus musculus adult male kidney cDNA, RIKEN full-length enriched library, clone:0610007P06 product:CDNA FLJ10585 FIS, CLONE NT2…
ENSMUSG00000022370	288	31.6081	672	88.9235	2098	2.81331	1.49227	Mrpl13,MRPL13	mitochondrial ribosomal protein L13,Mus musculus MRPL13 mRNA for mitochondrial ribosomal protein L13 (L13mt), complete cds.,Mus musculus MRPL13 mRNA for mitochondrial ribosomal protein L13 (L13mt), complete cds.,
ENSMUSG00000031167	244	20.375	367	57.2321	1144	2.80893	1.49002	Rbm3	RNA binding motif protein 3,Mus musculus 10 days embryo whole body cDNA, RIKEN full-length enriched library, clone:2600016C11 product:unclassifiable, full insert sequence.,
ENSMUSG00000024736	2617	0.0931732	18	0.261209	56	2.80348	1.48722	Tmem132a	heat shock 70kDa protein 5 binding protein 1,16 days embryo head cDNA, RIKEN full-length enriched library, clone:C130073M18 product:UNKNOWN (PROTEIN FOR MGC:11927) homolog.,
ENSMUSG00000041377	319	1.14656	27	3.21434	84	2.80348	1.48722	Ninj2	ninjurin 2
ENSMUSG00000024937	4397	8.463	2747	23.7252	8546	2.8034	1.48718	Ehbp1l1	tangerin,tangerin,tangerin,tangerin,
ENSMUSG00000043445	886	16.2373	1062	45.4795	3301	2.80093	1.48591	1700012G19Rik,AK205555	hypothetical protein LOC67078,Mus musculus 10 days embryo whole body cDNA, RIKEN full-length enriched library, clone:2610311O05 product:hypothetical HAD-like structure containing protein, full insert sequence.,
ENSMUSG00000049439	515	4.15596	158	11.638	491	2.80031	1.48559	Cyp20a1	cytochrome P450, family 20, subfamily A,
ENSMUSG00000024145	460	6.92041	235	19.3717	730	2.79922	1.48502	Pigf	phosphatidylinositol glycan anchor biosynthesis,
ENSMUSG00000052833	640	42.8191	2023	119.761	6279	2.79689	1.48383	Sae1	SUMO1 activating enzyme subunit 1
ENSMUSG00000024981	1259	54.2499	5042	151.601	15636	2.7945	1.48259	Acsl5	acyl-CoA synthetase long-chain family member 5
ENSMUSG00000033502	1115	5.54003	456	15.4693	1413	2.79228	1.48144	Cdc14a	CDC14 cell division cycle 14 homolog A,CDC14 cell division cycle 14 homolog A,
ENSMUSG00000037991	261	6.38391	123	17.8192	381	2.79127	1.48092	A630055G03Rik	hypothetical protein LOC223970
ENSMUSG00000047714	246	9.14103	166	25.5054	514	2.79021	1.48037	Ppp1r2	protein phosphatase 1, regulatory (inhibitor)
ENSMUSG00000032667	207	16.8184	257	46.8814	795	2.7875	1.47897	Pon2	paraoxonase 2,Mus musculus 10 day old male pancreas cDNA, RIKEN full-length enriched library, clone:1810006K02 product:paraoxonase 2, full insert sequence.,
ENSMUSG00000026123	292	15.2164	328	42.3895	1014	2.78577	1.47808	Plekhb2	Pleckstrin homology domain-containing family B member 2 (Evectin-2).
ENSMUSG00000020267	261	128.405	2474	357.506	7644	2.78421	1.47727	Hint1	histidine triad nucleotide binding protein 1
ENSMUSG00000048376	1213	16.7068	1496	46.4927	4620	2.78286	1.47657	F2r	coagulation factor II (thrombin) receptor
ENSMUSG00000024217	272	21.1164	424	58.7455	1309	2.78199	1.47612	Snrpc	U1 small nuclear ribonucleoprotein 1C
ENSMUSG00000031226	367	14.949	405	41.5765	1250	2.78123	1.47572	2610029G23Rik	hypothetical protein LOC67683,hypothetical protein LOC67683,
ENSMUSG00000031934	1081	29.1478	2326	81.0214	7175	2.77967	1.47492	Panx1	pannexin 1
ENSMUSG00000032481	824	17.4261	1060	48.4274	3269	2.77901	1.47457	Smarcc1	SWI/SNF related, matrix associated, actin
ENSMUSG00000017707	921	125.3	8519	348.18	26270	2.77877	1.47445	Serinc3	tumor differentially expressed protein 1
ENSMUSG00000034192	168	36.8493	457	102.378	1409	2.77828	1.47419	Lsm3	LSM3 homolog, U6 small nuclear RNA associated
ENSMUSG00000001525	1175	535.951	46488	1488.85	143313	2.77796	1.47403	Tubb5	tubulin, beta 5
ENSMUSG00000020739	297	23.079	506	64.0757	1559	2.77637	1.4732	Nup85	nucleoporin 85
ENSMUSG00000032477	948	7.73056	541	21.4521	1666	2.77498	1.47248	Cdc25a	cell division cycle 25 homolog A,cell division cycle 25 homolog A,
ENSMUSG00000020974	845	12.9692	809	35.9271	2487	2.77019	1.46998	Pole2	DNA polymerase epsilon subunit 2,Mus musculus DNA polymerase epsilon small subunit mRNA, partial cds.,
ENSMUSG00000035293	1594	5.6004	659	15.5074	2025	2.76899	1.46936	6030408C04Rik	hypothetical protein LOC217558,hypothetical protein LOC217558,0 day neonate thymus cDNA, RIKEN full-length enriched library, clone:A430090H19 product:hypothetical protein, full insert sequence.,
ENSMUSG00000018340	1066	318.644	25075	881.882	77013	2.76761	1.46864	Anxa6	annexin A6,annexin A6,
ENSMUSG00000028218	224	11.1878	185	30.9531	568	2.76667	1.46815	6720467C03Rik	Mus musculus 10, 11 days embryo whole body cDNA, RIKEN full-length enriched library, clone:2810421O11 product:hypothetical protein, full insert sequence.
ENSMUSG00000059316	1452	8.94693	959	24.7332	2942	2.76443	1.46698	Slc27a4	solute carrier family 27 (fatty acid
ENSMUSG00000030946	476	0.853761	30	2.35931	92	2.76343	1.46646	2310007H09Rik	hypothetical protein LOC76429
ENSMUSG00000044702	475	2.59519	91	7.16992	279	2.76277	1.46611	Palb2	partner and localizer of BRCA2,partner and localizer of BRCA2,
ENSMUSG00000024346	216	34.2421	546	94.5466	1673	2.76112	1.46525	Pfdn1	prefoldin 1
ENSMUSG00000025204	361	50.3579	1342	139.009	4111	2.76043	1.46489	Ndufb8	NADH dehydrogenase (ubiquinone) 1 beta,NADH dehydrogenase (ubiquinone) 1 beta,
ENSMUSG00000013822	172	27.8015	353	76.6476	1080	2.75696	1.46308	Elof1	elongation factor 1 homolog (ELF1, S.,elongation factor 1 homolog (ELF1, S.,
ENSMUSG00000028393	553	14.5507	594	40.1082	1817	2.75645	1.46281	Alad	aminolevulinate, delta-, dehydratase,aminolevulinate, delta-, dehydratase,
ENSMUSG00000034205	1699	0.135543	17	0.373606	52	2.75636	1.46276	Loxl2	lysyl oxidase-like 2
ENSMUSG00000030615	431	15.7464	501	43.3612	1531	2.75371	1.46138	Tmem126a	hypothetical protein LOC66271,Mus musculus adult male cerebellum cDNA, RIKEN full-length enriched library, clone:1500032K02 product:hypothetical protein, full insert sequence.,
ENSMUSG00000041995	647	3.55932	170	9.79189	519	2.75106	1.45999	Zbed3	zinc finger, BED domain containing 3,zinc finger, BED domain containing 3,
ENSMUSG00000016308	233	28.3717	488	78.0086	1489	2.74952	1.45918	Ube2a	ubiquitin-conjugating enzyme E2A, RAD6 homolog
ENSMUSG00000049288	774	0.350035	20	0.962038	61	2.74841	1.4586	Lix1l	LIX1-like protein.
ENSMUSG00000039410	2770	0.0978075	20	0.268815	61	2.74841	1.4586	mel1	Mus musculus mel1 mRNA for transcription factor MEL1, complete cds.
ENSMUSG00000047757	1686	1.66316	207	4.56852	631	2.74689	1.4578	Fancb	Fanconi anemia, complementation group B
ENSMUSG00000036943	164	16.0243	194	43.9893	591	2.74516	1.45689	Rab8b,Rab8B,AK160964	RAB8B, member RAS oncogene family,Mus musculus mRNA for Rab8B, complete cds.,Mus musculus 15 days embryo head cDNA, RIKEN full-length enriched library, clone:4022416O14 product:unclassifiable, full insert sequence.,
ENSMUSG00000031400	1070	15.8631	1253	43.4655	3810	2.74003	1.45419	G6pdx	glucose-6-phosphate dehydrogenase X-linked
ENSMUSG00000031171	335	6.10596	151	16.7252	459	2.73916	1.45373	Ftsj1	Ftsj homolog,Ftsj homolog,Ftsj homolog,Ftsj homolog,
ENSMUSG00000021361	162	69.5713	832	190.562	2529	2.73909	1.4537	Tmem14c	transmembrane protein 14C,transmembrane protein 14C,
ENSMUSG00000078941	331	14.4058	352	39.4233	1069	2.73663	1.4524	Taf9	TAF9 RNA polymerase II, TATA box binding protein
ENSMUSG00000031819	424	18.2748	572	50.0078	1737	2.73644	1.4523	Cox4nb,COX4AL	COX4 neighbor,Mus musculus hypothetical protein COX4AL (COX4AL) mRNA, complete cds.,
ENSMUSG00000039515	164	47.247	572	129.214	1736	2.73486	1.45147	Ppp2r4	protein phosphatase 2A, regulatory subunit B (PR
ENSMUSG00000075256	1072	4.01841	318	10.9771	964	2.73169	1.44979	Cerkl	ceramide kinase-like
ENSMUSG00000030062	1427	47.8726	5043	130.614	15269	2.72837	1.44804	Rpn1	ribophorin I
ENSMUSG00000020024	1479	10.9543	1196	29.8692	3619	2.72671	1.44716	Ccdc41	coiled-coil domain containing 41,Coiled-coil domain-containing protein 41.,coiled-coil domain containing 41,
ENSMUSG00000034659	612	19.4341	878	52.9362	2654	2.72388	1.44566	Tmem109	transmembrane protein 109
ENSMUSG00000075705	199	24.7102	363	67.291	1097	2.72321	1.44531	Sepx1	selenoprotein X 1
ENSMUSG00000003438	130	19.7985	190	53.8979	574	2.72232	1.44484	Timm50,AK212208	translocase of inner mitochondrial membrane 50,Mus musculus cDNA, clone:Y0G0136C02, strand:minus, reference:ENSEMBL:Mouse-Transcript-ENST:ENSMUST00000066918, based on BLAT search.,
ENSMUSG00000054520	1104	3.57064	291	9.71904	879	2.72193	1.44463	Sh3bp2	SH3-domain binding protein 2,SH3-domain binding protein 2,
ENSMUSG00000020653	1349	2.51044	250	6.83185	755	2.72138	1.44434	Klf11	Kruppel-like factor 11
ENSMUSG00000074220	1540	2.32223	264	6.31744	797	2.72042	1.44383	Zfp382	zinc finger protein 382
ENSMUSG00000020003	557	7.7095	317	20.973	957	2.72041	1.44382	Pex7	peroxisome biogenesis factor 7
ENSMUSG00000030423	419	18.9131	585	51.3911	1764	2.71722	1.44213	Pop4	POP4 (processing of precursor , S. cerevisiae)
ENSMUSG00000019179	657	131.298	6368	356.6	19193	2.71595	1.44146	Mdh2	malate dehydrogenase 2, NAD (mitochondrial)
ENSMUSG00000030647	243	47.9418	860	130.156	2591	2.71488	1.44089	Ndufc2	NADH dehydrogenase (ubiquinone) 1, subcomplex
ENSMUSG00000037306	1211	1.10742	99	3.00383	298	2.71246	1.4396	Man1c1	mannosidase, alpha, class 1C, member 1,mannosidase, alpha, class 1C, member 1,
ENSMUSG00000038690	77	157.806	897	428.032	2700	2.71239	1.43957	AK164124	Mus musculus adult male hypothalamus cDNA, RIKEN full-length enriched library, clone:A230066C21 product:unclassifiable, full insert sequence.
ENSMUSG00000031546	392	22.2547	644	60.318	1937	2.71035	1.43848	Gins4	SLD5
ENSMUSG00000020437	981	92.4355	6694	250.359	20120	2.70847	1.43748	Myo1g	myosin IG
ENSMUSG00000032040	544	36.9536	1484	100.056	4459	2.7076	1.43702	Dcps	histidine triad protein member 5
ENSMUSG00000030759	976	18.5568	1337	50.2407	4017	2.7074	1.43691	Mlstd2	Fatty acyl-CoA reductase 1 (EC 1.2.1.-) (Male sterility domain- containing protein 2).,male sterility domain containing 2,male sterility domain containing 2,
ENSMUSG00000031479	608	26.3352	1182	71.2735	3550	2.7064	1.43638	Vps36	vacuolar protein sorting 36,Mus musculus adult male testis cDNA, RIKEN full-length enriched library, clone:1700010A24 product:CGI-145 PROTEIN homolog [Homo sapiens], full insert sequence.,
ENSMUSG00000022706	461	34.1156	1161	92.2795	3485	2.70491	1.43558	Mrpl40	mitochondrial ribosomal protein L40
ENSMUSG00000079293	495	0.109465	4	0.295924	12	2.70335	1.43475	Dectin-1,Clec7a	dendritic cell-associated C-type lectin 1,Mus musculus dendritic cell-associated C-type lectin-1 (Dectin-1) mRNA, complete cds.,
ENSMUSG00000041372	2161	0.0250742	4	0.0677844	12	2.70335	1.43475	B4galnt3	beta-1,4-N-acetyl-galactosaminyl transferase 3
ENSMUSG00000066191	1704	0.0476984	6	0.128946	18	2.70335	1.43475	Anks6	ankyrin repeat and sterile alpha motif domain,ankyrin repeat and sterile alpha motif domain,
ENSMUSG00000037613	175	0.619261	8	1.67408	24	2.70335	1.43475	Tnfrsf23,Tnfrh1	tumor necrosis factor receptor superfamily,,Mus musculus domesticus mRNA for tumor necrosis factor receptor p60 homologue 1 (Tnfrh1 gene).,
ENSMUSG00000067455	272	0.448225	9	1.21171	27	2.70335	1.43475	Hist4h4	histone 4, H4
ENSMUSG00000043068	448	0.876884	29	2.37053	87	2.70335	1.43475	2310031A18Rik	hypothetical protein LOC69627
ENSMUSG00000038390	1607	0.0337183	4	0.0911526	12	2.70335	1.43475	Gpr162	G protein-coupled receptor 162,G protein-coupled receptor 162,
ENSMUSG00000046934	1361	0.33841	34	0.914841	102	2.70335	1.43475	Csl	citrate synthase-like protein
ENSMUSG00000032890	684	0.693161	35	1.87386	105	2.70335	1.43475	mKIAA0237,Rims3	regulating synaptic membrane exocytosis 3,regulating synaptic membrane exocytosis 3,Mus musculus 7 days neonate cerebellum cDNA, RIKEN full-length enriched library, clone:A730060M23 product:NIM2 homolog [Rattus norvegicus], full insert sequence.,
ENSMUSG00000052870	335	0.242621	6	0.65589	18	2.70335	1.43475	4930515G01Rik	3 days neonate thymus cDNA, RIKEN full-length enriched library, clone:A630028K10 product:hypothetical protein, full insert sequence.
ENSMUSG00000073433	438	0.216494	7	0.58526	21	2.70335	1.43475	Arhgdig	Rho GDP dissociation inhibitor (GDI) gamma
ENSMUSG00000030134	650	0.229246	11	0.619732	33	2.70335	1.43475	Rasgef1a	Mus musculus adult male medulla oblongata cDNA, RIKEN full-length enriched library, clone:6330404M18 product:weakly similar to CDNA FLJ31695 FIS, CLONE NT2RI2005811, WEAKLY SIMILAR TO CELL DIVISION CONTROL PROTEIN 25 [Homo sapiens], full insert sequence.,Mus musculus adult male medulla oblongata cDNA, RIKEN full-length enriched library, clone:6330404M18 product:weakly similar to CDNA FLJ31695 FIS…
ENSMUSG00000025044	762	0.0711094	4	0.192234	12	2.70335	1.43475	Msr1	macrophage scavenger receptor 1,Macrophage scavenger receptor types I and II (Macrophage acetylated LDL receptor I and II) (Scavenger receptor type A) (SR-A).,
ENSMUSG00000049037	498	0.108806	4	0.294141	12	2.70335	1.43475	Clec4a1	C-type lectin domain family 4, member a1
ENSMUSG00000005683	955	69.8168	4922	188.676	14761	2.70244	1.43426	Cs	citrate synthase
ENSMUSG00000000563	494	46.6718	1702	126.096	5103	2.70176	1.4339	Atp5f1	ATP synthase, H+ transporting, mitochondrial F0,Mus musculus adult male brain cDNA, RIKEN full-length enriched library, clone:0710001I10 product:ATP synthase, H+ transporting, mitochondrial F0 complex, subunit b, isoform 1, full insert sequence.,Mus musculus adult male brain cDNA, RIKEN full-length enriched library, clone:0710001I10 product:ATP synthase, H+ transporting, mitochondrial F0 complex,…
ENSMUSG00000000171	320	48.8092	1153	131.758	3454	2.69945	1.43266	Sdhd	succinate dehydrogenase complex, subunit D,
ENSMUSG00000017548	1586	38.7941	4542	104.605	13591	2.69641	1.43104	Suz12	suppressor of zeste 12 homolog
ENSMUSG00000036751	141	150.451	1566	405.423	4683	2.69472	1.43014	Cox6b1	cytochrome c oxidase, subunit VIb polypeptide 1
ENSMUSG00000021905	68	18.1282	91	48.8274	272	2.69345	1.42946	Dph3	zinc finger, CSL domain containing 2 isoform 2
ENSMUSG00000001729	923	71.4448	4868	192.36	14545	2.69243	1.42891	Akt1	thymoma viral proto-oncogene 1,Mus musculus adult male aorta and vein cDNA, RIKEN full-length enriched library, clone:A530023F15 product:thymoma viral proto-oncogene 1, full insert sequence.,
ENSMUSG00000041781	1789	18.6575	2464	50.1716	7353	2.68909	1.42712	Cpsf2	cleavage and polyadenylation specific factor 2
ENSMUSG00000016534	788	12.1367	706	32.6239	2106	2.68804	1.42655	Lamp2,LAMP2	lysosomal membrane glycoprotein 2 isoform 2,lysosomal membrane glycoprotein 2 isoform 2,Mus musculus 10 days embryo whole body cDNA, RIKEN full-length enriched library, clone:2610524K02 product:lysosomal membrane glycoprotein 2, full insert sequence.,
ENSMUSG00000021453	320	4.27556	101	11.4821	301	2.68551	1.4252	Gadd45g	growth arrest and DNA-damage-inducible 45 gamma
ENSMUSG00000020898	1973	7.42199	1081	19.9282	3221	2.68501	1.42493	1500010J02Rik	hypothetical protein LOC68964 isoform a,hypothetical protein LOC68964 isoform b,
ENSMUSG00000023908	1193	21.1995	1867	56.9209	5563	2.68501	1.42493	Pkmyt1,Myt1	protein kinase, membrane associated,Mus musculus MYT1 kinase (Myt1) mRNA, complete cds.,Mus musculus MYT1 kinase (Myt1) mRNA, complete cds.,
ENSMUSG00000002718	1956	28.2769	4083	75.9184	12165	2.68481	1.42482	Cse1l	chromosome segregation 1-like,chromosome segregation 1-like,
ENSMUSG00000002379	266	34.426	676	92.2856	2011	2.68069	1.42261	Ndufa11	NADH dehydrogenase [ubiquinone] 1 alpha subcomplex subunit 11 (EC 1.6.5.3) (EC 1.6.99.3) (NADH-ubiquinone oxidoreductase subunit B14.7) (Complex I-B14.7) (CI-B14.7).,Ndufa11 protein.,Ndufa11 protein.,
ENSMUSG00000032330	114	73.3166	617	196.38	1834	2.67852	1.42144	Cox7a2	cytochrome c oxidase, subunit VIIa 2
ENSMUSG00000029467	2121	34.4439	5393	92.1643	16014	2.67578	1.41996	Atp2a2	ATPase, Ca++ transporting, cardiac muscle, slow,ATPase, Ca++ transporting, cardiac muscle, slow,
ENSMUSG00000008690	924	44.8319	3058	119.928	9078	2.67506	1.41957	Ncaph2	non-SMC condensin II complex, subunit H2
ENSMUSG00000003062	428	12.3436	390	32.9984	1157	2.67332	1.41863	Stard3nl	MLN64 N-terminal homolog,Mus musculus adult male kidney cDNA, RIKEN full-length enriched library, clone:0610035N01 product:H_NH1021A08.1 PROTEIN (UNKNOWN) (PROTEIN FOR MGC:14607) (SIMILAR TO STEROIDOGENIC ACUTE REGULATORY PROTEIN RELATED) homolog [Homo sapiens], full insert sequence.,Mus musculus adult male kidney cDNA, RIKEN full-length enriched library, clone:0610035N01 product:H_NH1021A08.1 PR…
ENSMUSG00000040034	823	7.76898	472	20.765	1400	2.67281	1.41836	Nup43	nucleoporin Nup43,7 days embryo whole body cDNA, RIKEN full-length enriched library, clone:C430033A14 product:Nucleoporin Nup43 homolog.,
ENSMUSG00000027456	559	2.83528	117	7.57742	347	2.67255	1.41821	Sdcbp2	syndecan binding protein (syntenin) 2
ENSMUSG00000038650	1011	29.1561	2176	77.8534	6448	2.67022	1.41696	Rnh1	ribonuclease/angiogenin inhibitor 1,ribonuclease/angiogenin inhibitor 1,ribonuclease/angiogenin inhibitor 1,
ENSMUSG00000008475	159	160.767	1887	429.159	5590	2.66945	1.41654	Arpc5	Mus musculus adult male small intestine cDNA, RIKEN full-length enriched library, clone:2010004J17 product:actin related protein 2/3 complex, subunit 5 (165 kDa), full insert sequence.
ENSMUSG00000063052	1209	6.8572	612	18.2951	1812	2.66802	1.41577	Lrrc40	leucine rich repeat containing 40,Lrrc40 protein (NOD-derived CD11c +ve dendritic cells cDNA, RIKEN full-length enriched library, clone:F630013B15 product:hypothetical protein, full insert sequence) (Bone marrow macrophage cDNA, RIKEN full-length enriched library, clone:I830057H11 product:hypothetical Leucine-rich repeat containing protein, full insert sequence).,
ENSMUSG00000058581	740	0.439341	24	1.1712	71	2.66581	1.41457	Ube2j2	ubiquitin-conjugating enzyme E2, J2 homolog
ENSMUSG00000028609	241	53.3422	949	142.025	2804	2.66252	1.41279	Magoh	mago-nashi homolog, proliferation-associated
ENSMUSG00000061479	624	19.5814	902	52.1334	2665	2.66239	1.41272	Snrpa	small nuclear ribonucleoprotein polypeptide A,small nuclear ribonucleoprotein polypeptide A,small nuclear ribonucleoprotein polypeptide A,
ENSMUSG00000038607	127	25.4927	239	67.8585	706	2.66188	1.41245	Gng10	guanine nucleotide binding protein (G protein),
ENSMUSG00000015656	1621	7.59631	909	20.2117	2684	2.66073	1.41182	Hspa8	heat shock protein 8,heat shock protein 8,Mus musculus adult male lung cDNA, RIKEN full-length enriched library, clone:1200006C03 product:heat shock 70kD protein 8, full insert sequence.,
ENSMUSG00000007833	1524	11.9375	1343	31.7586	3965	2.66041	1.41165	Aldh16a1	aldehyde dehydrogenase 16 family, member A1,aldehyde dehydrogenase 16 family, member A1,
ENSMUSG00000035310	762	5.79542	326	15.4107	962	2.65913	1.41095	Lin54,AI461788,mKIAA2037	lin-54 homolog,13 days embryo male testis cDNA, RIKEN full-length enriched library, clone:6030414I06 product:Weakly similar to TESMIN, full insert sequence.,Mus musculus 0 day neonate head cDNA, RIKEN full-length enriched library, clone:4832414L08 product:weakly similar to TESMIN (METALLOTHIONEIN-LIKE 5, TESTIS-SPECIFIC) (TESTIS-SPECIFIC METALLOTHIONEIN-LIKE PROTEIN) [Homo sapiens], full insert s…
ENSMUSG00000029632	89	178.538	1173	474.695	3461	2.6588	1.41077	Ndufa4	NADH dehydrogenase (ubiquinone) 1 alpha
ENSMUSG00000052997	100	43.6192	322	115.965	950	2.65858	1.41065	Sae2	SUMO1 activating enzyme subunit 2,Mus musculus ES cells cDNA, RIKEN full-length enriched library, clone:2410009E23 product:ubiquitin-like 1 (sentrin) activating enzyme E1B, full insert sequence.,Mus musculus 3 days neonate thymus cDNA, RIKEN full-length enriched library, clone:A630066E21 product:inferred: ARX {Mus musculus}, full insert sequence.,
ENSMUSG00000046562	556	18.1024	743	48.1248	2192	2.65848	1.4106	Unc119b,AA407659	unc-119 homolog B,9.5 days embryo parthenogenote cDNA, RIKEN full-length enriched library, clone:B130038J23 product:hypothetical protein, full insert sequence.,
ENSMUSG00000022035	289	15.89	339	42.2382	1000	2.65816	1.41043	Ccdc25	coiled-coil domain containing 25
ENSMUSG00000005447	408	10.5914	319	28.1535	941	2.65816	1.41043	Pafah1b3	platelet-activating factor acetylhydrolase,,Adult male spinal cord cDNA, RIKEN full-length enriched library, clone:A330034H16 product:platelet-activating factor acetylhydrolase, isoform 1b, alpha1 subunit, full insert sequence.,
ENSMUSG00000048277	515	27.0927	1030	72.0085	3038	2.65786	1.41026	Clast2,Syngr2	synaptogyrin 2,Mus musculus cellugyrin mRNA, complete cds.,
ENSMUSG00000057236	822	101.301	6147	269.13	18123	2.65674	1.40965	Rbbp4	retinoblastoma binding protein 4
ENSMUSG00000058799	673	11.7348	583	31.1429	1717	2.65389	1.40811	Nap1l1	nucleosome assembly protein 1-like 1,nucleosome assembly protein 1-like 1,nucleosome assembly protein 1-like 1,nucleosome assembly protein 1-like 1,nucleosome assembly protein 1-like 1,
ENSMUSG00000073405	312	9.85583	227	26.1352	668	2.65175	1.40694	H2-T23	Mus musculus MHC class Ib antigen Qa-1 (H2-T23) mRNA, complete cds.
ENSMUSG00000027067	1487	96.5644	10600	255.687	31147	2.64784	1.40482	Ssrp1	structure specific recognition protein 1,structure specific recognition protein 1,structure specific recognition protein 1,
ENSMUSG00000022193	267	47.539	937	125.817	2752	2.64661	1.40415	Psmb5	proteasome (prosome, macropain) subunit, beta,2 days neonate thymus thymic cells cDNA, RIKEN full-length enriched library, clone:E430014A22 product:proteasome (prosome, macropain) subunit, beta type 5, full insert sequence.,
ENSMUSG00000041355	352	53.3772	1387	141.176	4071	2.64488	1.4032	Ssr2	signal sequence receptor, beta,signal sequence receptor, beta,
ENSMUSG00000009863	529	41.1256	1606	108.477	4701	2.63771	1.39928	Sdhb	succinate dehydrogenase complex, subunit B, iron
ENSMUSG00000021939	660	59.1318	2881	155.896	8429	2.63642	1.39858	Ctsb	cathepsin B preproprotein
ENSMUSG00000029066	290	38.3502	821	101.022	2400	2.63421	1.39737	Mrpl20	mitochondrial ribosomal protein L20
ENSMUSG00000036112	997	26.6035	1958	70.0455	5721	2.63294	1.39667	Metap2	methionine aminopeptidase 2,methionine aminopeptidase 2,methionine aminopeptidase 2,Mus musculus adult male testis cDNA, RIKEN full-length enriched library, clone:4930584B20 product:unclassifiable, full insert sequence.,
ENSMUSG00000032301	503	46.0252	1709	121.171	4993	2.6327	1.39654	Psma4	proteasome (prosome, macropain) subunit, alpha
ENSMUSG00000020922	210	11.3531	176	29.8777	514	2.63167	1.39598	Lsm12	LSM12 homolog
ENSMUSG00000035726	2104	35.6364	5535	93.7618	16161	2.63107	1.39565	Supt16h	suppressor of Ty 16 homolog
ENSMUSG00000059734	399	48.5835	1431	127.82	4178	2.63094	1.39558	Ndufs8	NADH dehydrogenase (ubiquinone) Fe-S protein 8,NADH dehydrogenase (ubiquinone) Fe-S protein 8,NADH dehydrogenase (ubiquinone) Fe-S protein 8,
ENSMUSG00000025950	874	2.1079	136	5.54476	397	2.63047	1.39532	Idh1	isocitrate dehydrogenase 1 (NADP+), soluble
ENSMUSG00000021998	1284	296.173	28073	778.947	81935	2.63004	1.39508	Lcp1	lymphocyte cytosolic protein 1
ENSMUSG00000027669	664	3.20298	157	8.41978	458	2.62874	1.39437	Gnb4	guanine nucleotide-binding protein, beta-4,Mus musculus G-protein beta-4 subunit mRNA, complete cds.,
ENSMUSG00000023830	5532	14.8442	6062	39.0191	17683	2.62858	1.39428	Igf2r	insulin-like growth factor 2 receptor
ENSMUSG00000019945	607	0.267802	12	0.703854	35	2.62826	1.39411	1700040L02Rik	hypothetical protein LOC73287
ENSMUSG00000030560	238	40.4683	711	106.323	2073	2.62731	1.39359	Ctsc	Bone marrow macrophage cDNA, RIKEN full-length enriched library, clone:I830078D18 product:cathepsin C, full insert sequence.
ENSMUSG00000040997	788	1.01426	59	2.66444	172	2.62699	1.39341	Abhd4	abhydrolase domain containing 4,abhydrolase domain containing 4,abhydrolase domain containing 4,Mus musculus adult male testis cDNA, RIKEN full-length enriched library, clone:4933431E19 product:CDNA FLJ12816 FIS, CLONE NT2RP2002609, WEAKLY SIMILAR TO 2-HYDROXYMUCONIC SEMIALDEHYDE HYDROLASE (EC 3.1.1.-) homolog [Homo sapiens], full insert sequence.,
ENSMUSG00000020368	1216	88.352	7931	232.081	23119	2.62677	1.39329	Canx	calnexin,calnexin,calnexin,
ENSMUSG00000040734	1996	0.318977	47	0.837845	137	2.62666	1.39323	Ppp1r13l	NFkB interacting protein 1,NFkB interacting protein 1,
ENSMUSG00000020844	988	8.47332	618	22.2268	1799	2.62316	1.3913	Nxn	nucleoredoxin,Mus musculus Nxn mRNA for nucleoredoxin, partial cds, strain:NOD.,
ENSMUSG00000015668	188	13.7625	191	36.1011	556	2.62315	1.3913	Pdzd11	PDZ domain containing 11,PDZ domain containing 11,PDZ domain containing 11,
ENSMUSG00000037601	148	81.9188	895	214.775	2604	2.6218	1.39056	Nme1	nucleoside-diphosphate kinase 1
ENSMUSG00000078812	305	213.277	4802	559.154	13971	2.62172	1.39052	Eif5a	eukaryotic translation initiation factor 5A
ENSMUSG00000033900	1371	0.108687	11	0.284915	32	2.62143	1.39036	Mtap9	microtubule-associated protein 9
ENSMUSG00000030393	1279	0.688438	65	1.80383	189	2.62017	1.38966	Zik1	zinc finger protein interacting with K protein
ENSMUSG00000050957	496	12.9728	475	33.9872	1381	2.61988	1.3895	Insl6	insulin-like 6
ENSMUSG00000029623	333	59.5551	1464	156.013	4256	2.61964	1.38937	Pdap1	PDGFA associated protein 1
ENSMUSG00000033938	294	86.4846	1877	226.533	5456	2.61934	1.3892	Ndufb7	NADH dehydrogenase (ubiquinone) 1 beta
ENSMUSG00000053398	1122	9.99676	828	26.1762	2406	2.61847	1.38872	Phgdh	3-phosphoglycerate dehydrogenase
ENSMUSG00000031506	720	35.0512	1863	91.687	5408	2.6158	1.38725	Ptpn7	protein tyrosine phosphatase, non-receptor type,protein tyrosine phosphatase, non-receptor type,
ENSMUSG00000024556	1170	41.6232	3595	108.839	10432	2.61487	1.38674	Me2	malic enzyme 2, NAD(+)-dependent, mitochondrial,3 days neonate thymus cDNA, RIKEN full-length enriched library, clone:A630098G22 product:similar to NAD-DEPENDENT MALIC ENZYME, MITOCHONDRIAL (EC 1.1.1.38) (NAD-ME).,
ENSMUSG00000020105	2594	0.0522218	10	0.136468	29	2.61324	1.38584	Lrig3	leucine-rich repeats and immunoglobulin-like,leucine-rich repeats and immunoglobulin-like,leucine-rich repeats and immunoglobulin-like,
ENSMUSG00000021484	757	72.7065	4063	189.94	11779	2.61242	1.38539	Lman2	lectin, mannose-binding 2,0 day neonate skin cDNA, RIKEN full-length enriched library, clone:4631409F12 product:lectin, mannose-binding 2, full insert sequence.,
ENSMUSG00000054808	1899	70.1499	9834	183.244	28507	2.61218	1.38525	Actn4	actinin alpha 4
ENSMUSG00000043873	407	2.5961	78	6.77825	226	2.61093	1.38456	Bclp2	chitinase like,Chitinase like protein 2.,
ENSMUSG00000045005	1718	1.1512	146	3.00553	423	2.61077	1.38448	Fzd5	frizzled 5 precursor,frizzled 5 precursor,
ENSMUSG00000045160	173	23.1776	296	60.3992	856	2.60593	1.3818	Bola3	bolA-like 3
ENSMUSG00000024143	418	1.19908	37	3.12472	107	2.60593	1.3818	Rhoq	ras homolog gene family, member Q
ENSMUSG00000067377	458	1.09436	37	2.85182	107	2.60593	1.3818	Tspan6	tetraspanin 6
ENSMUSG00000028416	347	58.2454	1492	151.724	4313	2.60491	1.38123	Bag1	Bcl2-associated athanogene 1 isoform 1L
ENSMUSG00000051934	1173	0.716004	62	1.86277	179	2.60161	1.37941	Spats2	spermatogenesis associated, serine-rich 2,spermatogenesis associated, serine-rich 2,spermatogenesis associated, serine-rich 2,
ENSMUSG00000022602	1151	0.72969	62	1.89837	179	2.60161	1.37941	Arc	activity regulated cytoskeletal-associated,activity regulated cytoskeletal-associated,
ENSMUSG00000006736	393	20.3023	589	52.8032	1700	2.60085	1.37898	Tspan31	tetraspanin 31
ENSMUSG00000021218	830	114.817	7035	298.288	20282	2.59793	1.37737	Gdi2	guanosine diphosphate (GDP) dissociation
ENSMUSG00000020484	318	15.0373	353	39.0389	1017	2.59614	1.37637	Xbp1	X-box binding protein 1,X-box binding protein 1,Mus musculus X box binding protein-1 (Xbp1) mRNA, complete cds.,
ENSMUSG00000029859	2214	0.256977	42	0.667131	121	2.59608	1.37633	Epha1	Eph receptor A1,8 days embryo whole body cDNA, RIKEN full-length enriched library, clone:5730453L17 product:Eph receptor A1, full insert sequence.,
ENSMUSG00000022452	244	62.7351	1130	162.741	3253	2.5941	1.37524	1500032L24Rik	hypothetical protein LOC69029,Mus musculus adult male cerebellum cDNA, RIKEN full-length enriched library, clone:1500032L24 product:similar to Hypothetical gene supported by AL449243 [Homo sapiens], full insert sequence.,
ENSMUSG00000062981	229	26.0279	440	67.4308	1265	2.59071	1.37335	D10Ertd322e	mitochondrial ribosomal protein L42,mitochondrial ribosomal protein L42,Mus musculus adult male kidney cDNA, RIKEN full-length enriched library, clone:0610011E03 product:similar to MITOCHONDRIAL 28S RIBOSOMAL PROTEIN S32 (MRP-S32) [Homo sapiens], full insert sequence.,Mus musculus adult male kidney cDNA, RIKEN full-length enriched library, clone:0610011E03 product:similar to MITOCHONDRIAL 28S RIB…
ENSMUSG00000025480	470	0.230576	8	0.597356	23	2.59071	1.37335	Syce1	Synaptonemal complex central element protein 1.
ENSMUSG00000019852	5153	0.0210306	8	0.0544843	23	2.59071	1.37335	mKIAA1244,D10Bwg1379e	hypothetical protein LOC215821,Mus musculus 16 days neonate cerebellum cDNA, RIKEN full-length enriched library, clone:9630004D11 product:BIG3 homolog [Homo sapiens], full insert sequence.,
ENSMUSG00000024966	1106	60.5788	4946	156.934	14219	2.59058	1.37327	Stip1	stress-induced phosphoprotein 1,stress-induced phosphoprotein 1,
ENSMUSG00000060002	443	4.09754	134	10.6087	385	2.58903	1.37241	Chpt1	choline phosphotransferase 1,choline phosphotransferase 1,Mus musculus 10 day old male pancreas cDNA, RIKEN full-length enriched library, clone:1810073D20 product:CHOLINEPHOSPHOTRANSFERASE 1 BETA homolog [Homo sapiens], full insert sequence.,
ENSMUSG00000032381	283	41.8357	874	108.223	2509	2.58685	1.37119	5730536A07Rik	family with sequence similarity 96, member A
ENSMUSG00000035171	308	10.1158	230	26.1575	660	2.58582	1.37062	1110059E24Rik	RIKEN cDNA 1110059E24
ENSMUSG00000004929	1568	5.60687	649	14.4956	1862	2.58533	1.37035	Thop1	thimet oligopeptidase 1
ENSMUSG00000024939	251	32.8134	608	84.8157	1744	2.58478	1.37004	Sssca1,C184,Mtvr2	mammary tumor virus receptor 2 isoform 1,mammary tumor virus receptor 2 isoform 2,C184L-22,Mus musculus mRNA for C184M protein, complete cds.,
ENSMUSG00000037408	1655	3.2986	403	8.5116	1154	2.58037	1.36758	AK044901,Cnnm4	cyclin M4,Mus musculus 6 days neonate head cDNA, RIKEN full-length enriched library, clone:5430430O18 product:unclassifiable, full insert sequence.,
ENSMUSG00000030263	912	44.0108	2963	113.502	8480	2.57897	1.36679	Lrmp	lymphoid-restricted membrane protein,1 cell embryo 1 cell cDNA, RIKEN full-length enriched library, clone:I0C0043H16 product:lymphoid-restricted membrane protein, full insert sequence. (Fragment).,lymphoid-restricted membrane protein,lymphoid-restricted membrane protein,lymphoid-restricted membrane protein,Mus musculus 0 day neonate thymus cDNA, RIKEN full-length enriched library, clone:A430073J2…
ENSMUSG00000021996	529	26.4525	1033	68.1876	2955	2.57774	1.36611	Esd	esterase D/formylglutathione hydrolase,esterase D/formylglutathione hydrolase,
ENSMUSG00000026174	596	24.9107	1096	64.2088	3135	2.57756	1.36601	Rqcd1	rcd1 (required for cell differentiation) homolog
ENSMUSG00000005161	397	40.6049	1190	104.542	3400	2.57462	1.36436	Prdx2	peroxiredoxin 2,peroxiredoxin 2,
ENSMUSG00000026384	1741	4.14716	533	10.6714	1522	2.57317	1.36355	Ptpn4	protein tyrosine phosphatase, non-receptor type
ENSMUSG00000025980	1282	22.2109	2102	57.1208	5999	2.57174	1.36275	Hspd1	heat shock protein 1 (chaperonin)
ENSMUSG00000050345	722	2.55167	136	6.55991	388	2.57084	1.36224	4930486L24Rik	testin
ENSMUSG00000078606	7244	0.248711	133	0.638652	379	2.56785	1.36056	Gvin1	very large inducible GTPase 1,very large inducible GTPase 1,
ENSMUSG00000023175	557	82.1536	3378	210.782	9618	2.5657	1.35936	Bsg	basigin isoform 2
ENSMUSG00000042766	760	0.926855	52	2.37712	148	2.56472	1.3588	Trim46	Mus musculus 15 days embryo head cDNA, RIKEN full-length enriched library, clone:4022435E15 product:tripartite motif protein 46, full insert sequence.
ENSMUSG00000064254	485	7.01058	251	17.9705	714	2.56334	1.35802	Ethe1	ETHE1 protein
ENSMUSG00000027752	417	62.2742	1917	159.538	5450	2.56186	1.35719	Exosc8	CBP-interacting protein 3
ENSMUSG00000015342	1221	0.976313	88	2.49935	250	2.55999	1.35614	Xk	Kell blood group precursor (McLeod phenotype)
ENSMUSG00000031683	128	14.4988	137	37.0974	389	2.55865	1.35538	Lsm6	LSM6 homolog, U6 small nuclear RNA associated,Mus musculus adult male cerebellum cDNA, RIKEN full-length enriched library, clone:1500031N17 product:weakly similar to U6 SNRNA-ASSOCIATED SM-LIKE PROTEIN LSM6 [Homo sapiens], full insert sequence.,
ENSMUSG00000050965	457	11.3825	384	29.0614	1088	2.55317	1.35229	Prkca	protein kinase C, alpha
ENSMUSG00000020023	1274	0.637975	60	1.62886	170	2.55317	1.35229	Tmcc3	transmembrane and coiled coil domains 3,transmembrane and coiled coil domains 3,
ENSMUSG00000022890	209	135.658	2093	346.114	5926	2.55137	1.35127	Atp5j	ATP synthase, H+ transporting, mitochondrial F0
ENSMUSG00000001380	1010	33.6781	2511	85.7501	7095	2.54617	1.34833	Hars	histidyl-tRNA synthetase,Mus musculus 10 days embryo whole body cDNA, RIKEN full-length enriched library, clone:2610036A16 product:histidyl tRNA synthetase, full insert sequence.,
ENSMUSG00000025130	1090	81.5515	6562	207.64	18541	2.54612	1.3483	P4hb	prolyl 4-hydroxylase, beta polypeptide
ENSMUSG00000030512	408	33.0026	994	84.0118	2808	2.54561	1.34801	Snrpa1	U2 small nuclear ribonucleoprotein polypeptide,Mus musculus U2 small nuclear ribonucleoprotein A' mRNA, complete cds.,
ENSMUSG00000028156	396	7.01263	205	17.8479	579	2.54511	1.34773	Eif4e	eukaryotic translation initiation factor 4E
ENSMUSG00000040263	1275	15.5969	1468	39.6746	4144	2.54375	1.34696	Klhdc4	kelch domain containing 4
ENSMUSG00000027593	651	179.723	8637	457.035	24374	2.54299	1.34653	Raly	hnRNP-associated with lethal yellow,Mus musculus heterogeneous nuclear ribonucleoprotein, alternate transcript (Raly) mRNA, partial cds.,hnRNP-associated with lethal yellow,Mus musculus 17 days embryo head cDNA, RIKEN full-length enriched library, clone:3300001M02 product:hnRNP-associated with lethal yellow, full insert sequence.,Mus musculus heterogeneous nuclear ribonucleoprotein, alternate tra…
ENSMUSG00000020513	1048	5.58399	432	14.1986	1219	2.54274	1.34638	Tubd1	tubulin, delta 1,tubulin, delta 1,tubulin, delta 1,tubulin, delta 1,
ENSMUSG00000025823	1526	44.0034	4957	111.885	13987	2.54265	1.34633	Pdia4	protein disulfide isomerase associated 4
ENSMUSG00000024387	408	96.0197	2892	244.017	8156	2.54133	1.34558	Csnk2b	casein kinase 2, beta polypeptide,casein kinase 2, beta polypeptide,
ENSMUSG00000020758	3516	0.0423805	11	0.107626	31	2.53951	1.34455	Itgb4	Mus musculus adult male corpora quadrigemina cDNA, RIKEN full-length enriched library, clone:B230376J10 product:integrin beta 4, full insert sequence.
ENSMUSG00000000751	1199	75.9002	6718	192.581	18916	2.53729	1.34329	Rpa1	replication protein A1
ENSMUSG00000039270	1008	1.45139	108	3.68143	304	2.53648	1.34283	Megf9	multiple EGF-like-domains 9
ENSMUSG00000044627	80	79.0768	467	200.345	1313	2.53355	1.34116	2900010J23Rik	Mus musculus adult male hippocampus cDNA, RIKEN full-length enriched library, clone:2900010J23 product:hypothetical protein, full insert sequence.
ENSMUSG00000041697	219	182.474	2950	462.188	8292	2.5329	1.34079	Cox6a1	cytochrome c oxidase, subunit VI a, polypeptide
ENSMUSG00000010362	566	16.921	707	42.8534	1987	2.53256	1.3406	Rdm1	RAD52 motif 1
ENSMUSG00000002274	716	24.8034	1311	62.8073	3684	2.5322	1.34039	Metrn	meteorin,Meteorin precursor (Hypoxia/reoxygenation regulatory factor).,Hypoxia/reoxygenation regulatory factor in astrocytes middle transcript variant.,
ENSMUSG00000026495	224	1.57234	26	3.97812	73	2.53006	1.33917	Efcab2	EF-hand calcium binding domain 2
ENSMUSG00000033475	145	113.509	1215	287.156	3411	2.5298	1.33903	1110002E23Rik	hypothetical protein LOC66119,hypothetical protein LOC66119,
ENSMUSG00000026547	300	373.563	8273	944.322	23208	2.52788	1.33793	Tagln2	transgelin 2
ENSMUSG00000033307	228	22.399	377	56.5905	1057	2.52648	1.33713	Mif	macrophage migration inhibitory factor
ENSMUSG00000020111	994	9.97578	732	25.1996	2052	2.52608	1.3369	Cbara1	calcium binding atopy-related autoantigen 1,calcium binding atopy-related autoantigen 1,calcium binding atopy-related autoantigen 1,
ENSMUSG00000037443	125	7.69432	71	19.4333	199	2.52567	1.33666	Ccdc21	coiled-coil domain containing 21,coiled-coil domain containing 21,
ENSMUSG00000008999	1013	0.0668625	5	0.168703	14	2.52313	1.33521	Bmp7	bone morphogenetic protein 7,bone morphogenetic protein 7,
ENSMUSG00000020059	410	0.165199	5	0.416819	14	2.52313	1.33521	Sycp3	synaptonemal complex protein 3,Mus musculus ES cells cDNA, RIKEN full-length enriched library, clone:2410050F21 product:synaptonemal complex protein 3, full insert sequence.,Mus musculus ES cells cDNA, RIKEN full-length enriched library, clone:2410050F21 product:synaptonemal complex protein 3, full insert sequence.,
ENSMUSG00000038775	1456	0.046519	5	0.117374	14	2.52313	1.33521	Vill	villin-like,Mus musculus partial mRNA for villin-like protein (Vill gene).,
ENSMUSG00000078607	214	0.316503	5	0.798579	14	2.52313	1.33521	1810010H24Rik	Mus musculus 10 day old male pancreas cDNA, RIKEN full-length enriched library, clone:1810010H24 product:unclassifiable, full insert sequence.
ENSMUSG00000059182	611	5.29881	239	13.3656	669	2.52238	1.33478	Skap2	src family associated phosphoprotein 2,src family associated phosphoprotein 2,
ENSMUSG00000000339	661	17.3787	848	43.8228	2373	2.52164	1.33436	Rtcd1,BC051062	RNA terminal phosphate cyclase domain 1,Mus musculus adult male kidney cDNA, RIKEN full-length enriched library, clone:0610011H17 product:RNA 3'-TERMINAL PHOSPHATE CYCLASE (EC 6.5.1.4) (RNA-3'-PHOSPHATE CYCLASE) (RNA CYCLASE) homolog [Homo sapiens], full insert sequence.,Mus musculus RNA terminal phosphate cyclase domain 1, mRNA (cDNA clone IMAGE:5359937).,Mus musculus RNA terminal phosphate cycl…
ENSMUSG00000028101	967	7.13039	509	17.9758	1424	2.52101	1.334	Pias3	protein inhibitor of activated STAT 3 isoform 1
ENSMUSG00000005615	365	2.00412	54	5.04996	151	2.51979	1.3333	AK193714	Mus musculus 10 days neonate cerebellum cDNA, RIKEN full-length enriched library, clone:B930020C23 product:phosphate cytidylyltransferase 1, choline, alpha isoform, full insert sequence.
ENSMUSG00000025393	1190	378.99	33293	954.534	93054	2.51863	1.33264	Atp5b	ATP synthase, H+ transporting mitochondrial F1
ENSMUSG00000028792	86	42.8442	272	107.874	760	2.51783	1.33218	Ak2	adenylate kinase 2 isoform a
ENSMUSG00000020248	145	26.2519	281	66.0853	785	2.51736	1.33191	Nfyb	nuclear transcription factor-Y beta,B6-derived CD11 +ve dendritic cells cDNA, RIKEN full-length enriched library, clone:F730215N10 product:nuclear transcription factor-Y beta, full insert sequence.,
ENSMUSG00000028251	314	8.32625	193	20.9538	539	2.51659	1.33147	2610029I01Rik	10 days embryo whole body cDNA, RIKEN full-length enriched library, clone:2610029I01 product:hypothetical Rhodanese/cdc25 fold/Rhodanese signatures containing protein, full insert sequence (NOD-derived CD11c +ve dendritic cells cDNA, RIKEN full-length enriched library, clone:F630109L08 product:hypothetical Rhodanese-like/Rhodanese domain profile/Thiosulfate sulfurtransferase containing protein, f…
ENSMUSG00000028719	444	40.5475	1329	101.944	3708	2.51418	1.33009	Cmpk	UMP-CMP kinase
ENSMUSG00000032314	524	31.927	1235	80.253	3445	2.51364	1.32978	Etfa	electron transferring flavoprotein, alpha
ENSMUSG00000027531	514	34.3666	1304	86.3029	3634	2.51124	1.3284	Impa1,IMPA1	inositol (myo)-1(or 4)-monophosphatase 1,inositol (myo)-1(or 4)-monophosphatase 1,Mus musculus lithium-sensitive myo-inositol monophosphatase A1 (IMPA1) mRNA, complete cds.,
ENSMUSG00000031924	262	31.8494	616	79.9502	1716	2.51026	1.32783	Cyb5b	cytochrome b5 type B precursor,Mus musculus 18-day embryo whole body cDNA, RIKEN full-length enriched library, clone:1110002P06 product:CYTOCHROME B5 OUTER MITOCHONDRIAL MEMBRANE ISOFORM PRECURSOR homolog [Rattus norvegicus], full insert sequence.,
ENSMUSG00000025872	816	16.6341	1002	41.7366	2790	2.5091	1.32717	Thoc3	THO complex 3
ENSMUSG00000058729	695	6.41258	329	16.0884	916	2.50889	1.32705	Bara,Lin9	type I interferon receptor beta chain-associated,type I interferon receptor beta chain-associated,Mus musculus type I interferon receptor beta chain-associated protein (Bara) mRNA, partial cds.,
ENSMUSG00000030224	631	50.7075	2362	127.156	6573	2.50764	1.32633	Strap	serine/threonine kinase receptor associated
ENSMUSG00000011179	986	6.30606	459	15.8095	1277	2.50703	1.32598	Odc1	ornithine decarboxylase, structural 1
ENSMUSG00000049299	90	23.9319	159	59.9492	442	2.50499	1.32481	Trappc1	trafficking protein particle complex 1
ENSMUSG00000074797	285	6.03644	127	15.1194	353	2.50468	1.32463	Itpa	inosine triphosphatase,2 days neonate thymus thymic cells cDNA, RIKEN full-length enriched library, clone:C920001J06 product:inosine triphosphatase (nucleoside triphosphate pyrophosphatase), full insert sequence (2 cells egg cDNA, RIKEN full-length enriched library, clone:B020016A08 product:inosine triphosphatase (nucleoside triphosphate pyrophosphatase), full insert sequence).,
ENSMUSG00000031023	439	13.2686	430	33.2282	1195	2.50427	1.32439	D930014E17Rik	hypothetical protein LOC57373
ENSMUSG00000028849	1401	37.6416	3893	94.248	10817	2.50382	1.32413	Mtap7d1	microtubule-associated protein 7 domain
ENSMUSG00000074657	1976	0.0616989	9	0.154439	25	2.5031	1.32372	Kif5a	kinesin family member 5A,kinesin family member 5A,
ENSMUSG00000021109	224	29.5721	489	74.004	1358	2.50249	1.32336	Hif1a	hypoxia inducible factor 1, alpha subunit
ENSMUSG00000001999	217	16.6676	267	41.6833	741	2.50085	1.32242	Blvra	In vitro fertilized eggs cDNA, RIKEN full-length enriched library, clone:7420449K20 product:biliverdin reductase A, full insert sequence. (Fragment).
ENSMUSG00000028961	964	30.5776	2176	76.4701	6039	2.50085	1.32242	Pgd	phosphogluconate dehydrogenase,Mus musculus adult male kidney cDNA, RIKEN full-length enriched library, clone:0610042A05 product:PHOSPHOGLUCONATE DEHYDROGENASE homolog [Homo sapiens], full insert sequence.,
ENSMUSG00000031974	1633	1.32726	160	3.31895	444	2.5006	1.32228	Abcb10	ATP-binding cassette, sub-family B, member 10
ENSMUSG00000050944	2951	0.100989	22	0.252327	61	2.49855	1.32109	Efcab5	EF-hand calcium binding domain 5,Mus musculus adult male testis cDNA, RIKEN full-length enriched library, clone:4930563A03 product:hypothetical EF-hand containing protein, full insert sequence.,
ENSMUSG00000028745	156	251.302	2894	627.479	8019	2.49691	1.32014	Capzb	capping protein (actin filament) muscle Z-line,,capping protein (actin filament) muscle Z-line,,
ENSMUSG00000008333	438	46.9792	1519	117.303	4209	2.49691	1.32014	Snrpb2	U2 small nuclear ribonucleoprotein B
ENSMUSG00000079411	338	2.44475	61	6.10342	169	2.49654	1.31993	Alg13	glycosyltransferase 28 domain containing 1,Mus musculus adult male small intestine cDNA, RIKEN full-length enriched library, clone:2010008N03 product:DJ298J18.2.1 (NOVEL PROTEIN SIMILAR TO PREDICTED YEAST AND PLANT PROTEINS (ISOFORM 1)) (UNCHARACTERIZED HEMATOPOIETIC STEM/PROGENITOR CELLS PROTEIN MDS031) homolog [Homo sapiens], full insert sequence.,
ENSMUSG00000059323	2762	7.91102	1613	19.7466	4468	2.49609	1.31967	Nfkbil2	I-kappa-B-related protein
ENSMUSG00000071073	711	0.247683	13	0.618068	36	2.4954	1.31927	AK134769	Mus musculus adult male medulla oblongata cDNA, RIKEN full-length enriched library, clone:6330555I21 product:hypothetical protein, full insert sequence.
ENSMUSG00000002741	321	39.0354	925	97.1604	2555	2.48903	1.31559	Ykt6	YKT6 v-SNARE protein
ENSMUSG00000055447	277	142.31	2910	354.087	8035	2.48814	1.31507	Cd47	CD47 antigen,CD47 antigen,
ENSMUSG00000027641	2312	19.1594	3270	47.5761	9011	2.48317	1.31218	AK012418,Rbl1	retinoblastoma-like protein 1,retinoblastoma-like protein 1,retinoblastoma-like protein 1,Mus musculus 11 days embryo whole body cDNA, RIKEN full-length enriched library, clone:2700054A06 product:retinoblastoma-like 1 (p107), full insert sequence.,
ENSMUSG00000053317	168	40.5584	503	100.706	1386	2.483	1.31208	Sec61b	Sec61 beta subunit
ENSMUSG00000028882	462	27.2393	929	67.6133	2559	2.4822	1.31162	Ppp1r8	protein phosphatase 1, regulatory (inhibitor)
ENSMUSG00000032053	595	7.17159	315	17.7871	867	2.48022	1.31047	Pou2af1	POU domain, class 2, associating factor 1
ENSMUSG00000028696	1435	6.69293	709	16.5962	1951	2.47966	1.31014	Ipp	IAP promoted placental
ENSMUSG00000059534	110	91.4994	743	226.825	2044	2.47898	1.30975	1110020P15Rik	ubiquinol-cytochrome c reductase complex
ENSMUSG00000020340	1930	68.5529	9767	169.941	26869	2.47897	1.30974	Cyfip2	cytoplasmic FMR1 interacting protein 2,cytoplasmic FMR1 interacting protein 2,cytoplasmic FMR1 interacting protein 2,
ENSMUSG00000069633	182	0.595444	8	1.47555	22	2.47807	1.30922	Pex11g	Peroxisomal membrane protein 11C (Peroxin-11C) (Peroxisomal biogenesis factor 11C) (PEX11gamma) (Pex11pgamma).
ENSMUSG00000022415	363	0.149271	4	0.369904	11	2.47807	1.30922	Syngr1	synaptogyrin 1 isoform 1b
ENSMUSG00000041444	4743	0.0114243	4	0.0283102	11	2.47807	1.30922	Grit	Rho GTPase-activating protein
ENSMUSG00000046207	1487	0.0364394	4	0.0902995	11	2.47807	1.30922	BB220380	p87 phosphoinositide 3-kinase gamma adapter,p87 phosphoinositide 3-kinase gamma adapter,
ENSMUSG00000061360	189	51.4618	718	127.365	1972	2.47494	1.30739	Phf5a	PHD-finger 5A
ENSMUSG00000057572	185	4.32018	59	10.6892	162	2.47426	1.30699	Zbtb8os	zinc finger and BTB domain containing 8 opposite,zinc finger and BTB domain containing 8 opposite,
ENSMUSG00000002102	692	73.0759	3733	180.704	10244	2.47282	1.30616	Psmc3	proteasome (prosome, macropain) 26S subunit,
ENSMUSG00000007338	192	20.249	287	49.9718	786	2.46787	1.30327	Mrpl49	mitochondrial ribosomal protein L49,Mus musculus adult male brain cDNA, RIKEN full-length enriched library, clone:0710008G23 product:mitochondrial ribosomal protein L49, full insert sequence.,
ENSMUSG00000002221	2355	17.36	3018	42.8354	8264	2.46747	1.30303	Paxip1	Pax transcription activation domain interacting,Pax transcription activation domain interacting,
ENSMUSG00000004980	580	487.341	20866	1202.4	57131	2.46726	1.30291	hnRNP A2/B1,Hnrnpa2b1	heterogeneous nuclear ribonucleoprotein A2/B1,heterogeneous nuclear ribonucleoprotein A2/B1,heterogeneous nuclear ribonucleoprotein A2/B1,heterogeneous nuclear ribonucleoprotein A2/B1,Mus musculus heterogenous nuclear ribonucleoprotein A2/B1 (hnRNP A2/B1) mRNA, complete cds.,
ENSMUSG00000029171	1303	8.46256	814	20.8725	2228	2.46645	1.30244	Pgm1	phosphoglucomutase 1
ENSMUSG00000042747	463	52.5177	1795	129.345	4906	2.46289	1.30035	Krtcap2	keratinocyte associated protein 2
ENSMUSG00000007777	383	4.49187	127	11.0595	347	2.46211	1.29989	0610009B22Rik	hypothetical protein LOC66050
ENSMUSG00000015711	1046	8.48265	655	20.8543	1787	2.45847	1.29776	Prune	PRUNEM1
ENSMUSG00000036093	300	17.4296	386	42.846	1053	2.45823	1.29762	Arl5a	ADP-ribosylation factor-like 5
ENSMUSG00000071014	174	36.7464	472	90.2886	1287	2.45707	1.29694	Ndufb6	NADH dehydrogenase (ubiquinone) 1 beta
ENSMUSG00000030847	1574	2.4528	285	6.02587	777	2.45673	1.29674	Bag3	Bcl2-associated athanogene 3
ENSMUSG00000006699	326	235.607	5670	578.065	15438	2.45352	1.29485	Cdc42	cell division cycle 42 homolog,Mus musculus adult male heart cDNA, RIKEN full-length enriched library, clone:1010001A11 product:cell division cycle 42 homolog (S. cerevisiae), full insert sequence.,cell division cycle 42 homolog,
ENSMUSG00000040385	698	386.051	19892	947.062	54154	2.4532	1.29467	Ppp1ca	protein phosphatase 1, catalytic subunit, alpha
ENSMUSG00000006058	422	23.9789	747	58.8069	2033	2.45244	1.29422	Snf8	Mus musculus 10, 11 days embryo whole body cDNA, RIKEN full-length enriched library, clone:2810409K22 product:ELL COMPLEX EAP30 SUBUNIT homolog [Homo sapiens], full insert sequence.
ENSMUSG00000030120	468	57.5141	1987	140.9	5402	2.44984	1.29269	Mlf2	myeloid leukemia factor 2 homolog,myeloid leukemia factor 2 homolog,Mus musculus ES cells cDNA, RIKEN full-length enriched library, clone:C330035N03 product:myeloid leukemia factor 2, full insert sequence.,
ENSMUSG00000066232	2117	26.9967	4219	66.1315	11469	2.44961	1.29255	Ipo7	importin 7,Mus musculus adult male spinal cord cDNA, RIKEN full-length enriched library, clone:A330055O14 product:RANBP7/IMPORTIN 7 homolog [Mus musculus], full insert sequence.,Mus musculus adult male spinal cord cDNA, RIKEN full-length enriched library, clone:A330055O14 product:RANBP7/IMPORTIN 7 homolog [Mus musculus], full insert sequence.,
ENSMUSG00000006998	1887	40.9405	5703	100.281	15502	2.44943	1.29245	Psmd2	proteasome 26S non-ATPase subunit 2,Mus musculus 12 days embryo embryonic body between diaphragm region and neck cDNA, RIKEN full-length enriched library, clone:9430095H01 product:similar to 26S PROTEASOME REGULATORY PARTICLE NON-ATPASE SUBUNIT1A (FRAGMENT) [Oryza sativa], full insert sequence.,
ENSMUSG00000004748	341	1.82737	46	4.47465	125	2.44869	1.29201	1700020C11Rik	mitochondrial protein 18 kDa
ENSMUSG00000001440	1790	87.5744	11572	214.431	31444	2.44856	1.29193	Kpnb1	karyopherin (importin) beta 1
ENSMUSG00000079849	340	7.92859	199	19.3873	540	2.44524	1.28998	2610524H06Rik	hypothetical protein LOC330173
ENSMUSG00000041716	1019	6.19489	466	15.1418	1264	2.44423	1.28938	Moap1	MAP-1 protein,Mus musculus adult male testis cDNA, RIKEN full-length enriched library, clone:1700051B17 product:unclassifiable, full insert sequence.,
ENSMUSG00000019297	1511	17.7958	1985	43.4551	5379	2.44187	1.28799	2610027L16Rik	hypothetical protein LOC67842
ENSMUSG00000068039	1191	103.048	9060	251.619	24550	2.44177	1.28793	AK163149,Tcp1	t-complex protein 1,Bone marrow macrophage cDNA, RIKEN full-length enriched library, clone:I830160D23 product:t-complex protein 1, full insert sequence.,t-complex protein 1,Mus musculus 7 days neonate cerebellum cDNA, RIKEN full-length enriched library, clone:A730037G02 product:t-complex protein 1, full insert sequence.,
ENSMUSG00000055188	261	67.2127	1295	164.114	3509	2.44172	1.2879	AK013472	Mus musculus adult male hippocampus cDNA, RIKEN full-length enriched library, clone:2900002K06 product:hypothetical protein, full insert sequence.
ENSMUSG00000039842	1911	3.65064	515	8.91081	1395	2.44089	1.28741	Mcph1	microcephaly, primary autosomal recessive 1,microcephaly, primary autosomal recessive 1,
ENSMUSG00000022354	380	68.0169	1908	165.949	5166	2.43982	1.28677	Ndufb9	NADH dehydrogenase (ubiquinone) 1 beta
ENSMUSG00000028452	1764	10.4516	1361	25.4517	3678	2.4352	1.28404	Vcp	valosin containing protein
ENSMUSG00000042099	328	0.825996	20	2.00966	54	2.43302	1.28275	Ankrd47	Ankrd47 protein.
ENSMUSG00000066637	327	7.41528	179	18.0303	483	2.43151	1.28185	Ttc32	tetratricopeptide repeat domain 32,Mus musculus adult male testis cDNA, RIKEN full-length enriched library, clone:1700013G20 product:hypothetical TPR repeat containing protein, full insert sequence.,
ENSMUSG00000030591	590	84.5843	3684	205.634	9939	2.43111	1.28162	Psmd8	proteasome 26S non-ATPase subunit 8,proteasome 26S non-ATPase subunit 8,
ENSMUSG00000054312	184	33.3505	453	81.0694	1222	2.43083	1.28145	Mrps21	mitochondrial ribosomal protein S21,mitochondrial ribosomal protein S21,
ENSMUSG00000039128	207	35.3383	540	85.8607	1456	2.42968	1.28077	Cdc123	D123 gene product
ENSMUSG00000025132	415	301.577	9239	732.176	24892	2.42782	1.27966	Arhgdia	Rho GDP dissociation inhibitor (GDI) alpha
ENSMUSG00000025066	155	38.2793	438	92.9295	1180	2.42767	1.27957	6330577E15Rik	hypothetical protein LOC67788
ENSMUSG00000021116	668	35.184	1735	85.3931	4673	2.42704	1.2792	Eif2s1	eukaryotic translation initiation factor 2,
ENSMUSG00000058794	1042	0.338009	26	0.820038	70	2.42609	1.27863	Nfe2	nuclear factor, erythroid derived 2
ENSMUSG00000020022	290	14.7141	315	35.6945	848	2.42587	1.2785	Ndufa12	13kDa differentiation-associated protein
ENSMUSG00000041491	1773	3.49164	457	8.46837	1230	2.42533	1.27818	Cep78	centrosomal protein 78kDa,centrosomal protein 78kDa,
ENSMUSG00000028322	384	35.5239	1007	86.1473	2710	2.42505	1.27802	Exosc3	exosome component 3,exosome component 3,
ENSMUSG00000046324	2097	9.21823	1427	22.3414	3838	2.42361	1.27716	Ermp1,Kiaa1815	endoplasmic reticulum metallopeptidase 1,endoplasmic reticulum metallopeptidase 1,Probable peptidase KIAA1815 (EC 3.4.-.-).,
ENSMUSG00000014551	356	13.0897	344	31.7172	925	2.42306	1.27683	Mrps25	mitochondrial ribosomal protein S25
ENSMUSG00000009013	190	110.866	1555	268.615	4181	2.42288	1.27672	Dynll1	dynein light chain LC8-type 1
ENSMUSG00000034714	893	0.242712	16	0.587788	43	2.42175	1.27605	Ttyh2	tweety 2
ENSMUSG00000022519	1120	0.193519	16	0.468656	43	2.42175	1.27605	Srl	sarcalumenin
ENSMUSG00000050608	102	92.4339	696	223.792	1870	2.42111	1.27567	2310028O11Rik	Mus musculus 18-day embryo whole body cDNA, RIKEN full-length enriched library, clone:1190003D03 product:unclassifiable, full insert sequence.,UPF0327 protein C1orf151 homolog.,
ENSMUSG00000001891	1060	16.115	1261	38.9928	3386	2.41965	1.2748	Ugp2	UDP-glucose pyrophosphorylase 2,Ugp2 protein (Fragment).,UDP-glucose pyrophosphorylase 2,
ENSMUSG00000043372	862	1.1472	73	2.77557	196	2.41944	1.27467	AK194920	Mus musculus cDNA, clone:Y1G0116N04, strand:minus, reference:ENSEMBL:Mouse-Transcript-ENST:ENSMUST00000062530, based on BLAT search.
ENSMUSG00000035885	130	209.76	2013	506.678	5396	2.41551	1.27233	Cox8a	cytochrome c oxidase, subunit VIIIa
ENSMUSG00000060675	354	39.491	1032	95.3789	2766	2.4152	1.27215	Hrasls3	HRAS like suppressor 3,HRAS-like suppressor 3 (H-rev 107 protein).,HRAS like suppressor 3,
ENSMUSG00000029462	426	32.5303	1023	78.4276	2737	2.41091	1.26958	Vps29	vacuolar protein sorting 29,vacuolar protein sorting 29,
ENSMUSG00000030763	576	10.9829	467	26.4694	1249	2.41006	1.26907	Lcmt1	leucine carboxyl methyltransferase 1,Mus musculus 18-day embryo whole body cDNA, RIKEN full-length enriched library, clone:1110004H13 product:leucine carboxyl methyltransferase 1, full insert sequence.,
ENSMUSG00000037202	1585	43.3825	5076	104.525	13572	2.40937	1.26866	Prf1	perforin 1,perforin 1,
ENSMUSG00000001924	2177	117.947	18955	283.92	50635	2.40718	1.26734	Ube1x	ubiquitin-activating enzyme E1, Chr X,ubiquitin-activating enzyme E1, Chr X,
ENSMUSG00000029003	89	11.111	73	26.7453	195	2.4071	1.26729	Mad2l2	MAD2 mitotic arrest deficient-like 2
ENSMUSG00000006390	403	32.0003	952	77.0273	2543	2.40708	1.26729	Elovl1	elongation of very long chain fatty acids-like 1
ENSMUSG00000038045	518	0.156907	6	0.377045	16	2.40298	1.26482	AK010729	Mus musculus ES cells cDNA, RIKEN full-length enriched library, clone:2410078J06 product:weakly similar to SULFOTRANSFERASE [Gallus gallus], full insert sequence.
ENSMUSG00000021217	3166	0.0256722	6	0.0616897	16	2.40298	1.26482	Tshz3	teashirt zinc finger family member 3
ENSMUSG00000000326	638	10.0005	471	24.031	1256	2.40298	1.26482	Comt	catechol-O-methyltransferase,catechol-O-methyltransferase,
ENSMUSG00000076432	518	3.05969	117	7.35239	312	2.40298	1.26482	Ywhaq	tyrosine 3-monooxygenase/tryptophan,14-3-3 protein theta (14-3-3 protein tau).,tyrosine 3-monooxygenase/tryptophan,
ENSMUSG00000052459	1294	13.0229	1244	31.2907	3317	2.40274	1.26468	Atp6v1a,BC050135	ATPase, H+ transporting, lysosomal V1 subunit A,ATPase, H+ transporting, lysosomal V1 subunit A,Mus musculus cDNA clone IMAGE:30028529, partial cds.,
ENSMUSG00000024360	914	50.0059	3374	120.025	8987	2.40022	1.26317	Etf1	eukaryotic translation termination factor 1
ENSMUSG00000066150	431	6.53745	208	15.6905	554	2.40009	1.26309	Slc31a1	solute carrier family 31, member 1,Mus musculus 10 days neonate medulla oblongata cDNA, RIKEN full-length enriched library, clone:B830021E08 product:HIGH-AFFINITY COPPER UPTAKE PROTEIN 1 (RCTR1) (COPPER TRANSPORTER 1) homolog [Rattus norvegicus], full insert sequence.,
ENSMUSG00000022472	70	17.8038	92	42.724	245	2.39972	1.26286	D15Wsu75e	hypothetical protein LOC28075
ENSMUSG00000065990	483	60.2434	2148	144.536	5719	2.3992	1.26256	Aurkaip1	aurora kinase A interacting protein 1
ENSMUSG00000021636	1432	1.34328	142	3.2222	378	2.39875	1.26228	Marveld2	MARVEL (membrane-associating) domain containing,MARVEL (membrane-associating) domain containing,
ENSMUSG00000056201	305	535.369	12054	1283.24	32063	2.39693	1.26118	Cfl1	cofilin 1, non-muscle
ENSMUSG00000074682	1163	1.12983	97	2.70797	258	2.39679	1.2611	Zcchc3	zinc finger, CCHC domain containing 3
ENSMUSG00000041199	721	4.47161	238	10.717	633	2.39667	1.26103	Rpusd1	RNA pseudouridylate synthase domain containing,RNA pseudouridylate synthase domain containing,
ENSMUSG00000049882	472	10.6477	371	25.4999	986	2.39488	1.25996	Gm71	hypothetical protein LOC207965,Mus musculus lung RCB-0558 LLC cDNA, RIKEN full-length enriched library, clone:G730040A10 product:hypothetical protein, full insert sequence.,
ENSMUSG00000024790	750	6.37581	353	15.2667	938	2.39447	1.25971	Sac3d1	SAC3 domain containing 1
ENSMUSG00000000581	266	29.9955	589	71.7726	1564	2.39278	1.25869	C1d	nuclear DNA binding protein
ENSMUSG00000029186	913	1.72111	116	4.11797	308	2.39262	1.25859	Pi4k2b	phosphatidylinositol 4-kinase type 2 beta
ENSMUSG00000044768	584	10.4613	451	25.0199	1197	2.39166	1.25801	D1Ertd622e	hypothetical protein LOC52392,hypothetical protein LOC52392,
ENSMUSG00000032122	812	0.43375	26	1.03728	69	2.39143	1.25787	Slc37a2	solute carrier family 37 (glycerol-3-phosphate,solute carrier family 37 (glycerol-3-phosphate,
ENSMUSG00000029402	695	3.0796	158	7.35924	419	2.38967	1.25681	6330548G22Rik	U11/U12 snRNP 35K
ENSMUSG00000032193	1757	3.22275	418	7.69789	1108	2.38861	1.25617	Ldlr	low density lipoprotein receptor,low density lipoprotein receptor,
ENSMUSG00000031349	809	8.13785	486	19.4344	1288	2.38815	1.25589	Nsdhl	NAD(P) dependent steroid dehydrogenase-like
ENSMUSG00000074088	374	42.5949	1176	101.702	3116	2.38766	1.25559	Wdr57	U5 snRNP-specific protein (Prp8-binding)
ENSMUSG00000027968	1233	20.8194	1895	49.7085	5021	2.38761	1.25556	Larp7	La ribonucleoprotein domain family, member 7
ENSMUSG00000025278	5969	10.6051	4673	25.3176	12380	2.3873	1.25538	Flnb	filamin B, beta,Mus musculus adult male liver tumor cDNA, RIKEN full-length enriched library, clone:C730006K15 product:filamin, beta, full insert sequence.,Mus musculus filamin B (Flnb) mRNA, partial cds, alternatively spliced.,
ENSMUSG00000020386	357	28.9899	764	69.2063	2024	2.38725	1.25535	Sar1b	SAR1a gene homolog 2
ENSMUSG00000020956	101	4.96252	37	11.8443	98	2.38674	1.25504	6530401N04Rik	hypothetical protein LOC328092
ENSMUSG00000047879	808	17.7544	1059	42.3312	2802	2.38426	1.25354	Usp14	ubiquitin specific protease 14 isoform 1,ubiquitin specific protease 14 isoform 2,
ENSMUSG00000020743	416	30.3165	931	72.2728	2463	2.38395	1.25335	Mif4gd	MIF4G domain containing,Mus musculus adult male tongue cDNA, RIKEN full-length enriched library, clone:2310075G12 product:similar to AD023 [Homo sapiens], full insert sequence.,
ENSMUSG00000029253	1983	9.10604	1333	21.699	3525	2.38293	1.25273	Cenpc1	centromere protein C1,16 days neonate thymus cDNA, RIKEN full-length enriched library, clone:A130012L02 product:centromere autoantigen C, full insert sequence.,Mus musculus 13 days embryo liver cDNA, RIKEN full-length enriched library, clone:2510027E19 product:centromere autoantigen C, full insert sequence.,
ENSMUSG00000026433	415	20.3032	622	48.3568	1644	2.38173	1.25201	Rab7l1,Rab29	RAB7, member RAS oncogene family-like 1,Mus musculus mRNA for Rab29, complete cds.,
ENSMUSG00000074865	836	0.226853	14	0.540255	37	2.38153	1.25189	6720457D02Rik	hypothetical protein LOC77117,Mus musculus 12 days embryo male wolffian duct includes surrounding region cDNA, RIKEN full-length enriched library, clone:6720457D02 product:weakly similar to KRUPPEL-RELATED ZINC FINGER PROTEIN F80-S [Mus musculus], full insert sequence.,Mus musculus 12 days embryo male wolffian duct includes surrounding region cDNA, RIKEN full-length enriched library, clone:672045…
ENSMUSG00000031232	519	23.0732	884	54.9191	2335	2.38021	1.25109	2610529C04Rik	implantation-associated protein,implantation-associated protein,implantation-associated protein,
ENSMUSG00000031629	423	4.51545	141	10.7351	372	2.37742	1.24939	Mlf1ip	myeloid leukemia factor 1 interacting protein,Mus musculus adult male testis cDNA, RIKEN full-length enriched library, clone:1700029A22 product:RIKEN cDNA 1700029A22 gene, full insert sequence.,
ENSMUSG00000000290	1713	172.038	21755	408.969	57391	2.3772	1.24926	Itgb2	integrin beta 2,integrin beta 2,
ENSMUSG00000025428	993	291.553	21372	692.828	56360	2.37633	1.24874	Atp5a1	ATP synthase, H+ transporting, mitochondrial F1
ENSMUSG00000048281	550	0.270927	11	0.643634	29	2.37567	1.24834	Dleu7	deleted in lymphocytic leukemia, 7
ENSMUSG00000019988	1423	9.60524	1009	22.8181	2660	2.37559	1.24829	Nedd1	neural precursor cell expressed, developmentally,neural precursor cell expressed, developmentally,
ENSMUSG00000042705	310	9.65723	221	22.9174	582	2.37308	1.24676	Commd10	COMM domain containing 10
ENSMUSG00000073471	1231	0.99039	90	2.35014	237	2.37294	1.24668	Rshl2a	radial spokehead-like 2A
ENSMUSG00000028480	159	105.218	1235	249.665	3252	2.37282	1.2466	Glipr2	GLI pathogenesis-related 2
ENSMUSG00000038034	1596	5.90743	696	14.0119	1832	2.37191	1.24605	Igsf8	immunoglobulin superfamily, member 8
ENSMUSG00000037149	1217	26.9591	2422	63.943	6375	2.37185	1.24601	Ddx1	DEAD (Asp-Glu-Ala-Asp) box polypeptide 1
ENSMUSG00000020843	425	11.6658	366	27.6593	963	2.37097	1.24548	Timm22	translocase of inner mitochondrial membrane 22
ENSMUSG00000022978	374	27.4187	757	64.9835	1991	2.37005	1.24492	2610039C10Rik	2610039C10Rik protein
ENSMUSG00000028394	278	19.881	408	47.071	1072	2.36764	1.24345	Pole3	DNA polymerase epsilon subunit 3
ENSMUSG00000066442	492	1.98239	72	4.68922	189	2.36543	1.2421	Mthfs	5, 10-methenyltetrahydrofolate synthetase,5, 10-methenyltetrahydrofolate synthetase,5, 10-methenyltetrahydrofolate synthetase,
ENSMUSG00000020687	710	12.7641	669	30.1905	1756	2.36527	1.242	Cdc27	cell division cycle 27 homolog,cell division cycle 27 homolog,
ENSMUSG00000028931	506	111.369	4160	263.243	10912	2.3637	1.24105	Kcnab2	potassium voltage-gated channel, shaker-related,potassium voltage-gated channel, shaker-related,potassium voltage-gated channel, shaker-related,potassium voltage-gated channel, shaker-related,
ENSMUSG00000060147	897	10.1333	671	23.951	1760	2.36359	1.24098	Serpinb6a	serine (or cysteine) proteinase inhibitor, clade,serine (or cysteine) proteinase inhibitor, clade,serine (or cysteine) proteinase inhibitor, clade,
ENSMUSG00000039994	435	15.8819	510	37.5185	1337	2.36234	1.24022	Timeless	timeless homolog,timeless homolog,
ENSMUSG00000029580	845	2180.51	136017	5145.92	356218	2.35996	1.23876	Actb	actin, beta, cytoplasmic
ENSMUSG00000069744	415	26.5378	813	62.5932	2128	2.35865	1.23796	Psmb3	proteasome beta 3 subunit,proteasome beta 3 subunit,
ENSMUSG00000030008	239	7.99177	141	18.8466	369	2.35824	1.23771	1700040I03Rik	hypothetical protein LOC73327,hypothetical protein LOC73327,Mus musculus adult male testis cDNA, RIKEN full-length enriched library, clone:1700040I03 product:hypothetical Protease associated (PA) domain containing protein, full insert sequence.,
ENSMUSG00000074656	661	15.2678	745	35.9927	1949	2.35742	1.23721	Eif2s2	eukaryotic translation initiation factor 2,,Mus musculus 10 days embryo whole body cDNA, RIKEN full-length enriched library, clone:2610021I18 product:weakly similar to EUKARYOTIC TRANSLATION INITIATION FACTOR 2 SUBUNIT 2 (EUKARYOTIC TRANSLATION INITIATION FACTOR 2 BETA SUBUNIT) (EIF-2-BETA) [Mus musculus], full insert sequence.,
ENSMUSG00000037070	1127	3.37757	281	7.96099	735	2.35702	1.23696	Rbmxrt	RNA binding motif protein, X chromosome,RNA binding motif protein, X chromosome,
ENSMUSG00000060131	2514	23.2831	4321	54.8774	11302	2.35696	1.23693	mKIAA1939,Atp8b4	ATPase, class I, type 8B, member 4,Mus musculus adult male aorta and vein cDNA, RIKEN full-length enriched library, clone:A530043E15 product:ATPase, class I, type 8B, member 4, full insert sequence.,
ENSMUSG00000015702	558	0.315596	13	0.743786	34	2.35677	1.23681	Anxa9	annexin A9
ENSMUSG00000032540	397	5.05002	148	11.8994	387	2.3563	1.23652	Abhd5	Abhydrolase domain-containing protein 5 (Lipid droplet-binding protein CGI-58).,Mus musculus adult male liver cDNA, RIKEN full-length enriched library, clone:1300003D03 product:CGI-58 PROTEIN homolog [Homo sapiens], full insert sequence.,
ENSMUSG00000067367	847	26.437	1653	62.2304	4318	2.35392	1.23506	Lyar	Ly1 antibody reactive clone,Mus musculus adult male testis cDNA, RIKEN full-length enriched library, clone:1700026C17 product:Ly1 antibody reactive clone, full insert sequence.,
ENSMUSG00000056724	6090	31.7594	14278	74.7544	37295	2.35377	1.23498	BC052551	Mus musculus 18-day embryo whole body cDNA, RIKEN full-length enriched library, clone:1110014F23 product:hypothetical TolB, C-terminal domain structure containing protein, full insert sequence.
ENSMUSG00000032038	626	19.2375	889	45.2784	2322	2.35365	1.2349	St3gal4	ST3 beta-galactoside alpha-2,3-sialyltransferase
ENSMUSG00000027108	488	25.0385	902	58.908	2355	2.3527	1.23432	Ola1	GTP-binding protein PTD004 isoform a,GTP-binding protein PTD004 isoform b,
ENSMUSG00000031948	1209	59.3059	5293	139.404	13807	2.3506	1.23303	Kars	Kars protein.,lysyl-tRNA synthetase,
ENSMUSG00000034345	141	38.5254	401	90.5558	1046	2.35055	1.233	Gtf2h5	general transcription factor IIH, polypeptide 5
ENSMUSG00000047613	484	12.0909	432	28.3734	1125	2.34666	1.23061	A430005L14Rik	hypothetical protein LOC97159
ENSMUSG00000029436	1337	0.486331	48	1.14125	125	2.34666	1.23061	Mmp17	matrix metallopeptidase 17
ENSMUSG00000024909	932	0.915686	63	2.14799	164	2.34577	1.23006	Efemp2	epidermal growth factor-containing fibulin-like,epidermal growth factor-containing fibulin-like,
ENSMUSG00000023723	38	52.7594	148	123.675	385	2.34412	1.22905	Mrps23	mitochondrial ribosomal protein S23,Mus musculus adult male tongue cDNA, RIKEN full-length enriched library, clone:2310047I09 product:mitochondrial ribosomal protein S23, full insert sequence.,
ENSMUSG00000079658	255	41.7546	786	97.8463	2044	2.34336	1.22858	Tceb1	transcription elongation factor B (SIII),,transcription elongation factor B (SIII),,
ENSMUSG00000057531	560	10.8371	448	25.3946	1165	2.34331	1.22855	Dtnbp1	dystrobrevin binding protein 1,dystrobrevin binding protein 1,
ENSMUSG00000026827	1544	7.99269	911	18.7293	2369	2.3433	1.22854	AK152097,Gpd2	glycerol phosphate dehydrogenase 2,,glycerol phosphate dehydrogenase 2,,glycerol phosphate dehydrogenase 2,,Mus musculus 10 days embryo whole body cDNA, RIKEN full-length enriched library, clone:2610001M21 product:glycerol phosphate dehydrogenase 1, mitochondrial, full insert sequence.,
ENSMUSG00000034872	654	0.103565	5	0.242644	13	2.34291	1.2283	Gipc3	GIPC PDZ domain containing family, member 3
ENSMUSG00000031642	409	1.82164	55	4.26792	143	2.34291	1.2283	Sh3rf1	SH3 multiple domains 2,SH3 multiple domains 2,
ENSMUSG00000041729	988	0.205663	15	0.481849	39	2.34291	1.2283	Coro2b	coronin, actin binding protein, 2B,Mus musculus 10 days neonate cerebellum cDNA, RIKEN full-length enriched library, clone:B930049N04 product:hypothetical protein, full insert sequence.,
ENSMUSG00000034118	975	3.75129	270	8.78893	702	2.34291	1.2283	Tpst1	protein-tyrosine sulfotransferase 1,protein-tyrosine sulfotransferase 1,
ENSMUSG00000074861	155	0.436979	5	1.0238	13	2.34291	1.2283	AK002708	Mus musculus adult male kidney cDNA, RIKEN full-length enriched library, clone:0610030K08 product:unclassifiable, full insert sequence.
ENSMUSG00000025364	705	88.8678	4625	207.949	12010	2.33998	1.2265	Pa2g4	ErbB3-binding protein 1
ENSMUSG00000003948	260	13.4421	258	31.4092	669	2.33662	1.22442	Paqr11	Mus musculus adult male lung cDNA, RIKEN full-length enriched library, clone:1200017E07 product:monocyte to macrophage differentiation-associated, full insert sequence.
ENSMUSG00000037499	356	3.27243	86	7.64642	223	2.33662	1.22442	Nenf	neuron derived neurotrophic factor
ENSMUSG00000043895	1019	1.88771	142	4.40836	368	2.33529	1.2236	Edg5	endothelial differentiation, sphingolipid
ENSMUSG00000034333	3467	0.429794	110	1.00345	285	2.33471	1.22325	Zbed4	zinc finger, BED domain containing 4
ENSMUSG00000023984	1858	1.89561	260	4.42153	673	2.33251	1.22188	Usp49	ubiquitin specific protease 49 homolog,ubiquitin specific protease 49 homolog,Mus musculus ES cells cDNA, RIKEN full-length enriched library, clone:C330046L10 product:hypothetical Ubiquitin carboxyl-terminal hydrolase family 2 containing protein, full insert sequence.,
ENSMUSG00000024959	151	10.4065	116	24.252	300	2.33048	1.22063	Bad	Bcl-associated death promoter
ENSMUSG00000018651	747	3.97142	219	9.2491	566	2.32892	1.21966	Tada2l	transcriptional adaptor 2 (ADA2 homolog,
ENSMUSG00000052033	92	24.0006	163	55.8596	421	2.32743	1.21874	Pfdn4	prefoldin 4
ENSMUSG00000029486	660	9.52349	464	22.1573	1198	2.32659	1.21822	Mrpl1	mitochondrial ribosomal protein L1 isoform 1,mitochondrial ribosomal protein L1 isoform 2,
ENSMUSG00000038047	127	7.57315	71	17.5894	183	2.3226	1.21574	6230416J20Rik	hypothetical protein LOC230376,MKIAA1574 protein (Fragment).,
ENSMUSG00000040918	1257	1.55185	144	3.60282	371	2.32163	1.21514	Slc19a2	solute carrier family 19 (thiamine transporter),,solute carrier family 19 (thiamine transporter),,
ENSMUSG00000020573	2909	16.1681	3472	37.4808	8932	2.3182	1.213	Pik3cg	phosphoinositide-3-kinase, catalytic, gamma,phosphoinositide-3-kinase, catalytic, gamma,phosphoinositide-3-kinase, catalytic, gamma,phosphoinositide-3-kinase, catalytic, gamma,
ENSMUSG00000027646	1168	0.0811853	7	0.188119	18	2.31716	1.21236	Src	Rous sarcoma oncogene isoform 2
ENSMUSG00000038489	124	3.82356	35	8.85981	90	2.31716	1.21236	AK011021	Mus musculus 13 days embryo liver cDNA, RIKEN full-length enriched library, clone:2510029B14 product:DNA-DIRECTED RNA POLYMERASE II 7.6 KDA POLYPEPTIDE (EC 2.7.7.6) (RPB10) (RPB7.6) homolog [Drosophila melanogaster], full insert sequence.
ENSMUSG00000035704	963	8.00402	569	18.5448	1463	2.31693	1.21222	Alg8	alpha-1,3-glucosyltransferase ALG8
ENSMUSG00000021814	912	33.9698	2287	78.6753	5878	2.31603	1.21166	Anxa7	annexin A7,annexin A7,annexin A7,Mus musculus adult male medulla oblongata cDNA, RIKEN full-length enriched library, clone:6330545A10 product:annexin A7, full insert sequence.,
ENSMUSG00000031996	1448	13.1815	1409	30.5087	3619	2.31451	1.21071	Aplp2	amyloid beta (A4) precursor-like protein 2,amyloid beta (A4) precursor-like protein 2,amyloid beta (A4) precursor-like protein 2,Mus musculus 2 days neonate thymus thymic cells cDNA, RIKEN full-length enriched library, clone:E430014K10 product:amyloid beta (A4) precursor-like protein 2, full insert sequence.,
ENSMUSG00000029617	849	23.3112	1461	53.9315	3751	2.31355	1.21011	AU022870	hypothetical protein LOC231874
ENSMUSG00000002728	261	10.8994	210	25.2088	539	2.31287	1.20968	Nat5	N-acetyltransferase 5 (ARD1 homolog, S.
ENSMUSG00000002416	198	39.6812	580	91.7363	1488	2.31183	1.20904	Ndufb2	NADH dehydrogenase (ubiquinone) 1 beta,NADH dehydrogenase (ubiquinone) 1 beta,
ENSMUSG00000040521	735	15.6658	850	36.2053	2180	2.3111	1.20858	Tsfm	Ts translation elongation factor, mitochondrial,Ts translation elongation factor, mitochondrial,Ts translation elongation factor, mitochondrial,
ENSMUSG00000024181	574	29.6887	1258	68.5412	3223	2.30867	1.20706	Mrpl28	mitochondrial ribosomal protein L28
ENSMUSG00000020402	505	50.9664	1900	117.645	4867	2.30828	1.20682	Vdac1	voltage-dependent anion channel 1
ENSMUSG00000031266	986	2.94008	214	6.78433	548	2.30754	1.20635	Gla	alpha-galactosidase A
ENSMUSG00000070462	1049	8.92328	691	20.5503	1766	2.303	1.20352	Mesdc1	mesoderm development candidate 1
ENSMUSG00000046798	695	0.35084	18	0.807935	46	2.30286	1.20342	Cldn12	claudin 12,claudin 12,claudin 12,
ENSMUSG00000019487	1100	1.9088	155	4.39447	396	2.30221	1.20302	Trip10	thyroid hormone receptor interactor 10,thyroid hormone receptor interactor 10,
ENSMUSG00000024099	427	66.6213	2100	153.372	5365	2.30214	1.20298	Ndufv2	NADH dehydrogenase (ubiquinone) flavoprotein 2,Bone marrow macrophage cDNA, RIKEN full-length enriched library, clone:I830035L02 product:NADH dehydrogenase (ubiquinone) flavoprotein 2, full insert sequence (Bone marrow macrophage cDNA, RIKEN full- length enriched library, clone:I830006M05 product:NADH dehydrogenase (ubiquinone) flavoprotein 2, full insert sequence).,
ENSMUSG00000038462	745	69.2227	3807	159.328	9724	2.30167	1.20268	Uqcrfs1	ubiquinol-cytochrome c reductase, Rieske
ENSMUSG00000070972	514	3.29434	125	7.57585	319	2.29965	1.20142	2010203O07Rik	hypothetical protein LOC72429,hypothetical protein LOC72429,
ENSMUSG00000027447	303	44.7521	1001	102.892	2554	2.29916	1.2011	Cst3	cystatin C
ENSMUSG00000024800	379	10.9372	306	25.1223	780	2.29697	1.19973	Rpp30	ribonuclease P/MRP 30kDa subunit
ENSMUSG00000046572	3194	0.479254	113	1.10068	288	2.29665	1.19953	6820424L24Rik	hypothetical protein LOC100515
ENSMUSG00000074608	383	0.389059	11	0.892407	28	2.29375	1.19771	C130069I09Rik	hypothetical protein LOC233026
ENSMUSG00000024982	778	9.76799	561	22.4054	1428	2.29375	1.19771	Zdhhc6	zinc finger, DHHC domain containing 6,Mus musculus ES cells cDNA, RIKEN full-length enriched library, clone:2400007G07 product:hypothetical DHHC-type Zn-finger containing protein, full insert sequence.,
ENSMUSG00000030322	1345	4.44159	441	10.1739	1121	2.2906	1.19572	Mbd4	methyl-CpG binding domain protein 4,methyl-CpG binding domain protein 4,
ENSMUSG00000007656	219	73.1131	1182	167.44	3004	2.29015	1.19544	AK076052,Arpp19	cAMP-regulated phosphoprotein 19,cAMP-regulated phosphoprotein 19,Mus musculus 11 days embryo whole body cDNA, RIKEN full-length enriched library, clone:2700024H10 product:unclassifiable, full insert sequence.,
ENSMUSG00000031813	456	29.1425	981	66.6558	2490	2.28724	1.19361	1110012M11Rik	hypothetical protein LOC73711,Mus musculus 18-day embryo whole body cDNA, RIKEN full-length enriched library, clone:1110012M11 product:hypothetical protein, full insert sequence.,
ENSMUSG00000037461	2101	18.5754	2881	42.4596	7308	2.28579	1.19269	Ints7	integrator complex subunit 7,Mus musculus 12 days embryo embryonic body between diaphragm region and neck cDNA, RIKEN full-length enriched library, clone:9430048M23 product:RIKEN cDNA 5930412E23 gene, full insert sequence.,Mus musculus 12 days embryo embryonic body between diaphragm region and neck cDNA, RIKEN full-length enriched library, clone:9430048M23 product:RIKEN cDNA 5930412E23 gene, full…
ENSMUSG00000020737	286	141.052	2978	322.372	7553	2.28547	1.19249	Hn1	hematological and neurological expressed
ENSMUSG00000037148	1302	6.55468	630	14.9539	1595	2.2814	1.18992	Arhgap10	Rho GTPase activating protein 10
ENSMUSG00000022022	981	2.18178	158	4.97731	400	2.28131	1.18986	Mtrf1	mitochondrial translational release factor 1,mitochondrial translational release factor 1,
ENSMUSG00000030431	418	5.1852	160	11.8272	405	2.28095	1.18964	2210411K11Rik	hypothetical protein LOC664968
ENSMUSG00000020265	192	40.9212	580	93.3315	1468	2.28076	1.18951	Sumo3	SMT3 (supressor of mif two, 3) homolog 1
ENSMUSG00000037190	551	12.4646	507	28.4236	1283	2.28034	1.18925	Cyb561d2	cytochrome b-561 domain containing 2,cytochrome b-561 domain containing 2,
ENSMUSG00000001056	302	56.3384	1256	128.414	3177	2.27934	1.18862	Nola2	nucleolar protein family A, member 2
ENSMUSG00000047554	596	2.70472	119	6.16487	301	2.2793	1.18859	Tmem41b	transmembrane protein 41B,transmembrane protein 41B,Blastocyst blastocyst cDNA, RIKEN full-length enriched library, clone:I1C0017A05 product:hypothetical protein, full insert sequence.,transmembrane protein 41B,
ENSMUSG00000018166	2900	1.30325	279	2.96753	705	2.27702	1.18715	Erbb3	v-erb-b2 erythroblastic leukemia viral oncogene
ENSMUSG00000041891	1037	9.87564	756	22.4832	1910	2.27663	1.1869	Lman1	lectin, mannose-binding, 1,lectin, mannose-binding, 1,
ENSMUSG00000047832	674	38.589	1920	87.8024	4848	2.27532	1.18607	Cdca4	cell division cycle associated 4,cell division cycle associated 4,
ENSMUSG00000029472	474	107.256	3753	244.034	9476	2.27524	1.18602	Anapc5	anaphase-promoting complex subunit 5 isoform b,anaphase-promoting complex subunit 5 isoform a,anaphase-promoting complex subunit 5 isoform b,Mus musculus brain cDNA, clone MNCb-2778, similar to Homo sapiens anaphase-promoting complex subunit 5 (APC5) mRNA.,anaphase-promoting complex subunit 5 isoform a,anaphase-promoting complex subunit 5 isoform b,anaphase-promoting complex subunit 5 isoform a,M…
ENSMUSG00000024726	883	0.935817	61	2.12894	154	2.27495	1.18584	2410127L17Rik	hypothetical protein LOC67383,Mus musculus ES cells cDNA, RIKEN full-length enriched library, clone:2410127L17 product:hypothetical S-adenosyl-L-methionine-dependent methyltransferases structure containing protein, full insert sequence.,Mus musculus ES cells cDNA, RIKEN full-length enriched library, clone:2410127L17 product:hypothetical S-adenosyl-L-methionine-dependent methyltransferases structu…
ENSMUSG00000025499	139	19.881	204	45.2268	515	2.27488	1.18579	Hras1	Harvey rat sarcoma virus oncogene 1,Harvey rat sarcoma virus oncogene 1,
ENSMUSG00000041779	673	2.23424	111	5.07863	280	2.27309	1.18465	Tram2	translocating chain-associating membrane protein
ENSMUSG00000031107	776	5.76069	330	13.0878	832	2.27191	1.1839	Rbmx2	RNA binding motif protein, X-linked 2
ENSMUSG00000021520	197	15.1967	221	34.5138	557	2.27114	1.18342	Uqcrb	ubiquinol-cytochrome c reductase binding
ENSMUSG00000033059	1732	24.543	3138	55.7343	7908	2.27089	1.18325	Pygb	brain glycogen phosphorylase
ENSMUSG00000038722	192	64.204	910	145.783	2293	2.27062	1.18309	Bud31	maternal G10 transcript,Mus musculus cDNA clone IMAGE:3594956, containing frame-shift errors.,
ENSMUSG00000029840	197	79.6965	1159	180.934	2920	2.27029	1.18288	Mtpn	myotrophin
ENSMUSG00000028800	901	12.7194	846	28.871	2131	2.26984	1.18259	Hdac1	histone deacetylase 1
ENSMUSG00000012117	346	12.6067	322	28.612	811	2.26959	1.18243	Dhdds	dehydrodolichyl diphosphate synthase,dehydrodolichyl diphosphate synthase,dehydrodolichyl diphosphate synthase,
ENSMUSG00000029713	580	172.879	7402	392.345	18642	2.26947	1.18236	Gnb2	guanine nucleotide-binding protein, beta-2
ENSMUSG00000001794	257	109.109	2070	247.604	5213	2.26934	1.18227	Capns1	calpain, small subunit 1,calpain, small subunit 1,
ENSMUSG00000003423	513	28.4394	1077	64.5083	2711	2.26827	1.18159	Pih1d1	NOP17
ENSMUSG00000027479	567	75.7353	3170	171.779	7979	2.26814	1.18151	Mapre1	microtubule-associated protein, RP/EB family,
[truncated: 3,721 more rows]

## Sheet: Down regulated transcripts
Table S1 Differential transcriptome of naïve and MHV68 expanded CD8+ TCR transnuclear T cells (related to Figure 1 and 2 )
#Gene	CE-cds size	Naïve (normalised expression)	Counts	Day6 (normalised expression)	Counts	Ratio Day6/Naive	Fold change (log 2) Day6/naïve	gene_symbol	gene_desc
ENSMUSG00000021565	1075	48.8424	3876	0.0113552	1	0.000232487	-12.0706	Slc6a19	solute carrier family 6, member 19
ENSMUSG00000040724	1460	11.4494	1234	0.0167217	2	0.00146048	-9.41934	Kcna2	potassium voltage-gated channel, shaker-related
ENSMUSG00000020388	470	24.5563	852	0.051944	2	0.0021153	-8.88492	Pdlim4	Mus musculus cDNA pooled tissues:(tissue_type=brain,dev_stage=8-12 days neonate,strain=BALB/c),(tissue_type=testis,dev_stage=adult, strain=C57BL/6J), clone:V01Y044K13.
ENSMUSG00000025014	1093	10.0513	811	0.0223364	2	0.00222224	-8.81377	Dntt	terminal deoxynucleotidyltransferase isoform 2
ENSMUSG00000017493	605	219.899	9821	0.585122	29	0.00266087	-8.55389	Igfbp4	insulin-like growth factor binding protein 4
ENSMUSG00000079071	1303	43.9242	4225	0.177997	19	0.00405236	-7.94702	Rp23-357i14.1	hypothetical protein LOC381417
ENSMUSG00000030352	440	4.34099	141	0.0277428	1	0.00639091	-7.28976	Tspan9	tetraspan NET-5,tetraspan NET-5,tetraspan NET-5,
ENSMUSG00000076840	284	6.63008	139	0.0429819	1	0.00648286	-7.26915	N30.7TCRA	Mus musculus T cell receptor alpha chain TCRalphaJ12A (N30.7TCRA) mRNA, complete cds.
ENSMUSG00000060470	1149	4.58619	389	0.0318717	3	0.00694949	-7.16888	Gpr97	G protein-coupled receptor 97,Mus musculus 18 days pregnant adult female placenta and extra embryonic tissue cDNA, RIKEN full-length enriched library, clone:3830420G05 product:G protein-coupled receptor 97, full insert sequence.,
ENSMUSG00000045775	159	49.3291	579	0.383863	5	0.00778167	-7.0057	Slc16a5	Mus musculus 16 days neonate thymus cDNA, RIKEN full-length enriched library, clone:A130015N09 product:weakly similar to MONOCARBOXYLATE TRANSPORTER 6 (MCT 6) (MCT 5) [Homo sapiens], full insert sequence.
ENSMUSG00000066235	1703	1.78974	225	0.0143357	2	0.00800994	-6.96399	C85492	glycosyltransferase,glycosyltransferase,glycosyltransferase,
ENSMUSG00000005947	1949	76.0722	10945	0.632577	101	0.00831548	-6.90999	Itgae	integrin, alpha E, epithelial-associated isoform
ENSMUSG00000001986	1786	1.5397	203	0.0136695	2	0.00887801	-6.81555	Gria3	glutamate receptor, ionotropic, AMPA3 (alpha,glutamate receptor, ionotropic, AMPA3 (alpha,glutamate receptor, ionotropic, AMPA3 (alpha,glutamate receptor, ionotropic, AMPA3 (alpha,
ENSMUSG00000038560	1091	3.7746	304	0.033566	3	0.00889261	-6.81318	Sp6	trans-acting transcription factor 6
ENSMUSG00000026582	1398	0.9496	98	0.00873165	1	0.00919508	-6.76492	Sele	selectin, endothelial cell
ENSMUSG00000050052	429	110.36	3495	1.02435	36	0.0092819	-6.75136	2610019F03Rik	hypothetical protein LOC72148
ENSMUSG00000070822	523	2.51242	97	0.0233401	1	0.00928987	-6.75013	LOC232875	Hypothetical protein LOC232875.,Hypothetical protein LOC232875.,
ENSMUSG00000045231	521	10.0623	387	0.0937186	4	0.00931388	-6.7464	B630019A10Rik	3 days neonate thymus cDNA, RIKEN full-length enriched library, clone:A630047C14 product:hypothetical protein, full insert sequence (B630019A10Rik protein).
ENSMUSG00000067702	1190	1.08143	95	0.0102579	1	0.00948545	-6.72007	Tuba3a	tubulin, alpha 1a
ENSMUSG00000078104	422	8.98809	280	0.0867785	3	0.00965483	-6.69453	EG329070	hypothetical protein LOC329070
ENSMUSG00000021587	1702	6.27971	789	0.0645485	9	0.0102789	-6.60417	Pcsk1	proprotein convertase subtilisin/kexin type 1,proprotein convertase subtilisin/kexin type 1,
ENSMUSG00000030217	783	13.1311	759	0.140309	9	0.0106852	-6.54824	Art4	ADP-ribosyltransferase 4
ENSMUSG00000049044	1527	31.1202	3508	0.351736	44	0.0113025	-6.46721	Rapgef4,cAMP-GEFII	cAMP-regulated guanine nucleotide exchange,Mus musculus mRNA for cAMP-GEFII, complete cds.,8 days embryo whole body cDNA, RIKEN full-length enriched library, clone:5730402K07 product:cAMP-regulated guanine nucleotide exchange factor II, full insert sequence. (Fragment).,Mus musculus mRNA for cAMP-GEFII, complete cds.,Mus musculus mRNA for cAMP-GEFII, complete cds.,
ENSMUSG00000048215	400	5.38467	159	0.0610342	2	0.0113348	-6.4631	AK041600,AK088579	Mus musculus 3 days neonate thymus cDNA, RIKEN full-length enriched library, clone:A630023P12 product:hypothetical protein, full insert sequence.,Mus musculus 3 days neonate thymus cDNA, RIKEN full-length enriched library, clone:A630023P12 product:hypothetical protein, full insert sequence.,
ENSMUSG00000015476	782	21.3762	1234	0.249756	16	0.0116839	-6.41934	Prrt1	NG5 protein
ENSMUSG00000042359	1346	0.774939	77	0.00906898	1	0.0117028	-6.417	mKIAA4128	Mus musculus 16 days neonate thymus cDNA, RIKEN full-length enriched library, clone:A130038P17 product:OSBP-RELATED PROTEIN 6 homolog [Homo sapiens], full insert sequence.
ENSMUSG00000048218	1520	19.6422	2204	0.240925	30	0.0122657	-6.34923	Amigo2	amphoterin induced gene 2
ENSMUSG00000076841	272	3.53599	71	0.0448781	1	0.0126918	-6.29996	N30.7TCRA	Mus musculus (cell line DETC Y93A) TCR delta chain mRNA, signal peptide and VDJC segments.
ENSMUSG00000074994	557	3.40483	140	0.0438307	2	0.0128731	-6.2795	Qser1	9 days embryo whole body cDNA, RIKEN full-length enriched library, clone:D030047E04 product:hypothetical Glutamine-rich region profile containing protein, full insert sequence. (Fragment).
ENSMUSG00000073555	1181	1.55995	136	0.0206721	2	0.0132517	-6.23768	EG240327	hypothetical protein LOC240327
ENSMUSG00000027978	1846	3.83789	523	0.0529007	8	0.0137838	-6.18088	Prss12	protease, serine, 12 neurotrypsin (motopsin)
ENSMUSG00000020846	531	106.024	4156	1.47126	64	0.0138767	-6.17119	Fam101b	Protein FAM101B.
ENSMUSG00000006344	436	11.8997	383	0.167984	6	0.0141167	-6.14645	Ggtla1	gamma-glutamyltransferase-like activity 1,Mus musculus gamma-glutamyl leukotrienase mRNA, complete cds.,Mus musculus gamma-glutamyl leukotrienase mRNA, complete cds.,
ENSMUSG00000073491	328	33.5768	813	0.483808	13	0.014409	-6.11688	E430029J22Rik	0 day neonate lung cDNA, RIKEN full-length enriched library, clone:E030037K03 product:hypothetical protein, full insert sequence.
ENSMUSG00000039911	742	11.2825	618	0.164513	10	0.0145812	-6.09975	Spsb1	splA/ryanodine receptor domain and SOCS box,splA/ryanodine receptor domain and SOCS box,
ENSMUSG00000039982	1491	3.26166	359	0.0491221	6	0.0150605	-6.05309	Dtx4	deltex 4 homolog,deltex 4 homolog,
ENSMUSG00000046056	1905	0.846202	119	0.0128156	2	0.0151448	-6.04503	Sbsn	suprabasin isoform 2,suprabasin isoform 1,
ENSMUSG00000078490	507	3.17952	119	0.0481532	2	0.0151448	-6.04503	C030017K20Rik	Mus musculus adult male corpus striatum cDNA, RIKEN full-length enriched library, clone:C030017K20 product:unclassifiable, full insert sequence.,Mus musculus adult male corpus striatum cDNA, RIKEN full-length enriched library, clone:C030017K20 product:unclassifiable, full insert sequence.,
ENSMUSG00000049555	302	26.5993	593	0.4042	10	0.0151959	-6.04017	Tmie	integral membrane protein TMIE
ENSMUSG00000061815	1093	0.706442	57	0.0111682	1	0.0158091	-5.9831	Rufy4	RUN and FYVE domain containing 4
ENSMUSG00000026814	1248	17.074	1573	0.273872	28	0.0160402	-5.96216	Eng	endoglin,endoglin,
ENSMUSG00000041046	324	8.52918	204	0.150702	4	0.017669	-5.82264	Ramp3	receptor activity modifying protein 3
ENSMUSG00000052374	241	2.81044	50	0.0506508	1	0.0180224	-5.79407	Actn2	actinin alpha 2
ENSMUSG00000026765	396	16.3172	477	0.308254	10	0.0188914	-5.72613	2310010M24Rik	hypothetical protein LOC71897
ENSMUSG00000046280	679	0.91772	46	0.0179777	1	0.0195895	-5.67377	She	src homology 2 domain-containing transforming
ENSMUSG00000044296	1396	0.436666	45	0.00874416	1	0.0200248	-5.64207	9630041N07Rik	hypothetical protein LOC214779
ENSMUSG00000061740	1143	3.09326	261	0.0640779	6	0.0207153	-5.59316	Cyp2d22	cytochrome P450, family 2, subfamily d,,cytochrome P450, family 2, subfamily d,,
ENSMUSG00000034353	99	112.886	825	2.34273	19	0.020753	-5.59054	RAMP1	Mus musculus mRNA for receptor-activity modifying protein 1, complete cds.
ENSMUSG00000030170	959	4.19527	297	0.0891011	7	0.0212385	-5.55718	Wnt5b	wingless-related MMTV integration site 5B,wingless-related MMTV integration site 5B,wingless-related MMTV integration site 5B,
ENSMUSG00000070385	1644	7.58068	920	0.163352	22	0.0215485	-5.53627	Ampd1	adenosine monophosphate deaminase 1 (isoform M),Mus musculus 10 days neonate skin cDNA, RIKEN full-length enriched library, clone:4732493A10 product:AMP deaminase 1 (EC 3.5.4.6) (Myoadenylate deaminase) (AMP deaminase isoform M) homolog [Rattus norvegicus], full insert sequence.,
ENSMUSG00000031790	1574	0.688505	80	0.0155106	2	0.0225279	-5.47214	Mmp15	matrix metallopeptidase 15
ENSMUSG00000054932	1258	3.70425	344	0.0873304	9	0.0235758	-5.40655	Afp	alpha fetoprotein
ENSMUSG00000039556	53	9.20129	36	0.230318	1	0.025031	-5.32014	Ppp1r3f	protein phosphatase 1, regulatory (inhibitor)
ENSMUSG00000029530	1049	119.05	9219	3.01389	259	0.0253161	-5.3038	Ccr9,AK038272	chemokine (C-C motif) receptor 9,chemokine (C-C motif) receptor 9,chemokine (C-C motif) receptor 9,Mus musculus 16 days neonate thymus cDNA, RIKEN full-length enriched library, clone:A130091K22 product:unclassifiable, full insert sequence.,
ENSMUSG00000037579	2416	3.54919	633	0.0909451	18	0.0256242	-5.28635	Kcnh3	potassium voltage-gated channel, subfamily H
ENSMUSG00000056271	705	2.67084	139	0.0692587	4	0.0259314	-5.26915	Lman1l	lectin, mannose-binding, 1 like
ENSMUSG00000022965	719	33.8941	1799	0.899809	53	0.0265477	-5.23527	Ifngr2	interferon gamma receptor 2
ENSMUSG00000029828	1417	0.955987	100	0.0258437	3	0.0270335	-5.20911	4921507P07Rik	hypothetical protein LOC70821
ENSMUSG00000025885	1344	0.332611	33	0.00908248	1	0.0273066	-5.19461	Myo5b	Mus musculus in vitro fertilized eggs cDNA, RIKEN full-length enriched library, clone:7420437L06 product:unclassifiable, full insert sequence.
ENSMUSG00000048758	366	12.2139	330	0.33352	10	0.0273066	-5.19461	Rpl29	ribosomal protein L29,ribosomal protein L29,
ENSMUSG00000028362	560	18.1424	750	0.501353	23	0.0276343	-5.1774	Tnfsf8	tumor necrosis factor (ligand) superfamily,
ENSMUSG00000047517	3341	0.129746	32	0.00365365	1	0.0281599	-5.15021	Dmbt1	deleted in malignant brain tumors 1,deleted in malignant brain tumors 1,
ENSMUSG00000026115	786	0.517036	30	0.0155303	1	0.0300373	-5.0571	4921511C04Rik	hypothetical protein LOC70853,hypothetical protein LOC70853,
ENSMUSG00000022885	1012	58.9641	4405	1.79725	149	0.0304805	-5.03597	St6gal1	beta galactoside alpha 2,6 sialyltransferase 1,beta galactoside alpha 2,6 sialyltransferase 1,
ENSMUSG00000046159	1730	0.446325	57	0.014112	2	0.0316182	-4.9831	Chrm3	cholinergic receptor, muscarinic 3, cardiac
ENSMUSG00000044231	1166	0.952659	82	0.031407	3	0.0329677	-4.9228	Nhlrc1	NHL repeat containing 1
ENSMUSG00000070601	2310	0.158334	27	0.00528435	1	0.0333747	-4.9051	EG625068	vomeronasal receptor Vmn2r84
ENSMUSG00000032528	860	21.7844	1383	0.738088	52	0.0338815	-4.88336	Vipr1	vasoactive intestinal peptide receptor 1
ENSMUSG00000020251	581	0.606205	26	0.0210101	1	0.0346584	-4.85065	Glt8d2	glycosyltransferase 8 domain containing 2
ENSMUSG00000046668	874	20.7535	1339	0.726266	52	0.0349949	-4.83671	Cxxc5	CXXC finger 5,CXXC finger 5,
ENSMUSG00000031258	1230	9.40535	854	0.337425	34	0.0358759	-4.80084	Xkrx	X Kell blood group precursor related X linked
ENSMUSG00000038540	2473	0.410827	75	0.0148081	3	0.0360447	-4.79407	Tmc3	transmembrane channel-like gene family 3,transmembrane channel-like gene family 3,Adult male colon cDNA, RIKEN full-length enriched library, clone:9030203A06 product:hypothetical protein, full insert sequence.,
ENSMUSG00000019301	795	0.425986	25	0.0153545	1	0.0360447	-4.79407	Hsd17b1	hydroxysteroid (17-beta) dehydrogenase 1
ENSMUSG00000036699	1169	0.579399	50	0.0208843	2	0.0360447	-4.79407	Zcchc12	zinc finger, CCHC domain containing 12
ENSMUSG00000023912	609	4.96032	223	0.180397	9	0.036368	-4.78119	UCP4,Slc25a27,AK084741	solute carrier family 25, member 27,solute carrier family 25, member 27,Mus musculus UCP4 mRNA for uncoupling protein 4, complete cds.,Mus musculus 12 days embryo embryonic body between diaphragm region and neck cDNA, RIKEN full-length enriched library, clone:9430092A03 product:inferred: RIKEN cDNA 3632410G24 gene, full insert sequence.,
ENSMUSG00000022708	382	2.5887	73	0.0958653	3	0.0370322	-4.75507	Zbtb20,AK038731	zinc finger and BTB domain containing 20,zinc finger and BTB domain containing 20,Mus musculus cDNA pooled tissues:(tissue_type=brain,dev_stage=8-12 days neonate,strain=BALB/c),(tissue_type=testis,dev_stage=adult, strain=C57BL/6J), clone:V01Y033K13.,Mus musculus adult male testis cDNA, RIKEN full-length enriched library, clone:4921524P08 product:unclassifiable, full insert sequence.,Mus musculus …
ENSMUSG00000000530	1149	4.00849	340	0.148734	14	0.0371048	-4.75225	Acvrl1	activin A receptor, type II-like 1,activin A receptor, type II-like 1,activin A receptor, type II-like 1,activin A receptor, type II-like 1,activin A receptor, type II-like 1,
ENSMUSG00000003882	1060	137.278	10742	5.13609	446	0.0374137	-4.74029	Il7r	interleukin 7 receptor precursor,interleukin 7 receptor precursor,
ENSMUSG00000024793	712	30.1939	1587	1.13153	66	0.0374756	-4.7379	Tnfrsf25	tumor necrosis factor receptor superfamily,,tumor necrosis factor receptor superfamily,,
ENSMUSG00000030553	313	5.06365	117	0.194998	5	0.0385093	-4.69865	C330024D12Rik	ES cells cDNA, RIKEN full-length enriched library, clone:C330024D12 product:hypothetical Pyrrolidone carboxyl peptidase (pyroglutamate aminopeptidase) structure containing protein, full insert sequence.
ENSMUSG00000048503	658	0.947009	46	0.0371029	2	0.039179	-4.67377	Tmem136	hypothetical protein LOC235300
ENSMUSG00000046807	761	19.474	1094	0.769946	48	0.0395372	-4.66065	AI646023	hypothetical protein LOC192734
ENSMUSG00000049119	1061	0.574538	45	0.0230101	2	0.0400497	-4.64207	1700012H17Rik	hypothetical protein LOC242297,Mus musculus adult male testis cDNA, RIKEN full-length enriched library, clone:1700012H17 product:unclassifiable, full insert sequence.,Mus musculus adult male testis cDNA, RIKEN full-length enriched library, clone:1700012H17 product:unclassifiable, full insert sequence.,hypothetical protein LOC242297,
ENSMUSG00000027848	320	0.931311	22	0.0381464	1	0.0409599	-4.60964	Olfml3	olfactomedin-like 3,Mus musculus adult male kidney cDNA, RIKEN full-length enriched library, clone:0610011B12 product:SIMILAR TO HNOEL-ISO PROTEIN homolog [Mus musculus], full insert sequence.,
ENSMUSG00000018378	807	6.63049	395	0.272272	18	0.0410636	-4.606	Cuedc1	CUE domain containing 1,CUE domain containing 1,
ENSMUSG00000000617	2216	1.99894	327	0.0826276	15	0.0413357	-4.59647	Grm6,BC021919	glutamate receptor, metabotropic 6,glutamate receptor, metabotropic 6,Metabotropic glutamate receptor 6 precursor (mGluR6).,Mus musculus glutamate receptor, metabotropic 6, mRNA (cDNA clone IMAGE:4501728), with apparent retained intron.,
ENSMUSG00000043391	667	3.4729	171	0.146409	8	0.0421576	-4.56807	2510009E07Rik	hypothetical protein LOC72190
ENSMUSG00000039763	1118	1.79325	148	0.0764293	7	0.0426204	-4.55231	ORF28	hypothetical protein LOC246738 isoform 1,hypothetical protein LOC246738 isoform 2,
ENSMUSG00000039328	240	13.9414	247	0.610342	12	0.043779	-4.51362	Rnf122	ring finger protein 122 homolog,ring finger protein 122 homolog,
ENSMUSG00000076749	398	0.680721	20	0.0306705	1	0.0450559	-4.47214	Tcrg	Mus musculus 2 days neonate thymus thymic cells cDNA, RIKEN full-length enriched library, clone:E430032M10 product:T-cell receptor gamma-1 chain C region homolog [Mus musculus], full insert sequence.,T-cell receptor gamma chain C region C7.5.,
ENSMUSG00000031932	1026	0.528122	40	0.023795	2	0.0450559	-4.47214	Gpr83	G protein-coupled receptor 83
ENSMUSG00000040327	1979	4.771	697	0.215887	35	0.0452498	-4.46594	Parc	p53-associated parkin-like cytoplasmic protein,p53-associated parkin-like cytoplasmic protein,p53-associated parkin-like cytoplasmic protein,p53-associated parkin-like cytoplasmic protein,p53-associated parkin-like cytoplasmic protein.,
ENSMUSG00000041460	1934	2.50754	358	0.113611	18	0.0453076	-4.4641	Cacna2d4	calcium channel, voltage-dependent, alpha,calcium channel, voltage-dependent, alpha,
ENSMUSG00000053617	2737	9.3493	1889	0.423694	95	0.0453183	-4.46376	Sh3pxd2a	SH3 and PX domains 2A
ENSMUSG00000074063	1237	5.44263	497	0.246703	25	0.0453279	-4.46346	Osgin1	oxidative stress induced growth inhibitor 1
ENSMUSG00000050179	326	13.1724	317	0.599109	16	0.0454823	-4.45855	AK080695	Mus musculus adult retina cDNA, RIKEN full-length enriched library, clone:A930002I21 product:hypothetical protein, full insert sequence.
ENSMUSG00000029561	1287	14.0937	1339	0.644962	68	0.0457625	-4.44969	Oasl2	2'-5' oligoadenylate synthetase-like 2
ENSMUSG00000021375	3710	2.3697	649	0.108578	33	0.0458195	-4.44789	Kif13a	kinesin family member 13A,In vitro fertilized eggs cDNA, RIKEN full-length enriched library, clone:7420439M20 product:kinesin family member 13A, full insert sequence. (Fragment).,Adult male spinal cord cDNA, RIKEN full-length enriched library, clone:A330065I17 product:kinesin 13A, full insert sequence.,
ENSMUSG00000059146	1121	0.712965	59	0.0326677	3	0.0458195	-4.44789	TrkC,Ntrk3	neurotrophic tyrosine kinase, receptor, type 3,neurotrophic tyrosine kinase, receptor, type 3,Mus musculus 0 day neonate kidney cDNA, RIKEN full-length enriched library, clone:D630004O17 product:neurotrophic tyrosine kinase, receptor, type 3, full insert sequence.,
ENSMUSG00000022848	1077	26.3254	2093	1.21275	107	0.0460677	-4.4401	Dirc2	disrupted in renal carcinoma 2
ENSMUSG00000042046	2264	2.90792	486	0.134793	25	0.0463538	-4.43117	Ripk5	receptor interacting protein kinase 5,Receptor-interacting serine/threonine-protein kinase 5 (EC 2.7.11.1) (Dusty protein kinase) (Dusty PK).,
ENSMUSG00000023267	965	7.88916	562	0.366838	29	0.046499	-4.42666	Gabrr2	gamma-aminobutyric acid (GABA-C) receptor,
ENSMUSG00000022018	369	71.9168	1959	3.37425	102	0.0469188	-4.41369	1190002H23Rik	response gene to complement 32
ENSMUSG00000036377	668	0.7706	38	0.0365474	2	0.0474272	-4.39814	mKIAA1211,C530008M17Rik	Mus musculus adult male testis cDNA, RIKEN full-length enriched library, clone:4931405B09 product:hypothetical protein, full insert sequence.,MKIAA1211 protein (Fragment).,
ENSMUSG00000030796	706	1.45825	76	0.0691606	4	0.0474272	-4.39814	Tead2	TEA domain family member 2,TEA domain family member 2,TEA domain family member 2,TEA domain family member 2,
ENSMUSG00000036139	703	0.366117	19	0.0173639	1	0.0474272	-4.39814	Hoxc9	homeobox C9
ENSMUSG00000043230	1291	1.17521	112	0.0567321	6	0.0482742	-4.3726	A830043J08Rik	hypothetical protein LOC241128
ENSMUSG00000054404	2495	55.4993	10222	2.686	549	0.0483969	-4.36894	Slfn5	schlafen 5,schlafen 5,schlafen 5,
ENSMUSG00000042156	1529	39.8682	4500	1.94	243	0.0486604	-4.36111	Dzip1	DAZ interacting protein 1,DAZ interacting protein 1,DAZ interacting protein 1,DAZ interacting protein 1,13 days embryo liver cDNA, RIKEN full-length enriched library, clone:2510042J05 product:RIKEN cDNA 2510025K24 (13 days embryo liver cDNA, RIKEN full-length enriched library, clone:2510025K24 product:hypothetical protein, full insert sequence).,
ENSMUSG00000030486	1834	0.132952	18	0.00665586	1	0.0500621	-4.32014	Zfp108	zinc finger protein 108
ENSMUSG00000038967	784	6.22026	360	0.311399	20	0.0500621	-4.32014	Pdk2	pyruvate dehydrogenase kinase, isoenzyme 2
ENSMUSG00000041757	2026	5.62982	842	0.28318	47	0.0502999	-4.3133	Plekha6,AK020645	pleckstrin homology domain containing, family A,Mus musculus adult male urinary bladder cDNA, RIKEN full-length enriched library, clone:9530028L01 product:unclassifiable, full insert sequence.,
ENSMUSG00000025207	1954	1.35879	196	0.0687182	11	0.0505729	-4.30549	Sema4g	semaphorin 4G,MKIAA1619 protein (Fragment).,
ENSMUSG00000032572	3212	3.7535	890	0.190019	50	0.0506246	-4.30402	1110001D15Rik	collagen type VI alpha 4
ENSMUSG00000074738	632	5.33709	249	0.270405	14	0.0506653	-4.30286	B930041F14Rik	hypothetical protein LOC230991
ENSMUSG00000032549	307	22.2389	504	1.15309	29	0.05185	-4.26951	Rab6b	RAB6B, member RAS oncogene family
ENSMUSG00000031565	1512	0.465879	52	0.0242199	3	0.0519876	-4.26569	Fgfr1	fibroblast growth factor receptor 1 isoform 3,fibroblast growth factor receptor 1 isoform 3,Mus musculus fibroblast growth factor receptor 1-IIIb mRNA, complete cds.,
ENSMUSG00000020889	1537	3.49014	396	0.182666	23	0.0523376	-4.25601	Nr1d1	nuclear receptor subfamily 1, group D, member 1
ENSMUSG00000018906	1028	0.224015	17	0.0118744	1	0.0530069	-4.23768	P4ha2	procollagen-proline, 2-oxoglutarate,Procollagen-proline, 2-oxoglutarate 4-dioxygenase (Proline 4- hydroxylase), alpha II polypeptide (Fragment).,Mus musculus 2 days pregnant adult female oviduct cDNA, RIKEN full-length enriched library, clone:E230038K10 product:hypothetical protein, full insert sequence.,
ENSMUSG00000070823	340	1.35463	34	0.071805	2	0.0530069	-4.23768	AK138476	Mus musculus adult male spinal cord cDNA, RIKEN full-length enriched library, clone:A330031J02 product:hypothetical protein, full insert sequence.
ENSMUSG00000043833	317	2.90584	68	0.15403	4	0.0530069	-4.23768	AK015504	Mus musculus adult male hippocampus cDNA, RIKEN full-length enriched library, clone:2900005J15 product:unclassifiable, full insert sequence.
ENSMUSG00000041245	4490	0.202139	67	0.0108747	4	0.0537981	-4.2163	Wnk3	Wnk3 protein (Fragment).
ENSMUSG00000042757	1565	4.45774	515	0.241797	31	0.054242	-4.20444	Tmem108	hypothetical protein LOC81907,hypothetical protein LOC81907,hypothetical protein LOC81907,
ENSMUSG00000061577	1132	101.466	8479	5.52112	512	0.0544135	-4.19989	Gpr114	G protein-coupled receptor 114,G protein-coupled receptor 114,Mus musculus 10 days neonate skin cDNA, RIKEN full-length enriched library, clone:4732465N11 product:hypothetical protein, full insert sequence.,
ENSMUSG00000028278	559	0.799695	33	0.0436739	2	0.0546132	-4.19461	AK081204	Mus musculus adult male corpus striatum cDNA, RIKEN full-length enriched library, clone:C030003H22 product:unclassifiable, full insert sequence.
ENSMUSG00000028051	2020	7.08165	1056	0.386752	64	0.0546132	-4.19461	AK177718,Hcn3	hyperpolarization-activated, cyclic,Mus musculus cDNA, clone:Y0G0103O06, strand:plus, reference:ENSEMBL:Mouse-Transcript-ENST:ENSMUST00000029686, based on BLAT search.,
ENSMUSG00000028359	381	1.17331	33	0.0640779	2	0.0546132	-4.19461	Orm3	orosomucoid 3
ENSMUSG00000044471	171	1.26749	16	0.0713851	1	0.0563199	-4.15021	BC145649	Mus musculus brain cDNA, clone MNCb-1768.
ENSMUSG00000024620	2420	0.35825	64	0.0201766	4	0.0563199	-4.15021	Pdgfrb	platelet derived growth factor receptor, beta,platelet derived growth factor receptor, beta,platelet derived growth factor receptor, beta,
ENSMUSG00000044037	1595	141.502	16661	7.98228	1043	0.0564111	-4.14788	Als2cl	Als2 C-terminal like,Als2 C-terminal like,Mus musculus Als2cl mRNA for Als2 C-terminal like, complete cds.,
ENSMUSG00000029094	1569	4.95577	574	0.280081	36	0.0565161	-4.14519	Afap1	actin filament associated protein 1
ENSMUSG00000029130	819	1.29013	78	0.0745229	5	0.057764	-4.11369	Rnf32	ring finger protein 32,ring finger protein 32,ring finger protein 32,ring finger protein 32,
ENSMUSG00000060224	1126	1.47975	123	0.0867272	8	0.0586093	-4.09273	4833409A17Rik	hypothetical protein LOC74580,Mus musculus 0 day neonate head cDNA, RIKEN full-length enriched library, clone:4833409A17 product:hypothetical FAD/NAD(P)-binding domain structure containing protein, full insert sequence.,Mus musculus 0 day neonate head cDNA, RIKEN full-length enriched library, clone:4833409A17 product:hypothetical FAD/NAD(P)-binding domain structure containing protein, full insert…
ENSMUSG00000022263	4090	3.8155	1152	0.223842	75	0.0586665	-4.09132	Trio	triple functional domain (PTPRF interacting),triple functional domain (PTPRF interacting),2 days neonate thymus thymic cells cDNA, RIKEN full-length enriched library, clone:E430005K11 product:triple functional domain (PTPRF interacting), full insert sequence.,
ENSMUSG00000033460	1331	0.468168	46	0.0275136	3	0.0587685	-4.08881	Armcx1	armadillo repeat containing, X-linked 1
ENSMUSG00000038400	665	24.8112	1218	1.46849	80	0.0591867	-4.07858	Tmepai	transmembrane prostate androgen-induced protein
ENSMUSG00000032714	1894	6.96628	974	0.412481	64	0.059211	-4.07799	Syde1	Adult male lung cDNA, RIKEN full-length enriched library, clone:1200008N06 product:hypothetical RhoGAP domain containing protein, full insert sequence.
ENSMUSG00000002012	632	0.321511	15	0.0193146	1	0.0600745	-4.0571	Pnck	pregnancy upregulated non-ubiquitously expressed
ENSMUSG00000076862	237	0.857363	15	0.0515057	1	0.0600745	-4.0571	TRAV19	TRAV19 (Fragment).
ENSMUSG00000068606	1214	0.669506	60	0.0402203	4	0.0600745	-4.0571	EG225594	hypothetical protein LOC225594
ENSMUSG00000038135	411	0.494392	15	0.0297004	1	0.0600745	-4.0571	Crygn	crystallin, gamma N
ENSMUSG00000028794	840	0.241899	15	0.014532	1	0.0600745	-4.0571	A3galt2	alpha 1,3-galactosyltransferase 2
ENSMUSG00000000093	1856	0.10948	15	0.00657697	1	0.0600745	-4.0571	Tbx2	T-box 2
ENSMUSG00000032690	1763	28.3605	3691	1.71713	248	0.0605465	-4.04581	oasl11,Oas2	2'-5' oligoadenylate synthetase 2,2'-5' oligoadenylate synthetase 2,2'-5' oligoadenylate synthetase 2,Mus musculus oasl11 mRNA for 2',5'-oligoadenylate synthetase-like 11, complete cds.,
ENSMUSG00000030775	289	31.5925	674	1.94296	46	0.0615006	-4.02326	Trat1,AK163002	T-cell receptor-associated transmembrane adapter 1 (T-cell receptor- interacting molecule) (TRIM).,Mus musculus 0 day neonate thymus cDNA, RIKEN full-length enriched library, clone:A430060J20 product:unclassifiable, full insert sequence.,
ENSMUSG00000048027	1191	6.49451	571	0.39972	39	0.0615474	-4.02216	Rgmb	RGM domain family, member B,RGM domain family, member B,
ENSMUSG00000061728	1450	0.681988	73	0.0420926	5	0.0617204	-4.01811	Btnl7	butyrophilin-like 7
ENSMUSG00000026576	675	47.1613	2350	2.91156	161	0.0617361	-4.01774	Atp1b1	Na+/K+ -ATPase beta 1 subunit
ENSMUSG00000002083	462	10.4969	358	0.660544	25	0.0629272	-3.99017	Bbc3	Bcl-2 binding component 3
ENSMUSG00000074193	173	5.55948	71	0.352799	5	0.063459	-3.97803	AK133438	Mus musculus adult male testis cDNA, RIKEN full-length enriched library, clone:4933432C12 product:hypothetical protein, full insert sequence.
ENSMUSG00000044807	1530	6.40131	723	0.406895	51	0.0635643	-3.97564	Zfp354c	zinc finger protein 354C
ENSMUSG00000041750	274	0.692149	14	0.0445505	1	0.0643655	-3.95757	Cd1d2	CD1d2 antigen
ENSMUSG00000049353	508	0.373324	14	0.0240292	1	0.0643655	-3.95757	3322402L07Rik	hypothetical protein LOC74023,3322402L07Rik protein.,
ENSMUSG00000073366	203	0.93423	14	0.0601323	1	0.0643655	-3.95757	AK143926	Mus musculus 9.5 days embryo parthenogenote cDNA, RIKEN full-length enriched library, clone:B130052D06 product:unclassifiable, full insert sequence.
ENSMUSG00000061143	45	4.21442	14	0.271263	1	0.0643655	-3.95757	Maml3	mastermind-like 3,mastermind-like 3,
ENSMUSG00000038793	947	0.200263	14	0.01289	1	0.0643655	-3.95757	Lefty1	left right determination factor 1
ENSMUSG00000062861	2198	1.96601	319	0.127733	23	0.0649709	-3.94406	Zfp28	zinc finger protein 28
ENSMUSG00000030088	1829	0.614733	83	0.0400443	6	0.065141	-3.94029	Aldh1l1	aldehyde dehydrogenase 1 family, member L1
ENSMUSG00000040229	1088	3.5858	288	0.23561	21	0.0657065	-3.92782	Gpr34	G protein-coupled receptor 34,G protein-coupled receptor 34,G protein-coupled receptor 34,
ENSMUSG00000025350	797	3.00841	177	0.199108	13	0.0661838	-3.91738	Rdh5	retinol dehydrogenase 5,retinol dehydrogenase 5,retinol dehydrogenase 5,
ENSMUSG00000062028	1352	1.9037	190	0.126402	14	0.0663981	-3.91271	Irgc1	immunity-related GTPase family, cinema 1,immunity-related GTPase family, cinema 1,
ENSMUSG00000030029	2516	9.17447	1704	0.616164	127	0.0671608	-3.89624	Lrig1	leucine-rich repeats and immunoglobulin-like
ENSMUSG00000027171	481	1.88691	67	0.12689	5	0.0672476	-3.89437	Prrg4	transmembrane gamma-carboxyglutamic acid protein,transmembrane gamma-carboxyglutamic acid protein,
ENSMUSG00000050675	2165	1.48916	238	0.101489	18	0.0681518	-3.87511	Gp1ba	glycoprotein 1b, alpha polypeptide
ENSMUSG00000021756	2154	118.584	18856	8.11523	1432	0.0684345	-3.86913	Il6st	interleukin 6 signal transducer,NOD-derived CD11c +ve dendritic cells cDNA, RIKEN full-length enriched library, clone:F630009L03 product:interleukin 6 signal transducer, full insert sequence.,
ENSMUSG00000056418	302	26.9133	600	1.85932	46	0.0690857	-3.85547	BC043934	hypothetical protein LOC270185
ENSMUSG00000029061	856	0.205727	13	0.0142603	1	0.0693167	-3.85065	Mmp23	matrix metallopeptidase 23
ENSMUSG00000031775	389	0.452705	13	0.0313801	1	0.0693167	-3.85065	Pllp	plasma membrane proteolipid
ENSMUSG00000021559	3306	0.42614	104	0.0295387	8	0.0693167	-3.85065	Dapk1	death associated protein kinase 1,death associated protein kinase 1,Mus musculus adult male tongue cDNA, RIKEN full-length enriched library, clone:2310039H24 product:death associated protein kinase 1, full insert sequence.,
ENSMUSG00000038065	285	23.2902	490	1.62758	38	0.0698826	-3.83892	2410066E13Rik	hypothetical protein LOC68235
ENSMUSG00000051497	1220	0.854974	77	0.0600337	6	0.070217	-3.83204	Kcnj16	potassium inwardly-rectifying channel J16
ENSMUSG00000023979	277	1.85834	38	0.132204	3	0.0711409	-3.81318	Guca1b	guanylate cyclase activator 1B
ENSMUSG00000005686	466	5.14528	177	0.366729	14	0.0712748	-3.81046	Ampd3	AMP deaminase 3,AMP deaminase 3,
ENSMUSG00000000532	1158	20.998	1795	1.49687	142	0.0712862	-3.81023	Acvr1b	activin A receptor, type 1B
ENSMUSG00000058396	1157	0.725906	62	0.0527522	5	0.0726708	-3.78248	Admr	adrenomedullin receptor
ENSMUSG00000038894	3923	5.02074	1454	0.370282	119	0.0737503	-3.76121	Irs2	insulin receptor substrate 2
ENSMUSG00000006154	1425	27.6345	2907	2.04732	239	0.0740857	-3.75466	Eps8l1,Eps8R1	epidermal growth factor receptor pathway,epidermal growth factor receptor pathway,Mus musculus adult male tongue cDNA, RIKEN full-length enriched library, clone:2310051G19 product:unclassifiable, full insert sequence.,
ENSMUSG00000041809	1507	0.215735	24	0.0162002	2	0.0750931	-3.73518	Efhc1	EF-hand domain-containing protein 1.
ENSMUSG00000075371	269	0.604298	12	0.0453786	1	0.0750931	-3.73518	6430510M02Rik	hypothetical protein LOC319517
ENSMUSG00000028943	145	2.24215	24	0.16837	2	0.0750931	-3.73518	Espn	espin isoform 1
ENSMUSG00000040270	203	20.5531	308	1.56344	26	0.0760684	-3.71656	Bach2	In vitro fertilized eggs cDNA, RIKEN full-length enriched library, clone:7420409D11 product:BTB and CNC homology 2, full insert sequence.
ENSMUSG00000026989	164	386.401	4678	30.2194	406	0.0782073	-3.67655	Dapl1	death associated protein-like 1
ENSMUSG00000076855	270	1.15395	23	0.0904211	2	0.0783581	-3.67377	TRADV16D	TRADV16D (TRAV16) (Fragment).
ENSMUSG00000002006	1734	1.61712	207	0.126715	18	0.0783581	-3.67377	Pdzd4	PDZ domain containing 4
ENSMUSG00000003273	641	0.486062	23	0.0380869	2	0.0783581	-3.67377	Car11	carbonic anhydrase 11
ENSMUSG00000032850	505	0.616962	23	0.048344	2	0.0783581	-3.67377	Tmem118	Mus musculus 10 days neonate medulla oblongata cDNA, RIKEN full-length enriched library, clone:B830028P19 product:CDNA FLJ14627 FIS, CLONE NT2RP2000289 homolog [Homo sapiens], full insert sequence.
ENSMUSG00000037206	1247	0.249852	23	0.0195779	2	0.0783581	-3.67377	Islr	immunoglobulin superfamily containing
ENSMUSG00000062585	1004	16.7036	1238	1.31309	108	0.0786112	-3.66912	Cnr2	cannabinoid receptor 2
ENSMUSG00000066677	1527	50.974	5746	4.07694	510	0.0799809	-3.6442	AK088880,E430029J22Rik	Adult male bone cDNA, RIKEN full-length enriched library, clone:9830148G24 product:PAAD/DAPIN/Pyrin domain containing protein, full insert sequence.,Mus musculus adult male bone cDNA, RIKEN full-length enriched library, clone:9830148G24 product:PAAD/DAPIN/Pyrin domain containing protein, full insert sequence.,
ENSMUSG00000075289	953	22.5299	1585	1.80605	141	0.0801625	-3.64093	AI790298	Mus musculus 2 days neonate thymus thymic cells cDNA, RIKEN full-length enriched library, clone:E430025F20 product:Hypothetical Microbodies C-terminal targeting signal/RabGAP/TBC domain containing protein homolog [Mus musculus], full insert sequence.
ENSMUSG00000033209	341	4.44924	112	0.357972	10	0.0804569	-3.63564	AK009368	Mus musculus adult male tongue cDNA, RIKEN full-length enriched library, clone:2310015L07 product:BA436C9.2 (PUTATIVE NOVEL PROTEIN SIMILAR TO PART OF HSP70/HSP90 ORGANIZING PROTEIN AND TRANSFORMATION SENSITIVE PROTEIN) (FRAGMENT) homolog [Homo sapiens], full insert sequence.
ENSMUSG00000042579	309	5.87446	134	0.474052	12	0.0806971	-3.63134	BC106127,AK040741	Mus musculus 0 day neonate skin cDNA, RIKEN full-length enriched library, clone:4632404H12 product:hypothetical protein, full insert sequence.,Mus musculus adult male aorta and vein cDNA, RIKEN full-length enriched library, clone:A530022C24 product:unclassifiable, full insert sequence.,
ENSMUSG00000030895	983	0.151587	11	0.012418	1	0.0819198	-3.60964	Hpx	hemopexin
ENSMUSG00000073403	799	0.186495	11	0.0152777	1	0.0819198	-3.60964	AK161769	Mus musculus adult male thymus cDNA, RIKEN full-length enriched library, clone:5830475C17 product:unclassifiable, full insert sequence.
ENSMUSG00000029491	1691	0.0881193	11	0.00721872	1	0.0819198	-3.60964	Pde6b	phosphodiesterase 6B, cGMP, rod receptor, beta
ENSMUSG00000037855	363	7.3516	197	0.605298	18	0.0823356	-3.60234	Zfp365	zinc finger protein 365,zinc finger protein 365,
ENSMUSG00000067629	2044	0.795284	120	0.0656924	11	0.0826025	-3.59767	DQ716012	DQ716012
ENSMUSG00000034614	351	105.283	2728	8.72911	251	0.0829108	-3.5923	Hgfl,Pik3ip1	calcineurin-regulated kringle domain protein,Mus musculus HGFL(L) protein (Hgfl) mRNA, complete cds.,
ENSMUSG00000015243	4833	2.36844	845	0.197007	78	0.0831801	-3.58762	Abca1	ATP-binding cassette 1, sub-family A, member 1
ENSMUSG00000033498	4286	0.581551	184	0.0484173	17	0.0832554	-3.58631	Strc	stereocilin,stereocilin,
ENSMUSG00000014158	1775	0.328165	43	0.0275084	4	0.0838249	-3.57648	Trpv4	transient receptor potential cation channel,,transient receptor potential cation channel,,
ENSMUSG00000041827	1296	15.9086	1522	1.3469	143	0.0846648	-3.56209	Oasl1	2'-5' oligoadenylate synthetase-like 1,2'-5' oligoadenylate synthetase-like 1,2'-5' oligoadenylate synthetase-like 1,
ENSMUSG00000036019	2031	0.140066	21	0.0120205	2	0.0858207	-3.54253	Tmtc2	transmembrane and tetratricopeptide repeat,transmembrane and tetratricopeptide repeat,
ENSMUSG00000034949	947	1.04423	73	0.0902301	7	0.0864085	-3.53268	9130206N08Rik,AK033649	hypothetical protein LOC103406,Mus musculus adult male cecum cDNA, RIKEN full-length enriched library, clone:9130206N08 product:hypothetical 2'-5'-oligoadenylate synthetase containing protein, full insert sequence.,Mus musculus cDNA, RIKEN full-length enriched library, clone:G130202O18 product:hypothetical Proline-rich region profile containing protein, full insert sequence.,Mus musculus adult ma…
ENSMUSG00000033316	1375	0.512298	52	0.0443885	5	0.0866459	-3.52872	Galnt9	UDP-N-acetyl-alpha-D-galactosamine:polypeptide,Mus musculus adult male olfactory brain cDNA, RIKEN full-length enriched library, clone:6430598F23 product:UDP-GALNAC: POLYPEPTIDE N-ACETYLGALACTOSAMINYLTRANSFERASE homolog [Homo sapiens], full insert sequence.,Mus musculus adult male olfactory brain cDNA, RIKEN full-length enriched library, clone:6430598F23 product:UDP-GALNAC: POLYPEPTIDE N-ACETYLGA…
ENSMUSG00000030683	1803	2.26148	301	0.196339	29	0.0868186	-3.52585	Sez6l2	seizure related 6 homolog like 2,seizure related 6 homolog like 2,
ENSMUSG00000051984	2142	2.29567	363	0.199458	35	0.0868846	-3.52476	Sec31b	SEC31-like 2
ENSMUSG00000005533	3270	2.74655	663	0.238911	64	0.0869857	-3.52308	Igf1r	insulin-like growth factor I receptor,insulin-like growth factor I receptor,Mus musculus insulin-like growth factor I receptor mRNA, complete cds.,
ENSMUSG00000023341	893	6.1133	403	0.53311	39	0.0872049	-3.51945	Mx2	myxovirus (influenza virus) resistance 2
ENSMUSG00000037921	3613	14.8961	3973	1.30076	385	0.087322	-3.51751	BC013672	hypothetical protein LOC234311,hypothetical protein LOC234311,
ENSMUSG00000024186	737	12.6641	689	1.10971	67	0.0876268	-3.51248	Rgs11	regulator of G-protein signaling 11,Mus musculus regulator of G-protein signaling 11 mRNA, partial cds.,Mus musculus regulator of G-protein signaling 11 mRNA, partial cds.,regulator of G-protein signaling 11,regulator of G-protein signaling 11,
ENSMUSG00000041073	4220	2.43	757	0.214054	74	0.0880881	-3.50491	AB182283	hypothetical protein LOC192950
ENSMUSG00000004383	1711	0.403778	51	0.0356717	5	0.0883449	-3.50071	Large	like-glycosyltransferase,Mus musculus mRNA for acetylglucosaminyltransferase-like protein.,
ENSMUSG00000058881	3274	2.78043	672	0.249804	67	0.0898436	-3.47644	Zfp516	zinc finger protein 516
ENSMUSG00000030930	1406	10.2417	1063	0.920289	106	0.0898575	-3.47622	4631426J05Rik	N-acetylgalactosamine 4-sulfate,N-acetylgalactosamine 4-sulfate,
ENSMUSG00000027233	1054	0.128523	10	0.0115814	1	0.0901118	-3.47214	4930424G05Rik	hypothetical protein LOC67578
ENSMUSG00000028845	933	0.145191	10	0.0130834	1	0.0901118	-3.47214	Tekt2	tektin 2
ENSMUSG00000047197	797	0.5099	30	0.045948	3	0.0901118	-3.47214	Gjc1	gap junction membrane channel protein chi 1
ENSMUSG00000066952	259	0.523025	10	0.0471307	1	0.0901118	-3.47214	Myo1h	Mus musculus myosin-1h (Myo1h) mRNA, partial cds.
ENSMUSG00000070643	2196	2.77589	450	0.25014	45	0.0901118	-3.47214	Sox13,sox-13	SRY-box 13,Mus musculus mSox13 mRNA, complete cds.,
ENSMUSG00000032595	229	0.591543	10	0.053305	1	0.0901118	-3.47214	1700021K14Rik,AK197603	Adult male testis cDNA, RIKEN full-length enriched library, clone:1700021K14 product:hypothetical Cadherin structure containing protein, full insert sequence.,Mus musculus adult male testis cDNA, RIKEN full-length enriched library, clone:1700021K14 product:hypothetical Cadherin structure containing protein, full insert sequence.,
ENSMUSG00000013584	1037	0.13063	10	0.0117713	1	0.0901118	-3.47214	Aldh1a2	aldehyde dehydrogenase family 1, subfamily A2
ENSMUSG00000030844	346	124.462	3179	11.2543	319	0.0904236	-3.46716	Rgs10	regulator of G-protein signalling 10,regulator of G-protein signalling 10,
ENSMUSG00000053931	713	13.5463	713	1.23267	72	0.0909965	-3.45805	Cnn3	calponin 3, acidic
ENSMUSG00000022607	658	3.64392	177	0.333926	18	0.0916391	-3.44789	Ptk2	PTK2 protein tyrosine kinase 2,PTK2 protein tyrosine kinase 2,PTK2 protein tyrosine kinase 2,
ENSMUSG00000070683	1190	0.557791	49	0.0512893	5	0.0919508	-3.44299	BC028950,BC029684	Mus musculus cDNA sequence BC029684, mRNA (cDNA clone IMAGE:5363310), partial cds.,Mus musculus cDNA sequence BC029684, mRNA (cDNA clone IMAGE:5363965), partial cds.,
ENSMUSG00000057606	489	1.3574	49	0.124814	5	0.0919508	-3.44299	Colq	collagen-like tail subunit (single strand of,Acetylcholinesterase collagenic tail peptide precursor (AChE Q subunit) (Acetylcholinesterase-associated collagen).,
ENSMUSG00000054072	1202	28.7043	2547	2.64042	260	0.0919869	-3.44243	Iigp1	interferon inducible GTPase 1,interferon inducible GTPase 1,interferon inducible GTPase 1,
ENSMUSG00000042797	619	0.853485	39	0.0788811	4	0.0924223	-3.43561	Aqp11	0 day neonate thymus cDNA, RIKEN full-length enriched library, clone:A430050A21 product:hypothetical Eukaryotic thiol (cysteine) proteases active site containing protein, full insert sequence. (Fragment).
ENSMUSG00000047180	617	66.3485	3022	6.15288	311	0.0927358	-3.43073	Lincr	lung-inducible neuralized-related C3HC4 RING,Adult male aorta and vein cDNA, RIKEN full-length enriched library, clone:A530050E01 product:hypothetical protein, full insert sequence. (Fragment).,
ENSMUSG00000017756	853	145.707	9175	13.5377	946	0.0929109	-3.42801	Slc12a7	16 days neonate heart cDNA, RIKEN full-length enriched library, clone:D830037E05 product:solute carrier family 12, member 7, full insert sequence.
ENSMUSG00000006494	865	19.4504	1242	1.82044	129	0.0935944	-3.41743	Pdk1	pyruvate dehydrogenase kinase, isoenzyme 1,Mus musculus adult male hypothalamus cDNA, RIKEN full-length enriched library, clone:A230013K13 product:[PYRUVATE DEHYDROGENASE [LIPOAMIDE]] KINASE ISOZYME 1, MITOCHONDRIAL PRECURSOR (EC 2.7.1.99) (PYRUVATE DEHYDROGENASE KINASE ISOFORM 1) (PDK P48) homolog [Rattus norvegicus], full insert sequence.,pyruvate dehydrogenase kinase, isoenzyme 1,pyruvate dehy…
ENSMUSG00000052364	962	0.675909	48	0.0634452	5	0.0938664	-3.41325	B630019K06Rik	hypothetical protein LOC102941
ENSMUSG00000058756	702	15.3216	794	1.44326	83	0.0941974	-3.40817	Thra	thyroid hormone receptor alpha,Mus musculus adult male olfactory brain cDNA, RIKEN full-length enriched library, clone:6430529J03 product:THYROID HORMONE RECEPTOR ALPHA (C-ERBA-ALPHA) (C-ERBA-1) homolog [Mus musculus], full insert sequence.,
ENSMUSG00000027570	798	2.42748	143	0.229452	15	0.0945228	-3.40319	Col9a3	procollagen, type IX, alpha 3,Mus musculus alpha-3 type IX collagen (Col9a3) mRNA, partial cds.,
ENSMUSG00000037944	1047	274.847	21243	26.0693	2236	0.09485	-3.39821	Ccr7	chemokine (C-C motif) receptor 7
ENSMUSG00000055202	1536	0.167565	19	0.0158943	2	0.0948545	-3.39814	Zfp811	zinc finger protein 811
ENSMUSG00000078716	860	0.897839	57	0.0851641	6	0.0948545	-3.39814	4930500O05Rik	hypothetical protein LOC242409
ENSMUSG00000024055	1092	18.5332	1494	1.76619	158	0.0952989	-3.3914	Cyp4f13	cytochrome P450, family 4, subfamily f,
ENSMUSG00000063535	1256	2.24334	208	0.213814	22	0.0953105	-3.39122	2810409K11Rik	10, 11 days embryo whole body cDNA, RIKEN full-length enriched library, clone:2810409K11 product:hypothetical KRAB box containing protein, full insert sequence.
ENSMUSG00000023927	1895	235.992	33013	22.5714	3504	0.0956446	-3.38617	AK088204,Satb1	special AT-rich sequence binding protein 1,special AT-rich sequence binding protein 1,special AT-rich sequence binding protein 1,Mus musculus 16 days embryo head cDNA, RIKEN full-length enriched library, clone:C130012P16 product:inferred: special AT-rich sequence binding protein 1, full insert sequence.,
ENSMUSG00000062545	2681	21.7317	4301	2.08532	458	0.0959572	-3.38147	Tlr12	toll-like receptor 12
ENSMUSG00000034164	431	4.11733	131	0.39651	14	0.0963027	-3.37628	Emid1	EMI domain containing 1
ENSMUSG00000027947	983	84.613	6140	8.24552	664	0.0974499	-3.3592	Il6ra	interleukin 6 receptor, alpha,interleukin 6 receptor, alpha,
ENSMUSG00000001288	913	58.3398	3932	5.69564	426	0.0976287	-3.35655	Rarg	retinoic acid receptor, gamma isoform 2
ENSMUSG00000023007	1685	5.45873	679	0.536087	74	0.0982072	-3.34803	Prpf40b,Hypc	huntington yeast partner C,huntington yeast partner C,Mus musculus huntington yeast partner C (Hypc) mRNA, complete cds.,
ENSMUSG00000072653	328	7.10357	172	0.707104	19	0.0995421	-3.32855	mKIAA4190	Mus musculus adult male hypothalamus cDNA, RIKEN full-length enriched library, clone:A230106D06 product:weakly similar to WUGSC:H_DJ0800G07.4 PROTEIN (FRAGMENT) [Homo sapiens], full insert sequence.
ENSMUSG00000029090	423	0.57644	18	0.0577156	2	0.100124	-3.32014	Gpr125	Probable G-protein coupled receptor 125 precursor.
ENSMUSG00000040298	969	0.251635	18	0.0251947	2	0.100124	-3.32014	Btbd16	BTB (POZ) domain containing 16,BTB (POZ) domain containing 16,
ENSMUSG00000018909	662	18.0481	882	1.80706	98	0.100124	-3.32014	Arrb1	arrestin, beta 1 isoform B
ENSMUSG00000038776	879	44.3223	2876	4.4439	320	0.100263	-3.31813	Ephx1	epoxide hydrolase 1, microsomal
ENSMUSG00000043740	630	4.96699	231	0.503775	26	0.101425	-3.30152	Crkr,B430306N03Rik	hypothetical protein LOC320148,Mus musculus adult male bone cDNA, RIKEN full-length enriched library, clone:9830165H07 product:Weakly similar to TREM-1 homolog [Mus musculus], full insert sequence.,
ENSMUSG00000015467	448	4.26347	141	0.435959	16	0.102254	-3.28976	Egfl8	EGF-like domain 8
ENSMUSG00000030699	673	4.54899	226	0.471587	26	0.103668	-3.26995	Tbx6	T-box 6
ENSMUSG00000055150	1330	2.28149	224	0.23863	26	0.104594	-3.25713	Zfp78	zinc finger protein 78 isoform 1,zinc finger protein 78 isoform 2,zinc finger protein 78 isoform 2,
ENSMUSG00000051166	4252	9.69462	3043	1.01628	354	0.104829	-3.25389	Eml5	echinoderm microtubule associated protein like,10 days neonate cortex cDNA, RIKEN full-length enriched library, clone:A830081I04 product:hypothetical G-protein beta WD-40 repeats containing protein, full insert sequence.,
ENSMUSG00000041912	1203	3.96368	352	0.416027	41	0.10496	-3.25209	Tdrkh	tudor and KH domain containing protein,tudor and KH domain containing protein,Mus musculus 11 days embryo whole body cDNA, RIKEN full-length enriched library, clone:2700091C21 product:similar to PUTATIVE RNA BINDING PROTEIN [Homo sapiens], full insert sequence.,
ENSMUSG00000022892	1354	6.09285	609	0.640093	71	0.105056	-3.25076	App	amyloid beta (A4) precursor protein
ENSMUSG00000054006	302	27.4067	611	2.91024	72	0.106187	-3.23532	AK085305	Mus musculus 0 day neonate kidney cDNA, RIKEN full-length enriched library, clone:D630044D05 product:hypothetical protein, full insert sequence.
ENSMUSG00000061972	878	2.48401	161	0.264157	19	0.106343	-3.2332	Olfr99	olfactory receptor 99
ENSMUSG00000033722	2450	0.232223	42	0.0249119	5	0.107276	-3.2206	BC034090	MKIAA1614 protein (Fragment).
ENSMUSG00000008845	2732	1.03135	208	0.111702	25	0.108307	-3.2068	Cd163	CD163 antigen
ENSMUSG00000014747	1004	0.445248	33	0.0486329	4	0.109226	-3.19461	Ankrd53	ankyrin repeat domain 53
ENSMUSG00000002578	616	0.725697	33	0.0792652	4	0.109226	-3.19461	Ikzf4	zinc finger protein, subfamily 1A, 4,zinc finger protein, subfamily 1A, 4,
ENSMUSG00000074340	1751	5.9183	765	0.648336	93	0.109548	-3.19037	Ovgp1	oviductal glycoprotein 1
ENSMUSG00000048852	2428	9.21129	1651	1.01053	201	0.109706	-3.18829	OTTMUSG00000005523	hypothetical protein LOC620913
ENSMUSG00000048731	873	1.90859	123	0.20974	15	0.109892	-3.18584	Zbtb9,Ggnbp1	gametogenetin binding protein 1,zinc finger and BTB domain containing 9,
ENSMUSG00000072572	770	1.00278	57	0.110971	7	0.110664	-3.17575	Slc39a2	solute carrier family 39 (zinc transporter),,Mus musculus B6-derived CD11 +ve dendritic cells cDNA, RIKEN full-length enriched library, clone:F730005G13 product:similar to ETI-1 PROTEIN (ZINC TRANSPORTER HZIP2) [Homo sapiens], full insert sequence.,
ENSMUSG00000026604	213	1.01757	16	0.114618	2	0.11264	-3.15021	Ptpn14	protein tyrosine phosphatase, non-receptor type,protein tyrosine phosphatase, non-receptor type,15 days embryo head cDNA, RIKEN full-length enriched library, clone:D930034C02 product:protein tyrosine phosphatase, non-receptor type 14, full insert sequence.,protein tyrosine phosphatase, non-receptor type,
ENSMUSG00000031519	710	0.30527	16	0.0343855	2	0.11264	-3.15021	Asb5	ankyrin repeat and SOCs box-containing protein
ENSMUSG00000073374	212	4.08946	64	0.460636	8	0.11264	-3.15021	AK196214	Mus musculus adult male corpus striatum cDNA, RIKEN full-length enriched library, clone:C030034I22 product:unclassifiable, full insert sequence.
ENSMUSG00000021898	1214	0.267802	24	0.0301652	3	0.11264	-3.15021	Asb14	ankyrin repeat and SOCS box-containing protein,ankyrin repeat and SOCS box-containing protein,
ENSMUSG00000073144	353	0.920998	24	0.103741	3	0.11264	-3.15021	AK016417	Mus musculus adult male testis cDNA, RIKEN full-length enriched library, clone:4930599N23 product:hypothetical protein, full insert sequence.
ENSMUSG00000022994	2685	8.3397	1653	0.941087	207	0.112844	-3.1476	Adcy6	adenylate cyclase 6,adenylate cyclase 6,
ENSMUSG00000024330	2374	7.16689	1256	0.817561	159	0.114075	-3.13195	Col11a2	procollagen, type XI, alpha 2
ENSMUSG00000034761	1149	2.69984	229	0.308093	29	0.114115	-3.13144	Map4k5	Mus musculus 14 days embryo liver cDNA, RIKEN full-length enriched library, clone:4432415E19 product:mitogen-activated protein kinase kinase kinase kinase 5, full insert sequence.
ENSMUSG00000021775	1435	10.3934	1101	1.19091	140	0.114584	-3.12553	Nr1d2	nuclear receptor subfamily 1, group D, member 2,nuclear receptor subfamily 1, group D, member 2,
ENSMUSG00000023009	3533	25.5053	6652	2.92646	847	0.114739	-3.12357	C230021P08Rik	hypothetical protein LOC380969
ENSMUSG00000042659	928	2.05823	141	0.236771	18	0.115036	-3.11984	Arrdc4	arrestin domain containing 4 isoform 1,arrestin domain containing 4 isoform 2,
ENSMUSG00000039741	6855	0.0770689	39	0.00890361	5	0.115528	-3.11369	AK047272,Bahcc1,KIAA1447	BAH domain and coiled-coil containing 1,CDNA, RIKEN full-length enriched library, clone:M5C1002D21 product:B930044J06 protein, full insert sequence.,CDNA, RIKEN full-length enriched library, clone:M5C1002D21 product:B930044J06 protein, full insert sequence.,Mus musculus KIAA1447 mRNA for KIAA1447, complete cds.,Mus musculus 10 days neonate cerebellum cDNA, RIKEN full-length enriched library, clon…
ENSMUSG00000004263	3187	39.1598	9213	4.5273	1182	0.115611	-3.11265	Atn1	dentatorubral pallidoluysian atrophy
ENSMUSG00000033540	1156	13.019	1111	1.51002	143	0.115985	-3.10798	Idua	iduronidase, alpha-L-,iduronidase, alpha-L-,
ENSMUSG00000004933	878	25.2875	1639	2.97525	214	0.117657	-3.08735	Matk	megakaryocyte-associated tyrosine kinase,megakaryocyte-associated tyrosine kinase,megakaryocyte-associated tyrosine kinase,Mus musculus adult male hippocampus cDNA, RIKEN full-length enriched library, clone:2900029A15 product:megakaryocyte-associated tyrosine kinase, full insert sequence.,
ENSMUSG00000031504	622	8.66792	398	1.02051	52	0.117734	-3.0864	Rab20	RAB20, member RAS oncogene family
ENSMUSG00000005803	993	2.07356	152	0.245858	20	0.118568	-3.07621	Sqrdl	sulfide quinone reductase-like,sulfide quinone reductase-like,
ENSMUSG00000044017	1675	0.42863	53	0.0510137	7	0.119016	-3.07078	Gpr133	G protein-coupled receptor 133
ENSMUSG00000074212	820	3.50222	212	0.416819	28	0.119016	-3.07078	Dnajb14	DnaJ (Hsp40) homolog, subfamily B, member 14.,15 days embryo head cDNA, RIKEN full-length enriched library, clone:4022416A05 product:weakly similar to BA265F14.5 (Novel protein similar to DNAJ).,
ENSMUSG00000030598	557	5.32612	219	0.635545	29	0.119326	-3.06702	Fbxo17	F-box protein 17,Mus musculus F-box protein FBX17 mRNA, complete cds.,F-box only protein 17 (F-box only protein 26).,
ENSMUSG00000040663	582	108.557	4664	12.9829	619	0.119595	-3.06377	Clcf1	cardiotrophin-like cytokine factor 1,cardiotrophin-like cytokine factor 1,Mus musculus neurotrophin-1/B-cell stimulating factor-3 mRNA, complete cds.,
ENSMUSG00000041633	839	0.242187	15	0.0290986	2	0.120149	-3.0571	Kctd12b	potassium channel tetramerisation domain
ENSMUSG00000018595	1011	0.200984	15	0.0241481	2	0.120149	-3.0571	Glra4	glycine receptor, alpha 4 subunit,glycine receptor, alpha 4 subunit,10 days lactation, adult female mammary gland cDNA, RIKEN full-length enriched library, clone:D730029F11 product:glycine receptor, alpha 4 subunit, full insert sequence.,
ENSMUSG00000060716	1401	0.145036	15	0.0174259	2	0.120149	-3.0571	Plekhh1	2 days pregnant adult female ovary cDNA, RIKEN full-length enriched library, clone:E330023O19 product:pleckstrin homology domain containing, family H (with MyTH4 domain) member 1, full insert sequence.
ENSMUSG00000024084	702	4.03303	209	0.486883	28	0.120724	-3.05022	Qpct	glutaminyl-peptide cyclotransferase (glutaminyl
ENSMUSG00000000303	2015	0.450424	67	0.0545219	9	0.121046	-3.04638	Cdh1,AK041755	cadherin 1,Mus musculus 3 days neonate thymus cDNA, RIKEN full-length enriched library, clone:A630035B16 product:cadherin 1, full insert sequence.,
ENSMUSG00000061723	316	3.81527	89	0.463551	12	0.121499	-3.04098	Tnnt3	troponin T3, skeletal, fast,Mus musculus 18-day embryo whole body cDNA, RIKEN full-length enriched library, clone:1100001B07 product:troponin T3, skeletal, fast, full insert sequence.,Troponin T, fast skeletal muscle (TnTf) (Fast skeletal muscle troponin T) (fTnT).,troponin T3, skeletal, fast,
ENSMUSG00000038797	1765	13.1319	1711	1.59761	231	0.121659	-3.03909	Zscan2	zinc finger and SCAN domain containing 2,zinc finger and SCAN domain containing 2,
ENSMUSG00000030283	868	25.3136	1622	3.07984	219	0.121668	-3.03898	St8sia1	ST8 alpha-N-acetyl-neuraminide
ENSMUSG00000033446	995	47.0786	3458	5.72924	467	0.121695	-3.03866	P2ry5	purinergic receptor P2Y, G-protein coupled, 5
ENSMUSG00000031639	2558	0.312445	59	0.0381762	8	0.122185	-3.03286	Tlr3	toll-like receptor 3,toll-like receptor 3,toll-like receptor 3,
ENSMUSG00000027380	673	1.63039	81	0.199518	11	0.122374	-3.03063	Acoxl	acyl-Coenzyme A oxidase-like
ENSMUSG00000020601	912	71.8313	4836	8.82052	659	0.122795	-3.02568	Trib2	tribbles homolog 2
ENSMUSG00000022865	593	0.502562	22	0.0617547	3	0.12288	-3.02468	Cxadr	coxsackievirus and adenovirus receptor isoform,Coxsackievirus and adenovirus receptor homolog precursor (CAR) (mCAR).,
ENSMUSG00000071068	790	70.6296	4119	8.68386	562	0.122949	-3.02386	Treml2	triggering receptor expressed on myeloid,triggering receptor expressed on myeloid,triggering receptor expressed on myeloid,triggering receptor expressed on myeloid,
ENSMUSG00000021238	1128	7.80596	650	0.963129	89	0.123384	-3.01878	Aldh6a1	aldehyde dehydrogenase family 6, subfamily A1
ENSMUSG00000021725	1598	23.3204	2751	2.87984	377	0.12349	-3.01753	Parp8	poly (ADP-ribose) polymerase family, member 8,poly (ADP-ribose) polymerase family, member 8,Mus musculus 10, 11 days embryo whole body cDNA, RIKEN full-length enriched library, clone:2810430O08 product:hypothetical ADP-ribosylation structure containing protein, full insert sequence.,poly (ADP-ribose) polymerase family, member 8,B6-derived CD11 +ve dendritic cells cDNA, RIKEN full-length enriched …
ENSMUSG00000074896	1167	27.5802	2376	3.40997	326	0.123638	-3.0158	Ifit3	interferon-induced protein with
ENSMUSG00000033545	524	93.6611	3623	11.6245	499	0.124112	-3.01029	Znrf1	zinc and ring finger 1,zinc and ring finger 1,
ENSMUSG00000009654	1281	0.30667	29	0.0381166	4	0.124292	-3.00819	Oit3	oncoprotein-induced transcript 3
ENSMUSG00000024524	561	0.700256	29	0.0870363	4	0.124292	-3.00819	Gnal	guanine nucleotide binding protein, alpha,guanine nucleotide binding protein, alpha,
ENSMUSG00000032652	158	12.4318	145	1.54517	20	0.124292	-3.00819	Crebl2	cAMP responsive element binding protein-like 2,Mus musculus adult male corpora quadrigemina cDNA, RIKEN full-length enriched library, clone:B230205M03 product:Cre binding protein-like 2 homolog [Homo sapiens], full insert sequence.,
ENSMUSG00000001521	943	6.76599	471	0.841405	65	0.124358	-3.00743	Tulp3	tubby-like protein 3,0 day neonate kidney cDNA, RIKEN full-length enriched library, clone:D630012I21 product:tubby-like protein 3, full insert sequence.,
ENSMUSG00000078486	2304	3.23372	550	0.402656	76	0.124518	-3.00557	2310042D19Rik	hypothetical protein LOC74183
ENSMUSG00000028037	992	1.66598	122	0.20919	17	0.125566	-2.99349	Ifi44	interferon-induced protein 44
ENSMUSG00000044770	161	56.1206	667	7.05116	93	0.125643	-2.9926	Scml4	sex comb on midleg-like 4,sex comb on midleg-like 4,sex comb on midleg-like 4,sex comb on midleg-like 4,
ENSMUSG00000047986	1925	19.3167	2745	2.42869	383	0.12573	-2.9916	4432412L15Rik	paralemmin 3
ENSMUSG00000050786	198	8.75723	128	1.10971	18	0.12672	-2.98029	Ccdc126	Ccdc126 protein.
ENSMUSG00000002799	2716	1.37658	276	0.175282	39	0.127332	-2.97333	Jag2	jagged 2
ENSMUSG00000015202	670	4.42783	219	0.564794	31	0.127555	-2.9708	Cnksr3	Cnksr family member 3
ENSMUSG00000020785	850	4.15952	261	0.531357	37	0.127745	-2.96867	Camkk1	calcium/calmodulin-dependent protein kinase
ENSMUSG00000042672	1233	0.153811	14	0.0198002	2	0.128731	-2.95757	Dcst1	DC-STAMP domain containing 1,DC-STAMP domain containing 1,
ENSMUSG00000068551	74	2.56282	14	0.329915	2	0.128731	-2.95757	Zfp467	zinc finger protein 467 isoform c
ENSMUSG00000054939	1104	0.773025	63	0.0995123	9	0.128731	-2.95757	Zfp174	zinc finger protein 174
ENSMUSG00000018844	806	0.235296	14	0.0302899	2	0.128731	-2.95757	Fndc8	fibronectin type III domain containing 8,fibronectin type III domain containing 8,
ENSMUSG00000026354	5116	0.0556046	21	0.00715804	3	0.128731	-2.95757	Lct	lactase
ENSMUSG00000030659	815	7.09729	427	0.913641	61	0.128731	-2.95757	Nucb2	nucleobindin 2,nucleobindin 2,
ENSMUSG00000046223	704	7.81224	406	1.00568	58	0.128731	-2.95757	Plaur	plasminogen activator, urokinase receptor
ENSMUSG00000052675	2505	0.675965	125	0.0877139	18	0.129761	-2.94607	Zfp112	zinc finger protein 112
ENSMUSG00000038256	3998	9.599	2833	1.25183	410	0.130412	-2.93885	Bcl9	B-cell CLL/lymphoma 9,B-cell CLL/lymphoma 9,
ENSMUSG00000024600	1460	1.85566	200	0.242465	29	0.130662	-2.93609	Slc27a6	solute carrier family 27 (fatty acid
ENSMUSG00000050122	594	2.18931	96	0.287703	14	0.131413	-2.92782	A230074B11Rik	hypothetical protein LOC215413
ENSMUSG00000038319	1955	2.87557	415	0.380879	61	0.132453	-2.91644	Kcnh2	voltage-gated potassium channel, subfamily H,
ENSMUSG00000035064	1149	9.21953	782	1.23237	116	0.13367	-2.90326	Eef2k	Mus musculus 0 day neonate skin cDNA, RIKEN full-length enriched library, clone:4632417P16 product:eukaryotic elongation factor-2 kinase, full insert sequence.
ENSMUSG00000001911	275	4.92594	100	0.665828	15	0.135168	-2.88718	Nfix	nuclear factor I/X isoform 3,nuclear factor I/X isoform 2,
ENSMUSG00000071796	309	0.876786	20	0.118513	3	0.135168	-2.88718	AK135487,LOC436177	Mus musculus 10, 11 days embryo whole body cDNA, RIKEN full-length enriched library, clone:2810038F24 product:similar to CADHERIN (FRAGMENT) [Gallus gallus], full insert sequence.,Similar to Cadherin-11 (Osteoblast-cadherin) (OB-cadherin) (OSF- 4).,Similar to Cadherin-11 (Osteoblast-cadherin) (OB-cadherin) (OSF- 4).,
ENSMUSG00000026203	325	9.71168	233	1.31458	35	0.135361	-2.88512	Dnajb10	DnaJ (Hsp40) homolog, subfamily B, member 10,DnaJ (Hsp40) homolog, subfamily B, member 10,B6-derived CD11 +ve dendritic cells cDNA, RIKEN full-length enriched library, clone:F730221G17 product:DnaJ (Hsp40) homolog, subfamily B, member 10, full insert sequence (Activated spleen cDNA, RIKEN full- length enriched library, clone:F830007H10 product:DnaJ (Hsp40) homolog, subfamily B, member 10, full in…
ENSMUSG00000008129	1430	3.77971	399	0.512175	60	0.135506	-2.88357	4930432K21Rik	hypothetical protein LOC74666,hypothetical protein LOC74666,
ENSMUSG00000021678	1120	22.678	1875	3.07351	282	0.135528	-2.88334	F2rl1	coagulation factor II (thrombin) receptor-like
ENSMUSG00000041961	475	14.1452	496	1.9274	75	0.136258	-2.87559	Znrf3	zinc and ring finger 3,Adult male testis cDNA, RIKEN full-length enriched library, clone:4932437G23 product:hypothetical Zn-finger, RING/Zinc finger RING-type profile/Serine-rich region profile containing protein, full insert sequence.,Mus musculus adult male testis cDNA, RIKEN full-length enriched library, clone:4932437G23 product:hypothetical Zn-finger, RING/Zinc finger RING-type profile/Serine…
ENSMUSG00000024538	439	15.3052	496	2.08545	75	0.136258	-2.87559	Ppic	peptidylprolyl isomerase C
ENSMUSG00000041977	1133	11.3823	952	1.56222	145	0.13725	-2.86512	Arhgef11	Mus musculus activated spleen cDNA, RIKEN full-length enriched library, clone:F830207D02 product:Rho guanine nucleotide exchange factor (GEF) 11, full insert sequence.,Rho guanine nucleotide exchange factor (GEF) 11,
ENSMUSG00000040276	966	30.2198	2155	4.1574	329	0.137572	-2.86174	Pacsin1	protein kinase C and casein kinase substrate in,protein kinase C and casein kinase substrate in,protein kinase C and casein kinase substrate in,protein kinase C and casein kinase substrate in,protein kinase C and casein kinase substrate in,
ENSMUSG00000041782	1223	0.797495	72	0.109792	11	0.137671	-2.86071	Lad1	ladinin
ENSMUSG00000032265	1207	27.5416	2454	3.81274	377	0.138436	-2.85271	AK135132	Mus musculus 10 days neonate cerebellum cDNA, RIKEN full-length enriched library, clone:6530403K08 product:weakly similar to Prion-like-(q/n-rich)-domain-bearing protein 44, isoform d [Caenorhabditis elegans], full insert sequence.
ENSMUSG00000035298	1485	0.711525	78	0.0986412	12	0.138633	-2.85065	2810406K13Rik	10, 11 days embryo whole body cDNA, RIKEN full-length enriched library, clone:2810406K13 product:hypothetical BTB/POZ domain/Kelch repeat containing protein, full insert sequence.
ENSMUSG00000051113	249	0.707239	13	0.098047	2	0.138633	-2.85065	1700021P22Rik	Hypothetical protein.,Mus musculus adult male testis cDNA, RIKEN full-length enriched library, clone:1700021N13 product:RIKEN cDNA 1700021N13 gene, full insert sequence.,Mus musculus adult male testis cDNA, RIKEN full-length enriched library, clone:1700021N13 product:RIKEN cDNA 1700021N13 gene, full insert sequence.,
ENSMUSG00000071347	882	0.399325	26	0.0553599	4	0.138633	-2.85065	C1qtnf9	C1q and tumor necrosis factor related protein 9
ENSMUSG00000044916	64	2.7516	13	0.381464	2	0.138633	-2.85065	1700029I15Rik	hypothetical protein LOC75641
ENSMUSG00000045658	532	0.33102	13	0.0458904	2	0.138633	-2.85065	5033414K04Rik	hypothetical protein LOC98496,12 days embryo spinal ganglion cDNA, RIKEN full-length enriched library, clone:D130049D21 product:hypothetical protein, full insert sequence. (Fragment).,Mus musculus 11 days pregnant adult female ovary and uterus cDNA, RIKEN full-length enriched library, clone:5033414K04 product:unclassifiable, full insert sequence.,
ENSMUSG00000037995	1073	0.164122	13	0.0227527	2	0.138633	-2.85065	Igsf9	Mus musculus immunoglobulin superfamily member 9 (Igsf9) mRNA, complete cds.
ENSMUSG00000033697	2831	8.54601	1786	1.18576	275	0.13875	-2.84944	D15Wsu169e	hypothetical protein 9530053N22,hypothetical protein 9530053N22,
ENSMUSG00000068153	200	37.7943	558	5.24894	86	0.138882	-2.84807	AK146183	Mus musculus TIB-55 BB88 cDNA, RIKEN full-length enriched library, clone:I730030J21 product:unclassifiable, full insert sequence.
ENSMUSG00000005534	3279	6.65543	1611	0.926961	249	0.139279	-2.84395	Insr	insulin receptor,insulin receptor,13 days embryo heart cDNA, RIKEN full-length enriched library, clone:D330005C22 product:insulin receptor, full insert sequence.,
ENSMUSG00000078349	449	20.8475	691	2.90898	107	0.139536	-2.84129	AK172315,AK078660	Mus musculus adult retina cDNA, RIKEN full-length enriched library, clone:A930006D18 product:unclassifiable, full insert sequence.,Mus musculus adult male bone cDNA, RIKEN full-length enriched library, clone:9830002K14 product:unclassifiable, full insert sequence.,
ENSMUSG00000028459	515	67.3108	2559	9.40994	397	0.139798	-2.83858	Cd72	CD72 antigen,CD72 antigen,Bone marrow macrophage cDNA, RIKEN full-length enriched library, clone:I830025A12 product:CD72 antigen, full insert sequence.,
ENSMUSG00000037432	2082	1.34032	206	0.187617	32	0.139979	-2.83671	AK132955	Mus musculus adult male testis cDNA, RIKEN full-length enriched library, clone:4930533C12 product:hypothetical C2 domain/C2 calcium/lipid-binding domain, CaLB containing protein, full insert sequence.
ENSMUSG00000079573	467	6.70065	231	0.940999	36	0.140434	-2.83204	mKIAA4190	Mus musculus adult male hypothalamus cDNA, RIKEN full-length enriched library, clone:A230106D06 product:weakly similar to WUGSC:H_DJ0800G07.4 PROTEIN (FRAGMENT) [Homo sapiens], full insert sequence.,Mus musculus adult male hypothalamus cDNA, RIKEN full-length enriched library, clone:A230106D06 product:weakly similar to WUGSC:H_DJ0800G07.4 PROTEIN (FRAGMENT) [Homo sapiens], full insert sequence.,
ENSMUSG00000032591	1435	4.71054	499	0.663508	78	0.140856	-2.82771	Mst1	macrophage stimulating 1 (hepatocyte growth
ENSMUSG00000079846	351	26.8997	697	3.79073	109	0.140921	-2.82704	Gm614	hypothetical protein LOC245536,Mus musculus adult male testis cDNA, RIKEN full-length enriched library, clone:1700070C09 product:hypothetical protein, full insert sequence.,
ENSMUSG00000078922	1208	18.8169	1678	2.66772	264	0.141773	-2.81835	Tgtp	T-cell specific GTPase
ENSMUSG00000041849	3354	29.0677	7197	4.13082	1135	0.14211	-2.81492	Card6	10 days lactation, adult female mammary gland cDNA, RIKEN full-length enriched library, clone:D730008L15 product:weakly similar to CASPASE RECRUITMENT DOMAIN PROTEIN 6 (Fragment).
ENSMUSG00000044309	977	0.26344	19	0.0374826	3	0.142282	-2.81318	2210421G13Rik	hypothetical protein LOC108956
ENSMUSG00000073910	541	3.33025	133	0.473833	21	0.142282	-2.81318	Mobkl2b	Mob3b protein,Mob3b protein,
ENSMUSG00000032739	1684	1.46403	182	0.210213	29	0.143585	-2.80003	Pram1	PML-RARA regulated adaptor molecule 1,PML-RARA regulated adaptor molecule 1,PML-RARA regulated adaptor molecule 1,
ENSMUSG00000044678	345	2.70927	69	0.389204	11	0.143656	-2.79931	Ly6k	lymphocyte antigen 6 complex, locus K
ENSMUSG00000042207	1003	13.965	1034	2.00811	165	0.143795	-2.79791	Jarid1b	PLU1
ENSMUSG00000025317	620	0.546223	25	0.0787539	4	0.144179	-2.79407	Car5a	carbonic anhydrase 5a, mitochondrial
ENSMUSG00000078700	152	2.22802	25	0.321233	4	0.144179	-2.79407	NR_003293,AK086164	Mus musculus adult male testis cDNA, RIKEN full-length enriched library, clone:4930524A03 product:unclassifiable, full insert sequence.,Mus musculus adult male testis cDNA, RIKEN full-length enriched library, clone:4930524A03 product:unclassifiable, full insert sequence.,
ENSMUSG00000034771	1277	2.83232	267	0.411037	43	0.145124	-2.78464	Tle2	transducin-like enhancer protein 2,transducin-like enhancer protein 2,MKIAA4188 protein (Fragment).,
ENSMUSG00000022358	708	11.0016	575	1.60344	93	0.145746	-2.77847	Fbxo32	F-box protein 32
ENSMUSG00000022843	1768	2.07639	271	0.30379	44	0.146307	-2.77293	Clcn2	chloride channel 2
ENSMUSG00000048232	2453	2.38014	431	0.348341	70	0.146353	-2.77247	Fbxo10	Fbxo10 protein (Fragment).,Mus musculus 13 days embryo lung cDNA, RIKEN full-length enriched library, clone:D430034C13 product:F-box only protein 10, full insert sequence.,
ENSMUSG00000033707	1406	1.54155	160	0.225731	26	0.146432	-2.7717	Lrrc24	leucine rich repeat containing 24
ENSMUSG00000078485	764	16.401	925	2.41261	151	0.147101	-2.76512	BC051407,Plekhn1	pleckstrin homology domain containing, family N,Mus musculus 16 days embryo head cDNA, RIKEN full-length enriched library, clone:C130033N06 product:inferred: hypothetical protein {Homo sapiens}, full insert sequence.,Mus musculus 16 days embryo head cDNA, RIKEN full-length enriched library, clone:C130033N06 product:inferred: hypothetical protein {Homo sapiens}, full insert sequence.,Plekhn1 prote…
ENSMUSG00000059824	447	15.5768	514	2.2939	84	0.147264	-2.76352	Dbp	D site albumin promoter binding protein
ENSMUSG00000029470	633	11.1281	520	1.63915	85	0.147298	-2.76319	AK153427,P2rx4	purinergic receptor P2X, ligand-gated ion,purinergic receptor P2X, ligand-gated ion,Mus musculus 3 days neonate thymus cDNA, RIKEN full-length enriched library, clone:A630046C02 product:unclassifiable, full insert sequence.,
ENSMUSG00000042233	1295	5.55452	531	0.820074	87	0.147641	-2.75984	2010015L04Rik	Mus musculus adult male small intestine cDNA, RIKEN full-length enriched library, clone:2010015L04 product:unclassifiable, full insert sequence.
ENSMUSG00000026409	997	6.33159	466	0.942756	77	0.148897	-2.74761	Pfkfb2	6-phosphofructo-2-kinase/fructose-2,,6-phosphofructo-2-kinase/fructose-2,,6-phosphofructo-2-kinase/fructose-2,,Mus musculus adult male testis cDNA, RIKEN full-length enriched library, clone:4933407L07 product:6-phosphofructo-2-kinase/ fructose-2,6-biphosphatase 2, full insert sequence.,
ENSMUSG00000071716	977	21.2693	1534	3.17353	254	0.149207	-2.74461	BC085284	hypothetical protein LOC278679
ENSMUSG00000030782	667	3.18857	157	0.475829	26	0.14923	-2.74439	Tgfb1i1	transforming growth factor beta 1 induced,Transforming growth factor beta 1 isoform beta-C.,Transforming growth factor beta 1 isoform beta-D (Transforming growth factor beta 1 isoform beta-B).,Mus musculus 18-day embryo whole body cDNA, RIKEN full-length enriched library, clone:1100001I05 product:transforming growth factor beta 1 induced transcript 1, full insert sequence.,transforming growth fac…
ENSMUSG00000029163	2756	5.29861	1078	0.792825	179	0.149629	-2.74054	Emilin1	elastin microfibril interfacer 1,4 days neonate thymus cDNA, RIKEN full-length enriched library, clone:B630016C18 product:elastin microfibril interfacer 1, full insert sequence. (Fragment).,
ENSMUSG00000025602	1686	2.41842	301	0.362006	50	0.149687	-2.73998	Znf202,Zfp202	zinc finger protein 202,Mus musculus zinc finger 202 m1 (Znf202) mRNA, complete cds.,
ENSMUSG00000051977	661	6.41453	313	0.960297	52	0.149706	-2.73979	Prdm9	VPR domain containing 9 (MGC21428-like protein).,Prdm9 protein.,
ENSMUSG00000038007	343	2.13266	54	0.320296	9	0.150186	-2.73518	Asah3l,AK010770	alkaline ceramidase 2,Mus musculus ES cells cDNA, RIKEN full-length enriched library, clone:2410116I05 product:weakly similar to L1MD-9 REPETITIVE SEQUENCE [Mus musculus], full insert sequence.,
ENSMUSG00000054514	308	1.31945	30	0.198163	5	0.150186	-2.73518	AK011879	Mus musculus 10 days embryo whole body cDNA, RIKEN full-length enriched library, clone:2610204G22 product:RIKEN cDNA 2610204G22 gene, full insert sequence.
ENSMUSG00000017491	910	0.26795	18	0.0402424	3	0.150186	-2.73518	Rarb	retinoic acid receptor, beta,retinoic acid receptor, beta,Mus musculus 10 days neonate cortex cDNA, RIKEN full-length enriched library, clone:A830025K23 product:retinoic acid receptor, beta, full insert sequence.,Mus musculus 10 days neonate cortex cDNA, RIKEN full-length enriched library, clone:A830025K23 product:retinoic acid receptor, beta, full insert sequence.,
ENSMUSG00000044860	888	0.457647	30	0.0687322	5	0.150186	-2.73518	Gm1123	coxsackie adenovirus receptor-like
ENSMUSG00000008601	442	0.735548	24	0.110469	4	0.150186	-2.73518	Rab25	RAB25, member RAS oncogene family
ENSMUSG00000035112	2946	0.496607	108	0.0745836	18	0.150186	-2.73518	PRKWNK4,Wnk4	WNK lysine deficient protein kinase 4,Mus musculus adult male small intestine cDNA, RIKEN full-length enriched library, clone:2010002J11 product:SERINE/THREONINE PROTEIN KINASE (EC 2.7.1.37) homolog [Homo sapiens], full insert sequence.,
ENSMUSG00000047473	1487	0.109318	12	0.0164181	2	0.150186	-2.73518	mKIAA0961,Zfp30	zinc finger protein 30,Zinc finger protein 30 (Zfp-30).,Mus musculus 13 days embryo head cDNA, RIKEN full-length enriched library, clone:3110018N02 product:zinc finger protein 30, full insert sequence.,
ENSMUSG00000036278	626	15.8401	732	2.39847	123	0.151417	-2.7234	Macrod1	LRP16 protein
ENSMUSG00000020717	1585	62.3132	7291	9.48052	1231	0.152143	-2.7165	Pecam1	platelet/endothelial cell adhesion molecule 1
ENSMUSG00000026489	1378	7.363	749	1.12501	127	0.152793	-2.71035	Cabc1	chaperone, ABC1 activity of bc1 complex like,chaperone, ABC1 activity of bc1 complex like,Mus musculus mRNA for hypothetical protein (ORF1), 1975 BP.,
ENSMUSG00000034459	1347	40.3977	4017	6.18952	683	0.153215	-2.70637	Ifit1	interferon-induced protein with
ENSMUSG00000043384	4004	11.4792	3393	1.76518	579	0.153772	-2.70114	Gprasp1	G protein-coupled receptor associated sorting,G protein-coupled receptor associated sorting,
ENSMUSG00000026581	770	343.725	19538	52.9492	3340	0.154045	-2.69858	Sell	selectin, lymphocyte
ENSMUSG00000031910	1545	0.306875	35	0.0474052	6	0.154477	-2.69453	Has3	hyaluronan synthase 3,hyaluronan synthase 3,
ENSMUSG00000049897	1269	0.373619	35	0.0577156	6	0.154477	-2.69453	Gm711	hypothetical protein LOC279029
ENSMUSG00000017466	463	46.2273	1580	7.14483	271	0.154559	-2.69377	Timp2	tissue inhibitor of metalloproteinase 2
ENSMUSG00000047515	704	4.36793	227	0.676232	39	0.154818	-2.69136	AK044622,BC049715	hypothetical protein LOC320135,Mus musculus adult retina cDNA, RIKEN full-length enriched library, clone:A930027N24 product:hypothetical NAD(P)-binding Rossmann-fold domains structure containing protein, full insert sequence.,
ENSMUSG00000021483	456	2.76274	93	0.42831	16	0.155031	-2.68937	Ccrk	cell cycle related kinase
ENSMUSG00000003992	381	25.1727	708	3.90875	122	0.155277	-2.68708	Ssbp2,AK039140,AK049972	single-stranded DNA binding protein 2 isoform 1,single-stranded DNA binding protein 2 isoform 1,Mus musculus adult male cerebellum cDNA, RIKEN full-length enriched library, clone:1500004K09 product:hypothetical protein, full insert sequence.,Mus musculus adult male hypothalamus cDNA, RIKEN full-length enriched library, clone:A230101M12 product:single-stranded DNA binding protein 2, full insert se…
ENSMUSG00000057132	802	9.30678	551	1.44595	95	0.155365	-2.68627	Rpgrip1	retinitis pigmentosa GTPase regulator,Mus musculus adult retina cDNA, RIKEN full-length enriched library, clone:A930002K18 product:retinitis pigmentosa GTPase regulator interacting protein 1, full insert sequence.,Mus musculus adult retina cDNA, RIKEN full-length enriched library, clone:A930002K18 product:retinitis pigmentosa GTPase regulator interacting protein 1, full insert sequence.,Mus muscu…
ENSMUSG00000044707	964	0.815029	58	0.126627	10	0.155365	-2.68627	Ccnjl	cyclin J-like
ENSMUSG00000021690	2552	8.28599	1561	1.29148	270	0.155863	-2.68165	Jmy-pending,Jmy	junction-mediating and regulatory protein,Mus musculus cDNA pooled tissues:(tissue_type=brain,dev_stage=8-12 days neonate,strain=BALB/c),(tissue_type=testis,dev_stage=adult, strain=C57BL/6J), clone:V01Y054K11.,
ENSMUSG00000026556	385	1.61852	46	0.253649	8	0.156716	-2.67377	Vangl2	loop tail associated protein
ENSMUSG00000016493	649	2.40035	115	0.376174	20	0.156716	-2.67377	Cd46	CD46 antigen, complement regulatory protein
ENSMUSG00000022938	409	0.761775	23	0.119382	4	0.156716	-2.67377	ORF9	cytokine-like protein 2-21
ENSMUSG00000033590	1930	0.161433	23	0.0252992	4	0.156716	-2.67377	Myo5c	myosin VC,Mus musculus adult male cecum cDNA, RIKEN full-length enriched library, clone:9130003O20 product:SIMILAR TO MYOSIN 5C homolog [Mus musculus], full insert sequence.,myosin VC,Mus musculus adult male cecum cDNA, RIKEN full-length enriched library, clone:9130003O20 product:SIMILAR TO MYOSIN 5C homolog [Mus musculus], full insert sequence.,Myo5c protein (Fragment).,
ENSMUSG00000041180	1485	4.18705	459	0.657608	80	0.157058	-2.67063	Hectd2	HECT domain containing 2,Mus musculus adult male testis cDNA, RIKEN full-length enriched library, clone:4921524L07 product:hypothetical HECT domain (Ubiquitin-protein ligase) containing protein, full insert sequence.,HECT domain containing 2,3 days neonate thymus cDNA, RIKEN full-length enriched library, clone:A630025O09 product:hypothetical protein, full insert sequence.,
ENSMUSG00000054934	513	8.00106	303	1.26114	53	0.157621	-2.66547	Kcnmb4	calcium activated potassium channel beta 4,Mus musculus large conductance calcium-dependent potassium ion channel beta 4 subunit mRNA, complete cds.,
ENSMUSG00000072844	269	2.56827	51	0.408408	9	0.159021	-2.65271	AK149987	Mus musculus bone marrow macrophage cDNA, RIKEN full-length enriched library, clone:G530010L18 product:hypothetical protein, full insert sequence.
ENSMUSG00000029601	1023	1.86709	141	0.29831	25	0.159773	-2.64591	Iqcd	IQ motif containing D
ENSMUSG00000001506	1898	0.442504	62	0.0707457	11	0.159876	-2.64498	Col1a1	procollagen, type I, alpha 1
ENSMUSG00000057265	1156	1.18355	101	0.190072	18	0.160595	-2.6385	2900006K08Rik	hypothetical protein LOC72873
ENSMUSG00000068245	224	1.69329	28	0.272474	5	0.160914	-2.63564	D14Ertd668e	hypothetical protein LOC219132
[truncated: 4,414 more rows]
