# Supplementary material for: Galectin-3 Regulates γ-Herpesvirus Specific CD8 T Cell Immunity
Source: iScience. 2018 Oct 17;9:101–19. doi: 10.1016/j.isci.2018.10.013 (PMC6214866; doi:10.1016/j.isci.2018.10.013)
Supplement: Table S2 Biological Processes That Are Affected by Upregulated Transcripts in Activated CD8+ TN cells (as Analyzed by DAVID Gene Ontogeny Biological Processes; Percentage of Enrichment of Genes >1.0% and p Value > 0.05), Related to Figures 1 and 2 [file mmc3.xlsx]

## Sheet: Sheet1
Table S2 Biological processes that are affected by up-regulated transcripts in activated CD8 TN cells (as analysed by DAVID gene ontogeny biological processes Percentage of enrichment of genes >1.0% and P value >0.05) Related to figure 1 and figure 2
Term	% Enrichment	P value	Genes
GO:0007049~cell cycle	14.3095	2.98011e-61	KIFC1, CEP72, RAD51C, S100A6, PRC1, DBF4, KNTC1, PKMYT1, AURKA, AURKB, CDCA8, RAD21, OIP5, CDKN2C, INCENP, CDCA2, H2AFX, NUP37, TUBG1, CCNA2, CDCA5, ASPM, CDCA3, RAN, SGOL2, LIG1, RBL1, SGOL1, 4632434I11RIK, SKP2, PIM1, ESPL1, TOPBP1, TACC3, WEE1, ESCO2, NCAPD2, PPP1CA, DCLRE1A, UHRF1, MAD2L1, MAPK6, SPAG5, STMN1, NUP43, DSCC1, FZR1, NEK2, A730008H23RIK, TIPIN, KATNB1, CHEK1, ANLN, CHEK2, RCC1, S…
GO:0022403~cell cycle phase	9.65058	6.28011e-52	KIFC1, RAD51C, DBF4, KNTC1, AURKB, CDCA8, RAD21, OIP5, INCENP, CDCA2, NUP37, H2AFX, TUBG1, CDCA5, CCNA2, ASPM, CDCA3, RAN, SGOL2, SGOL1, SKP2, ESPL1, TOPBP1, TACC3, WEE1, NCAPD2, PPP1CA, DCLRE1A, MAD2L1, SPAG5, STMN1, NUP43, FZR1, NEK2, TIPIN, KATNB1, CHEK1, ANLN, RCC1, ITGB1, SPC24, SPC25, NCAPG2, CDC123, FBXO5, SKA1, HELLS, ERCC6L, TFDP1, MKI67, CKAP5, NUF2, SYCE2, BRCA2, CDC23, NDC80, CDC20, P…
GO:0022402~cell cycle process	10.2329	1.43973e-48	KIFC1, RAD51C, CEP72, DBF4, KNTC1, AURKB, CDCA8, RAD21, OIP5, INCENP, CDCA2, NUP37, H2AFX, TUBG1, CDCA5, CCNA2, ASPM, CDCA3, RAN, SGOL2, SGOL1, SKP2, 4632434I11RIK, ESPL1, TOPBP1, TACC3, WEE1, NCAPD2, PPP1CA, DCLRE1A, MAD2L1, SPAG5, STMN1, NUP43, FZR1, NEK2, TIPIN, KATNB1, CHEK1, ANLN, RCC1, SESN2, ITGB1, SPC24, SPC25, NCAPG2, CDC123, FBXO5, SKA1, HELLS, TFDP1, ERCC6L, MKI67, CKAP5, NUF2, CDC23, …
GO:0000279~M phase	8.65225	3.06218e-48	KIFC1, RAD51C, KNTC1, AURKB, CDCA8, RAD21, OIP5, INCENP, CDCA2, NUP37, H2AFX, TUBG1, CDCA5, CCNA2, ASPM, CDCA3, RAN, SGOL2, SGOL1, TOPBP1, ESPL1, TACC3, WEE1, NCAPD2, PPP1CA, DCLRE1A, MAD2L1, SPAG5, STMN1, NUP43, FZR1, NEK2, TIPIN, KATNB1, ANLN, RCC1, SPC24, SPC25, NCAPG2, FBXO5, SKA1, HELLS, ERCC6L, MKI67, CKAP5, NUF2, SYCE2, BRCA2, CDC23, NDC80, CDC20, PMF1, SUV39H2, PLK1, MAD1L1, FAM83D, NDE1,…
GO:0000278~mitotic cell cycle	7.8203	1.45655e-45	KIFC1, MAD1L1, DBF4, KNTC1, AURKA, AURKB, FAM83D, NDE1, CDCA8, RAD21, OIP5, INCENP, MTBP, CDCA2, NUP37, TUBG1, MYB, CDCA5, CCNA2, TUBB3, ASPM, CDCA3, CDC6, CDK1, KIF11, ANP32B, RAN, DSN1, SGOL1, CCNF, SKP2, NUSAP1, RB1, UBE2C, CDK2, WEE1, RBBP8, NCAPD2, DCLRE1A, MAD2L1, SPAG5, NSL1, BUB1B, MAPRE2, STMN1, HAUS8, NUP43, HAUS4, FZR1, NEK2, KATNB1, TIPIN, POLA1, CHEK1, ANLN, CEP55, RCC1, ITGB1, SPC24…
GO:0051301~cell division	8.15308	4.25608e-43	KIFC1, PRC1, KNTC1, AURKB, CDCA8, RAD21, CDCA7, OIP5, INCENP, CDCA2, NUP37, CDCA5, CCNA2, ASPM, CDCA3, RAN, LIG1, SGOL2, SGOL1, WEE1, NCAPD2, PPP1CA, DCLRE1A, MAD2L1, SPAG5, NUP43, FZR1, NEK2, TIPIN, KATNB1, ANLN, RCC1, SPC24, SPC25, NCAPG2, CDC123, FBXO5, SKA1, HELLS, ERCC6L, CKAP5, NUF2, SYCE2, BRCA2, CDC23, NDC80, CDC20, PMF1, PLK1, MAD1L1, DSTN, CCNE2, FAM83D, CDC42, CCNE1, NDE1, CDC45, TOP2A…
GO:0000087~M phase of mitotic cell cycle	6.57238	2.86214e-40	KIFC1, MAD1L1, KNTC1, AURKB, FAM83D, NDE1, CDCA8, RAD21, OIP5, INCENP, CDCA2, NUP37, CDCA5, CCNA2, TUBB3, ASPM, CDCA3, CDC6, CDK1, KIF11, RAN, DSN1, SGOL1, CCNF, NUSAP1, UBE2C, CDK2, WEE1, NCAPD2, DCLRE1A, MAD2L1, SPAG5, NSL1, BUB1B, MAPRE2, HAUS8, NUP43, HAUS4, FZR1, NEK2, KATNB1, TIPIN, ANLN, CEP55, RCC1, SPC24, SPC25, NCAPH, NCAPG2, BUB1, FBXO5, SKA1, ZWILCH, HELLS, BUB3, ERCC6L, CKAP5, DLGAP5…
GO:0000280~nuclear division	6.40599	4.57261e-39	KIFC1, MAD1L1, KNTC1, AURKB, FAM83D, NDE1, CDCA8, RAD21, OIP5, INCENP, CDCA2, NUP37, CDCA5, CCNA2, TUBB3, ASPM, CDCA3, CDC6, CDK1, KIF11, RAN, DSN1, SGOL1, CCNF, NUSAP1, UBE2C, CDK2, WEE1, NCAPD2, DCLRE1A, MAD2L1, SPAG5, NSL1, BUB1B, MAPRE2, HAUS8, NUP43, HAUS4, FZR1, NEK2, KATNB1, TIPIN, ANLN, CEP55, RCC1, SPC24, SPC25, NCAPH, NCAPG2, BUB1, FBXO5, SKA1, ZWILCH, HELLS, BUB3, ERCC6L, CKAP5, KIF18A…
GO:0007067~mitosis	6.40599	4.57261e-39	KIFC1, MAD1L1, KNTC1, AURKB, FAM83D, NDE1, CDCA8, RAD21, OIP5, INCENP, CDCA2, NUP37, CDCA5, CCNA2, TUBB3, ASPM, CDCA3, CDC6, CDK1, KIF11, RAN, DSN1, SGOL1, CCNF, NUSAP1, UBE2C, CDK2, WEE1, NCAPD2, DCLRE1A, MAD2L1, SPAG5, NSL1, BUB1B, MAPRE2, HAUS8, NUP43, HAUS4, FZR1, NEK2, KATNB1, TIPIN, ANLN, CEP55, RCC1, SPC24, SPC25, NCAPH, NCAPG2, BUB1, FBXO5, SKA1, ZWILCH, HELLS, BUB3, ERCC6L, CKAP5, KIF18A…
GO:0048285~organelle fission	6.40599	9.3045e-38	KIFC1, MAD1L1, KNTC1, AURKB, FAM83D, NDE1, CDCA8, RAD21, OIP5, INCENP, CDCA2, NUP37, CDCA5, CCNA2, TUBB3, ASPM, CDCA3, CDC6, CDK1, KIF11, RAN, DSN1, SGOL1, CCNF, NUSAP1, UBE2C, CDK2, WEE1, NCAPD2, DCLRE1A, MAD2L1, SPAG5, NSL1, BUB1B, MAPRE2, HAUS8, NUP43, HAUS4, FZR1, NEK2, KATNB1, TIPIN, ANLN, CEP55, RCC1, SPC24, SPC25, NCAPH, NCAPG2, BUB1, FBXO5, SKA1, ZWILCH, HELLS, BUB3, ERCC6L, CKAP5, KIF18A…
GO:0006259~DNA metabolic process	8.23627	9.66032e-28	RAD51C, XRCC2, PDGFB, DBF4, C230052I12RIK, MCM10, PRIM1, RAD21, PRIM2, H2AFX, NUDT1, POLH, DTL, LIG1, NEIL3, USP1, POLE, TOPBP1, ESCO2, RFC5, UHRF1, RFC3, DCLRE1A, RFC4, RFC2, RAD18, DSCC1, HMGB2, BLM, TIPIN, CHEK1, TK1, POLE2, POLQ, HELLS, RECQL4, GINS1, GINS2, GINS3, GINS4, EME1, BRIP1, BRCA2, RAD54L, BRCA1, POLD3, DNA2, POLD1, PCNA, DNMT1, RAD54B, CHAF1A, CHAF1B, CLSPN, KIF22, CDT1, CCNE2, CCN…
GO:0006260~DNA replication	4.7421	7.09563e-27	PDGFB, DBF4, MCM10, CDT1, PRIM1, CCNE2, CCNE1, CDC45, MCM8, MCM7, PRIM2, CDC6, RBBP4, POLH, DTL, LIG1, POLE, MCM2, RBBP7, MCM3, MCM4, MCM5, MCM6, RAD51, RFC5, RFC3, RFC4, RFC2, RRM2, RRM1, DSCC1, BLM, TIPIN, POLA1, POLA2, RPA3, TK1, RPA1, RPA2, POLE2, POLQ, FEN1, GINS1, GINS2, SSRP1, GINS3, NASP, GINS4, BRCA2, BRCA1, POLD3, DNA2, POLD1, PCNA, CHTF18, CHAF1A, CHAF1B
GO:0007059~chromosome segregation	2.32945	2.49015e-15	RAD51C, NEK2, A730008H23RIK, SPC25, RAD21, HJURP, INCENP, NUP37, SKA1, CDCA5, TOP2A, BUB3, DSN1, SGOL2, SGOL1, NUF2, KIF18A, CENPF, NUSAP1, ESPL1, BIRC5, NDC80, CENPE, PMF1, CENPH, MAD2L1, NSL1, CIT, NUP43
GO:0006974~response to DNA damage stimulus	4.99168	2.2008e-14	CLSPN, KIF22, XRCC2, C230052I12RIK, PMAIP1, FANCM, CASP3, RAD21, FANCI, HMOX1, NSMCE2, H2AFX, FANCA, CDK1, UBE2A, NUDT1, POLH, DTL, GEN1, LIG1, NEIL3, USP1, POLE, TOPBP1, ESCO2, RAD51, DCLRE1A, UHRF1, FANCD2, RAD18, HMGB2, BLM, UNG, POLA1, TIPIN, CHEK1, CHEK2, MIF, RPA1, BCL3, POLQ, FEN1, TRIP13, EXO1, SSRP1, RAD51AP1, EME1, BRCA2, BRIP1, ATAD5, RAD54L, BRCA1, DNA2, TDP1, POLD1, PCNA, RAD54B, CHA…
GO:0033554~cellular response to stress	5.99002	2.00721e-13	CLSPN, KIF22, XRCC2, C230052I12RIK, PRDX2, PMAIP1, PRDX1, HNRPLL, FANCM, CASP3, RAD21, MDFIC, FANCI, HMOX1, IFNG, NSMCE2, H2AFX, FAM129A, ERRFI1, FANCA, MT3, CDK1, UBE2A, NUDT1, POLH, DTL, GEN1, USP1, NEIL3, LIG1, AARS, POLE, TOPBP1, ESCO2, RAD51, UHRF1, DCLRE1A, HIF1A, FANCD2, RAD18, CTSD, HMGB2, BLM, UNG, POLA1, TIPIN, CHEK1, CHEK2, MIF, RPA1, BCL3, HSPA5, POLQ, FEN1, TRIP13, EXO1, SSRP1, RAD51…
GO:0006281~DNA repair	4.15973	2.23671e-13	KIF22, CLSPN, XRCC2, C230052I12RIK, FANCM, RAD21, FANCI, NSMCE2, H2AFX, FANCA, UBE2A, NUDT1, POLH, GEN1, LIG1, NEIL3, USP1, POLE, TOPBP1, ESCO2, RAD51, DCLRE1A, UHRF1, FANCD2, RAD18, HMGB2, BLM, UNG, POLA1, CHEK1, RPA1, POLQ, FEN1, TRIP13, EXO1, SSRP1, RAD51AP1, EME1, BRCA2, BRIP1, RAD54L, BRCA1, DNA2, TDP1, POLD1, PCNA, RAD54B, CHAF1A, CHAF1B, BARD1
GO:0006261~DNA-dependent DNA replication	1.4975	1.29982e-11	POLA1, TIPIN, BRCA2, MCM2, MCM3, MCM4, MCM5, RAD51, MCM6, PRIM1, CCNE2, DNA2, CCNE1, CDC45, MCM7, POLE2, POLD1, PRIM2
GO:0006091~generation of precursor metabolites and energy	4.07654	3.65157e-10	LDHA, GNPDA1, ATP5B, UQCRFS1, UQCRQ, AKT1, UQCR10, NDUFS5, UQCR11, FXN, NDUFS8, CSL, ATP5K, TXNL1, GM5506, PFKP, NDUFC2, NDUFC1, NDUFA11, ATP6V1A, PPP1CA, MDH2, NDUFB6, NDUFB7, NDUFB8, NDUFB9, HK2, TXN1, ATP5G3, TPI1, IDH1, FH1, GAPDH, ETFB, ETFA, ENO1, GLRX, NDUFA4, FADS1, CS, ATP5F1, IDH3A, SDHB, CYBA, SLC25A13, SDHD, NDUFV2, ATP5A1, PGK1, PYGB
GO:0051726~regulation of cell cycle	3.49418	2.02989e-09	E2F1, HMGB1, E2F2, CLSPN, FZR1, CEP76, DBF4, TIPIN, CHEK1, ITGB1, CDT1, CCNE2, BAK1, CCNE1, CDC42, CASP3, MTBP, FBXO5, RANBP1, H2AFX, TUBG1, ZWILCH, HSPA8, CD28, RECQL4, CDK1, GMNN, SKP2, NUSAP1, BRCA2, CDC23, CENPF, BIRC5, CENPE, RB1, TACC3, PLK4, YWHAH, MAD2L1, CCND3, GADD45G, GADD45B
GO:0007017~microtubule-based process	3.41098	4.3933e-09	HAUS4, KIF23, KIF22, KIFC1, TPPP3, CEP72, KIF2C, SPC25, NDE1, DYNLL1, DYNLL2, KIF4, TUBB5, TUBE1, NEFH, FBXO5, RANBP1, TUBG1, TUBA1A, TUBA1B, TUBA1C, TUBB3, KIF14, KIF11, CKAP5, KIF15, NUF2, KIF18A, TPX2, NUSAP1, KIF18B, BIRC5, NDC80, CENPE, ESPL1, TACC3, BRCA1, KIF20B, STMN1, HAUS8, KIF20A
GO:0051321~meiotic cell cycle	1.99667	3.01803e-08	EXO1, RAD51C, MKI67, NEK2, SGOL2, SGOL1, SYCE2, BRCA2, ESPL1, TOPBP1, RAD51, CDC25B, SUV39H2, RPA1, PPP1CA, PSMD13, FANCD2, PSMC3IP, CKS2, FBXO5, H2AFX, TUBG1, FANCA, TRIP13
GO:0007126~meiosis	1.91348	9.20732e-08	EXO1, RAD51C, MKI67, NEK2, SGOL2, SGOL1, SYCE2, BRCA2, ESPL1, TOPBP1, RAD51, CDC25B, SUV39H2, RPA1, PPP1CA, PSMD13, FANCD2, PSMC3IP, CKS2, FBXO5, H2AFX, FANCA, TRIP13
GO:0051327~M phase of meiotic cell cycle	1.91348	9.20732e-08	EXO1, RAD51C, MKI67, NEK2, SGOL2, SGOL1, SYCE2, BRCA2, ESPL1, TOPBP1, RAD51, CDC25B, SUV39H2, RPA1, PPP1CA, PSMD13, FANCD2, PSMC3IP, CKS2, FBXO5, H2AFX, FANCA, TRIP13
GO:0010564~regulation of cell cycle process	1.66389	3.49688e-07	RECQL4, FZR1, CEP76, DBF4, TIPIN, CENPF, CDC23, NUSAP1, BRCA2, CENPE, BIRC5, CDT1, CDC42, PLK4, YWHAH, MAD2L1, FBXO5, RANBP1, TUBG1, CD28
GO:0000226~microtubule cytoskeleton organization	2.07987	4.57343e-07	HAUS4, TPPP3, CEP72, SPC25, NDE1, TUBB5, FBXO5, NEFH, RANBP1, TUBG1, TUBA1B, KIF11, CKAP5, KIF18A, TPX2, NUF2, NUSAP1, ESPL1, BIRC5, NDC80, CENPE, TACC3, BRCA1, HAUS8, STMN1
GO:0022900~electron transport chain	2.07987	5.44491e-07	NDUFB6, NDUFB7, NDUFB8, NDUFB9, TXN1, UQCRFS1, UQCRQ, UQCR10, NDUFS5, UQCR11, NDUFS8, ETFB, ETFA, GLRX, TXNL1, NDUFA4, FADS1, NDUFC2, NDUFC1, NDUFA11, CYBA, SDHB, SLC25A13, SDHD, NDUFV2
GO:0006310~DNA recombination	1.66389	5.51881e-07	EXO1, RECQL4, RAD51C, XRCC2, RAD51AP1, BLM, SWAP70, UNG, LIG1, EME1, BRCA2, TOPBP1, RAD54L, RAD51, RPA1, PSMC3IP, NSMCE2, RAD54B, H2AFX, TRIP13
GO:0051276~chromosome organization	4.57571	2.27732e-06	RAD51C, EZH2, CBX3, CBX1, HNRPLL, CBX5, H2AFV, H2AFZ, H2AFX, TOP2A, CDCA5, H1F0, RBBP4, SGOL2, RBL1, NUSAP1, RB1, MCM2, RBBP7, NCAPD2, SUZ12, MAD2L1, BAZ1A, FANCD2, BLM, NEK2, A730008H23RIK, HAT1, RPA1, NCAPH, HJURP, CENPA, NCAPG2, HIST1H4C, HIST1H4I, ASF1B, BUB3, HELLS, NASP, KIF18A, SUV39H1, SYCE2, BRCA2, SMYD1, WHSC1, RAD54L, SMC2, CENPH, SUV39H2, SMARCC1, CENPV, HOPX, DNMT1, SETD8, IRF4, RBM1…
GO:0051329~interphase of mitotic cell cycle	1.24792	3.67422e-06	ANP32B, DBF4, SKP2, POLA1, CENPF, CHEK1, BIRC5, RB1, ITGB1, RBBP8, CDC123, MTBP, MYB, CDCA5, TFDP1
GO:0051325~interphase	1.24792	6.17336e-06	ANP32B, DBF4, SKP2, POLA1, CENPF, CHEK1, BIRC5, RB1, ITGB1, RBBP8, CDC123, MTBP, MYB, CDCA5, TFDP1
GO:0007018~microtubule-based movement	1.74709	1.65377e-05	KIF14, KIF23, KIFC1, KIF22, KIF11, KIF15, KIF18A, KIF18B, CENPE, KIF2C, NDE1, DYNLL1, KIF4, TUBB5, KIF20B, TUBE1, TUBA1A, TUBA1B, TUBB3, TUBA1C, KIF20A
GO:0045321~leukocyte activation	2.82862	1.90976e-05	ZBTB32, BLM, HPRT, KLRK1, FKBP1A, PRDX2, ITGB2, SKAP2, CD24A, CD74, ITGAM, CD48, BAK1, ITGAX, MS4A1, BCL3, NDRG1, HELLS, CD28, RAB27A, EXO1, SWAP70, EOMES, SMAD3, MYO1F, SLAMF1, CCND3, CX3CR1, PLCG2, GADD45G, HSPD1, IRF4, CD79A, LCP1
GO:0007010~cytoskeleton organization	3.66057	3.36026e-05	HAUS4, TPPP3, CEP72, PALM, PDGFB, S100A9, ARPC4, CAPZB, ITGB1, ACTG1, SPC25, PRR5, NDE1, TUBB5, NEFH, FBXO5, RANBP1, TUBG1, TUBA1B, KIF11, ACTN4, CKAP5, NUF2, TPX2, KIF18A, NUSAP1, BIRC5, NDC80, CENPE, ESPL1, CSRP1, RACGAP1, TACC3, FLNA, BRCA1, CORO1C, LSP1, YWHAH, CFL1, TMSB4X, STMN1, HAUS8, DIAP3, LCP1
GO:0001775~cell activation	2.99501	3.75096e-05	ZBTB32, BLM, HPRT, ADORA2A, KLRK1, FKBP1A, PRDX2, ITGB2, SKAP2, CD24A, CD74, ITGAM, CD48, BAK1, ITGAX, MS4A1, BCL3, NDRG1, HELLS, CD28, RAB27A, EXO1, PLEK, SWAP70, EOMES, SMAD3, MYO1F, SLAMF1, CCND3, CX3CR1, PLCG2, GADD45G, HSPD1, IRF4, CD79A, LCP1
GO:0046649~lymphocyte activation	2.49584	5.21486e-05	ZBTB32, BLM, HPRT, KLRK1, FKBP1A, PRDX2, ITGB2, SKAP2, CD24A, ITGAM, CD74, CD48, BAK1, ITGAX, MS4A1, BCL3, HELLS, CD28, RAB27A, EXO1, SWAP70, EOMES, SMAD3, SLAMF1, CCND3, GADD45G, PLCG2, HSPD1, CD79A, LCP1
GO:0006323~DNA packaging	1.66389	5.62361e-05	H1F0, A730008H23RIK, SUV39H1, NUSAP1, MCM2, SMC2, NCAPD2, NCAPH, H2AFV, HJURP, NCAPG2, CENPA, SMARCC1, H2AFZ, CENPV, HIST1H4C, H2AFX, HIST1H4I, ASF1B, TOP2A, CDCA5, HELLS
GO:0007346~regulation of mitotic cell cycle	1.5807	9.15218e-05	CDK1, HMGB1, DBF4, CENPF, CDC23, NUSAP1, BRCA2, CENPE, BIRC5, CDT1, CDC42, YWHAH, MAD2L1, MTBP, FBXO5, RANBP1, TUBG1, ZWILCH, CD28
GO:0008219~cell death	4.90849	0.000104366	E2F1, E2F2, HPRT, LRDD, PGLYRP1, EIF5A, RNF216, TIMM50, PMAIP1, PDCD1, RTN3, AKT1, BAK1, CASP3, RAD21, BAG1, CASP7, IFNG, NGFRAP1, DAP, CASP1, BCL7C, GZMA, 4632434I11RIK, GZMB, DAPK2, GZMM, SERPINA3G, GADD45G, RIPK3, BUB1B, MFSD10, GADD45B, SIVA1, PRF1, LITAF, MMD, BCL2L1, CD24A, MTCH1, PYCARD, FASL, FGL2, TFDP1, HIP1, CKAP2, LYZ2, IL2RA, FAM188A, BIRC5, VDAC1, LSP1, PLEKHF1, VCP, NUP62, CYFIP2, …
GO:0016265~death	4.99168	0.000110849	E2F1, E2F2, HPRT, LRDD, PGLYRP1, EIF5A, TIMM50, RNF216, PMAIP1, PDCD1, RTN3, AKT1, BAK1, CASP3, RAD21, BAG1, CASP7, IFNG, NGFRAP1, DAP, CASP1, BCL7C, GZMA, 4632434I11RIK, GZMB, DAPK2, GZMM, SERPINA3G, GADD45G, RIPK3, BUB1B, MFSD10, GADD45B, SIVA1, PRF1, LITAF, MMD, BCL2L1, CD24A, MTCH1, PYCARD, FASL, FGL2, TFDP1, HIP1, CKAP2, LYZ2, IL2RA, FAM188A, BIRC5, VDAC1, LSP1, PLEKHF1, VCP, NUP62, CYFIP2, …
GO:0051052~regulation of DNA metabolic process	1.16473	0.000132878	CLSPN, BLM, USP1, TBX21, GMNN, TIPIN, BRCA2, PNP, CDT1, DNA2, IFNG, PCNA, RAD18, CD28
GO:0051236~establishment of RNA localization	1.24792	0.000139339	NXT1, MYO1C, CKAP5, MAGOH, HNRNPA2B1, NUP93, EIF5A, NUP85, TMEM48, NUP62, MAGOHB, NUP37, NUP107, THOC3, NUP43
GO:0050658~RNA transport	1.24792	0.000139339	NXT1, MYO1C, CKAP5, MAGOH, HNRNPA2B1, NUP93, EIF5A, NUP85, TMEM48, NUP62, MAGOHB, NUP37, NUP107, THOC3, NUP43
GO:0050657~nucleic acid transport	1.24792	0.000139339	NXT1, MYO1C, CKAP5, MAGOH, HNRNPA2B1, NUP93, EIF5A, NUP85, TMEM48, NUP62, MAGOHB, NUP37, NUP107, THOC3, NUP43
GO:0015931~nucleobase, nucleoside, nucleotide and nucleic acid transport	1.33111	0.000139952	NXT1, MYO1C, CKAP5, MAGOH, HNRNPA2B1, NUP93, EIF5A, NUP85, SLC29A1, TMEM48, NUP62, MAGOHB, NUP37, NUP107, THOC3, NUP43
GO:0033043~regulation of organelle organization	2.07987	0.000149326	CEP76, ARPC5, CAPZB, DSTN, CDC42, RANBP1, SKA1, TUBG1, CD28, RECQL4, PLEK, MYO1F, CDC23, NUSAP1, CENPE, MID1IP1, ARPC1A, PLK4, MAD2L1, YWHAH, CAPG, CFL1, CENPV, TMSB4X, STMN1
GO:0043067~regulation of programmed cell death	5.24126	0.000154821	STIL, XRCC2, PDIA3, PRDX2, PMAIP1, PNP, PRDX1, AKT1, BAK1, CASP3, PGP, BAG1, HMOX1, CASP7, CHST11, NGFRAP1, CASP1, DHCR24, RAB27A, ACTN4, AARS, SKP2, PIM1, GZMB, DAPK2, CSDA, CTNNA1, SERPINB9, HIF1A, CX3CR1, RIPK3, SIVA1, ADORA2A, BCL2L1, CD24A, CD74, SERINC3, MTCH1, PYCARD, BCL3, FASL, HELLS, CD28, HIP1, IL2RB, IL2RA, KLF10, BRCA2, CENPF, NR4A1, BIRC5, BRCA1, PLEKHF1, YWHAH, VCP, BCL2A1B, NUP62,…
GO:0045333~cellular respiration	1.16473	0.000159772	NDUFB8, CS, NDUFC2, IDH3A, SDHB, UQCR10, UQCR11, SLC25A13, FXN, SDHD, IDH1, CSL, FH1, MDH2
GO:0006403~RNA localization	1.24792	0.000165085	NXT1, MYO1C, CKAP5, MAGOH, HNRNPA2B1, NUP93, EIF5A, NUP85, TMEM48, NUP62, MAGOHB, NUP37, NUP107, THOC3, NUP43
GO:0010941~regulation of cell death	5.24126	0.000178625	STIL, XRCC2, PDIA3, PRDX2, PMAIP1, PNP, PRDX1, AKT1, BAK1, CASP3, PGP, BAG1, HMOX1, CASP7, CHST11, NGFRAP1, CASP1, DHCR24, RAB27A, ACTN4, AARS, SKP2, PIM1, GZMB, DAPK2, CSDA, CTNNA1, SERPINB9, HIF1A, CX3CR1, RIPK3, SIVA1, ADORA2A, BCL2L1, CD24A, CD74, SERINC3, MTCH1, PYCARD, BCL3, FASL, HELLS, CD28, HIP1, IL2RB, IL2RA, KLF10, BRCA2, CENPF, NR4A1, BIRC5, BRCA1, PLEKHF1, YWHAH, VCP, BCL2A1B, NUP62,…
GO:0042981~regulation of apoptosis	5.15807	0.000193323	STIL, XRCC2, PDIA3, PRDX2, PMAIP1, PNP, PRDX1, AKT1, BAK1, CASP3, PGP, BAG1, HMOX1, CASP7, CHST11, NGFRAP1, CASP1, DHCR24, RAB27A, ACTN4, AARS, SKP2, PIM1, GZMB, DAPK2, CSDA, CTNNA1, SERPINB9, HIF1A, CX3CR1, RIPK3, SIVA1, ADORA2A, BCL2L1, CD24A, CD74, SERINC3, MTCH1, PYCARD, BCL3, FASL, HELLS, CD28, HIP1, IL2RB, IL2RA, KLF10, BRCA2, CENPF, NR4A1, BIRC5, BRCA1, PLEKHF1, YWHAH, VCP, BCL2A1B, NUP62,…
GO:0045454~cell redox homeostasis	1.16473	0.000270256	TXNL1, P4HB, PDIA3, PRDX4, PDIA6, TXN1, PRDX2, PDIA4, PRDX1, GSR, NXN, TXNDC5, 2700094K13RIK, GLRX
GO:0032880~regulation of protein localization	1.41431	0.000415722	PANX1, ADORA2A, PKIG, CENPF, TNFSF14, TXN1, CENPE, TACC3, PRDX1, FLNA, AKT1, IFNG, PYCARD, CASP1, LCP1, ARHGDIA, BARD1
GO:0050865~regulation of cell activation	1.99667	0.000462751	HMGB3, IL2RA, HSP90AA1, PLEK, BLM, ADORA2A, TBX21, TNFRSF13C, CENPF, TNFSF14, PRDX2, RORA, PNP, CD24A, CD74, TIGIT, CD38, CASP3, HMOX1, IFNG, H2-AA, HSPD1, LAG3, CD28
GO:0006915~apoptosis	4.32612	0.000730478	E2F1, E2F2, LRDD, PGLYRP1, EIF5A, RNF216, TIMM50, PMAIP1, PDCD1, RTN3, AKT1, BAK1, CASP3, RAD21, BAG1, CASP7, IFNG, NGFRAP1, DAP, CASP1, BCL7C, GZMA, 4632434I11RIK, GZMB, DAPK2, SERPINA3G, GADD45G, RIPK3, BUB1B, MFSD10, GADD45B, SIVA1, LITAF, BCL2L1, CD24A, MTCH1, PYCARD, FASL, TFDP1, HIP1, CKAP2, IL2RA, FAM188A, BIRC5, VDAC1, LSP1, PLEKHF1, VCP, CYFIP2, APAF1, PDCD5, APIP
GO:0034621~cellular macromolecular complex subunit organization	2.66223	0.000824675	A730008H23RIK, ARPC4, CSE1L, H2AFV, HJURP, CENPA, H2AFZ, TUBB5, FBXO5, TUBE1, HIST1H4C, H2AFX, TUBG1, LSM2, TUBA1A, HIST1H4I, ASF1B, TUBA1B, KPNB1, TUBA1C, HELLS, TUBB3, HIP1, H1F0, NASP, KIF18A, MCM2, TTF2, FLNA, CENPH, IPO7, IPO5, CENPV, STMN1
GO:0002694~regulation of leukocyte activation	1.91348	0.000938481	HMGB3, IL2RA, HSP90AA1, BLM, ADORA2A, TBX21, TNFRSF13C, CENPF, TNFSF14, PRDX2, RORA, PNP, CD24A, CD74, TIGIT, CD38, CASP3, HMOX1, IFNG, H2-AA, HSPD1, LAG3, CD28
GO:0008283~cell proliferation	2.66223	0.000944447	ZBTB32, HPRT, PDGFB, E2F8, POLA1, FKBP1A, PRDX2, ITGB2, BCL2L1, PRDX1, CD74, ITGAM, BAK1, NDE1, MCM7, ITGAX, CSE1L, NCAPG2, SCARB1, HELLS, ASPM, GINS1, MKI67, NASP, PIM1, BRCA2, RACGAP1, TACC3, UHRF1, CCND3, PPP1R8, CD79A
GO:0051028~mRNA transport	1.08153	0.00098305	NXT1, MYO1C, MAGOH, EIF5A, NUP93, NUP85, TMEM48, NUP62, MAGOHB, NUP37, NUP107, THOC3, NUP43
GO:0043065~positive regulation of apoptosis	2.66223	0.00100984	SIVA1, PDIA3, ADORA2A, PMAIP1, BCL2L1, PRDX1, CD24A, SERINC3, BAK1, CASP3, HMOX1, CASP7, MTCH1, PYCARD, BCL3, NGFRAP1, FASL, CASP1, CD28, RAB27A, IL2RA, KLF10, SKP2, BRCA2, NR4A1, GZMB, DAPK2, BRCA1, PLEKHF1, RIPK3, APAF1, BARD1
GO:0070201~regulation of establishment of protein localization	1.16473	0.00105931	PANX1, ADORA2A, PKIG, CENPF, TNFSF14, TXN1, TACC3, PRDX1, FLNA, IFNG, PYCARD, CASP1, LCP1, BARD1
GO:0012501~programmed cell death	4.32612	0.0010647	E2F1, E2F2, LRDD, PGLYRP1, EIF5A, RNF216, TIMM50, PMAIP1, PDCD1, RTN3, AKT1, BAK1, CASP3, RAD21, BAG1, CASP7, IFNG, NGFRAP1, DAP, CASP1, BCL7C, GZMA, 4632434I11RIK, GZMB, DAPK2, SERPINA3G, GADD45G, RIPK3, BUB1B, MFSD10, GADD45B, SIVA1, LITAF, BCL2L1, CD24A, MTCH1, PYCARD, FASL, TFDP1, HIP1, CKAP2, IL2RA, FAM188A, BIRC5, VDAC1, LSP1, PLEKHF1, VCP, CYFIP2, APAF1, PDCD5, APIP
GO:0015980~energy derivation by oxidation of organic compounds	1.41431	0.00109099	NDUFB8, CS, NDUFC2, IDH3A, AKT1, SDHB, PPP1CA, UQCR10, UQCR11, SLC25A13, FXN, SDHD, IDH1, CSL, FH1, MDH2, PYGB
GO:0043068~positive regulation of programmed cell death	2.66223	0.00115258	SIVA1, PDIA3, ADORA2A, PMAIP1, BCL2L1, PRDX1, CD24A, SERINC3, BAK1, CASP3, HMOX1, CASP7, MTCH1, PYCARD, BCL3, NGFRAP1, FASL, CASP1, CD28, RAB27A, IL2RA, KLF10, SKP2, BRCA2, NR4A1, GZMB, DAPK2, BRCA1, PLEKHF1, RIPK3, APAF1, BARD1
GO:0050863~regulation of T cell activation	1.4975	0.00117742	IL2RA, HSP90AA1, BLM, ADORA2A, TNFRSF13C, CENPF, TNFSF14, PRDX2, PNP, CD24A, CD74, TIGIT, CASP3, IFNG, H2-AA, HSPD1, LAG3, CD28
GO:0012502~induction of programmed cell death	1.99667	0.00120723	ADORA2A, KLF10, BRCA2, NR4A1, GZMB, PMAIP1, DAPK2, PRDX1, CD24A, BRCA1, PLEKHF1, SERINC3, CASP3, HMOX1, CASP7, PYCARD, RIPK3, BCL3, NGFRAP1, FASL, APAF1, CASP1, CD28, RAB27A
GO:0006917~induction of apoptosis	1.99667	0.00120723	ADORA2A, KLF10, BRCA2, NR4A1, GZMB, PMAIP1, DAPK2, PRDX1, CD24A, BRCA1, PLEKHF1, SERINC3, CASP3, HMOX1, CASP7, PYCARD, RIPK3, BCL3, NGFRAP1, FASL, APAF1, CASP1, CD28, RAB27A
GO:0046907~intracellular transport	3.99334	0.00130218	ARL6IP1, MYO5A, NXT1, SNX9, AP2S1, AP3S1, POLA2, SYNGR2, CD24A, CD74, AP1S3, CCHCR1, BAK1, CDC42, AP1S1, NDE1, AP1S2, CSE1L, MYL6B, DYNLL2, RANBP1, SAR1B, STX11, VPS36, KPNB1, RAB27A, RAN, YWHAE, FLNA, TIMM8B, ATXN1, PLEKHF1, YWHAH, SLC25A13, VCP, IPO7, 0610009B22RIK, RAB1, SLC25A10, IPO5, YWHAQ, PCNA, SYTL2, SYTL3, KPNA3, TRAPPC1, KPNA2, SEC61G
GO:0010942~positive regulation of cell death	2.66223	0.00131258	SIVA1, PDIA3, ADORA2A, PMAIP1, BCL2L1, PRDX1, CD24A, SERINC3, BAK1, CASP3, HMOX1, CASP7, MTCH1, PYCARD, BCL3, NGFRAP1, FASL, CASP1, CD28, RAB27A, IL2RA, KLF10, SKP2, BRCA2, NR4A1, GZMB, DAPK2, BRCA1, PLEKHF1, RIPK3, APAF1, BARD1
GO:0051223~regulation of protein transport	1.08153	0.0015136	PANX1, ADORA2A, PKIG, TNFSF14, TXN1, TACC3, PRDX1, FLNA, IFNG, PYCARD, CASP1, LCP1, BARD1
GO:0055114~oxidation reduction	5.65724	0.00153194	LDHA, KCNAB2, HMGCR, G6PDX, PGD, PRDX4, PRDX2, UQCRFS1, UQCRQ, PRDX1, HNRPLL, FDFT1, FAR1, GSR, MTHFD2, NDUFS5, UQCR10, UQCR11, CPOX, HMOX1, NDUFS8, GFOD1, NQO2, DHCR24, TXNL1, PCYOX1L, NDUFC2, NDUFC1, ACADL, COQ7, ALDH16A1, NDUFA11, DHRS1, ALDH7A1, SQLE, RRM2, RRM1, MDH2, CYP51, NDUFB6, ME2, NDUFB7, NDUFB8, NDUFB9, TXN1, NMRAL1, IDH1, GAPDH, ETFB, GLRX, ETFA, NDUFA4, SCD2, DHRS13, FADS1, AKR1E1,…
GO:0034613~cellular protein localization	2.99501	0.00159632	ARL6IP1, NXT1, SNX9, AP2S1, AP3S1, POLA2, PMAIP1, SYNGR2, CD24A, CD74, AP1S3, CCHCR1, CDC42, AP1S1, AP1S2, CSE1L, STX11, SAR1B, KPNB1, RAB27A, RAN, YWHAE, FLNA, TIMM8B, YWHAH, VCP, IPO7, RAB1, IPO5, YWHAQ, PCNA, SYTL2, SYTL3, KPNA3, KPNA2, SEC61G
GO:0043933~macromolecular complex subunit organization	3.49418	0.00165482	HPRT, A730008H23RIK, ARPC4, PDSS1, CD74, CSE1L, H2AFV, HJURP, CENPA, TUBB5, H2AFZ, TUBE1, FBXO5, HIST1H4C, SCARB1, H2AFX, TAF9, TUBG1, LSM2, TUBA1A, HIST1H4I, ASF1B, TUBA1B, KPNB1, TUBA1C, HELLS, TUBB3, DCTPP1, HIP1, H1F0, NASP, KIF18A, MCM2, FLNA, TTF2, CENPH, IPO7, RRM2, IPO5, RRM1, CENPV, ATPIF1, LAMC1, STMN1
GO:0070727~cellular macromolecule localization	2.99501	0.00180146	ARL6IP1, NXT1, SNX9, AP2S1, AP3S1, POLA2, PMAIP1, SYNGR2, CD24A, CD74, AP1S3, CCHCR1, CDC42, AP1S1, AP1S2, CSE1L, STX11, SAR1B, KPNB1, RAB27A, RAN, YWHAE, FLNA, TIMM8B, YWHAH, VCP, IPO7, RAB1, IPO5, YWHAQ, PCNA, SYTL2, SYTL3, KPNA3, KPNA2, SEC61G
GO:0008104~protein localization	6.15641	0.00205621	AP2S1, EIF5A, AP3S1, TIMM50, PMAIP1, LSR, SYNGR2, AP1S3, CCHCR1, CDC42, AP1S1, AP1S2, NUP37, SAR1B, KPNB1, DHCR24, RAB27A, KDELR2, ACTN4, RAN, SGOL2, NUP85, TACC3, FLNA, TIMM8B, NDUFA11, ARHGAP33, SEC61B, IPO7, IPO5, TMSB4X, NUP107, SERP2, KPNA3, NUP43, KPNA2, SNX10, SEC61G, ARL6IP1, NXT1, PALM, SNX9, NUP93, SNX3, POLA2, LMAN2, CD24A, CD74, GNPTAB, TOMM6, CSE1L, SNF8, STX11, VPS36, GDI2, RAB8B, M…
GO:0045184~establishment of protein localization	5.49085	0.00208527	AP2S1, EIF5A, AP3S1, TIMM50, LSR, SYNGR2, AP1S3, CCHCR1, AP1S1, AP1S2, NUP37, SAR1B, KPNB1, RAB27A, KDELR2, ACTN4, RAN, NUP85, FLNA, TIMM8B, NDUFA11, ARHGAP33, SEC61B, IPO7, IPO5, NUP107, SERP2, KPNA3, NUP43, KPNA2, SNX10, SEC61G, ARL6IP1, NXT1, SNX9, NUP93, SNX3, POLA2, LMAN2, CD24A, CD74, TOMM6, CSE1L, GNPTAB, SNF8, STX11, VPS36, GDI2, RAB8B, MYO1C, PLEK, NASP, SNX25, KIF18A, CENPE, YWHAE, YWHA…
GO:0009165~nucleotide biosynthetic process	1.99667	0.00209273	ATP5J2, HPRT, ATP5B, ATP10A, G6PDX, ATP5F1, GMPS, PNP, ATP5G3, CMPK1, TYMS, ATP6V1A, UMPS, ATP2B4, DHFR, ATP2A2, NME1, RRM2, ADK, RRM1, ATP5A1, PAICS, ATP5K, ATP8B4
GO:0051249~regulation of lymphocyte activation	1.74709	0.00221078	HMGB3, IL2RA, HSP90AA1, BLM, ADORA2A, TBX21, TNFRSF13C, CENPF, TNFSF14, PRDX2, PNP, CD24A, CD74, TIGIT, CD38, CASP3, IFNG, H2-AA, HSPD1, LAG3, CD28
GO:0042110~T cell activation	1.4975	0.00259734	ZBTB32, BLM, EOMES, SMAD3, PRDX2, ITGB2, FKBP1A, CD74, ITGAM, CD48, CCND3, ITGAX, GADD45G, BCL3, HSPD1, LCP1, CD28, RAB27A
GO:0006886~intracellular protein transport	2.74542	0.00288909	ARL6IP1, NXT1, SNX9, AP2S1, AP3S1, POLA2, CD24A, SYNGR2, CD74, AP1S3, CCHCR1, AP1S1, AP1S2, CSE1L, STX11, SAR1B, KPNB1, RAB27A, RAN, YWHAE, TIMM8B, YWHAH, VCP, IPO7, RAB1, IPO5, PCNA, YWHAQ, SYTL2, SYTL3, KPNA3, KPNA2, SEC61G
GO:0034404~nucleobase, nucleoside and nucleotide biosynthetic process	1.99667	0.00302099	ATP5J2, HPRT, ATP5B, ATP10A, G6PDX, ATP5F1, GMPS, PNP, ATP5G3, CMPK1, TYMS, ATP6V1A, UMPS, ATP2B4, DHFR, ATP2A2, NME1, RRM2, ADK, RRM1, ATP5A1, PAICS, ATP5K, ATP8B4
GO:0034654~nucleobase, nucleoside, nucleotide and nucleic acid biosynthetic process	1.99667	0.00302099	ATP5J2, HPRT, ATP5B, ATP10A, G6PDX, ATP5F1, GMPS, PNP, ATP5G3, CMPK1, TYMS, ATP6V1A, UMPS, ATP2B4, DHFR, ATP2A2, NME1, RRM2, ADK, RRM1, ATP5A1, PAICS, ATP5K, ATP8B4
GO:0043069~negative regulation of programmed cell death	2.49584	0.00309227	STIL, XRCC2, ADORA2A, PRDX2, BCL2L1, PNP, CD74, AKT1, CASP3, BAG1, CHST11, BCL3, HELLS, DHCR24, IL2RB, AARS, SKP2, PIM1, CENPF, BIRC5, CTNNA1, CSDA, SERPINB9, YWHAH, NUP62, PLCG2, CX3CR1, APIP, BARD1, F2R
GO:0051493~regulation of cytoskeleton organization	1.33111	0.00327225	PLEK, CEP76, MYO1F, CENPE, MID1IP1, ARPC5, CAPZB, DSTN, ARPC1A, PLK4, CAPG, CFL1, TMSB4X, RANBP1, STMN1, SKA1
GO:0060548~negative regulation of cell death	2.49584	0.00328258	STIL, XRCC2, ADORA2A, PRDX2, BCL2L1, PNP, CD74, AKT1, CASP3, BAG1, CHST11, BCL3, HELLS, DHCR24, IL2RB, AARS, SKP2, PIM1, CENPF, BIRC5, CTNNA1, CSDA, SERPINB9, YWHAH, NUP62, PLCG2, CX3CR1, APIP, BARD1, F2R
GO:0006333~chromatin assembly or disassembly	1.41431	0.00336716	H1F0, A730008H23RIK, SUV39H1, CBX3, CBX1, MCM2, CBX5, SUV39H2, H2AFV, CENPA, HJURP, SMARCC1, H2AFZ, CENPV, HIST1H4C, H2AFX, HIST1H4I, ASF1B, HELLS
GO:0043086~negative regulation of catalytic activity	1.33111	0.00397491	PALM, HMGCR, ADORA2A, PKIG, NR4A1, BIRC5, RB1, FLNA, CASP3, NUP62, GADD45G, FBXO5, PPP2R4, ATPIF1, GADD45B, DHCR24
GO:0015031~protein transport	5.32446	0.00410155	AP2S1, EIF5A, AP3S1, TIMM50, LSR, SYNGR2, AP1S3, CCHCR1, AP1S1, AP1S2, NUP37, SAR1B, KPNB1, RAB27A, KDELR2, ACTN4, RAN, NUP85, TIMM8B, NDUFA11, ARHGAP33, SEC61B, IPO7, IPO5, NUP107, SERP2, KPNA3, NUP43, KPNA2, SNX10, SEC61G, ARL6IP1, NXT1, SNX9, NUP93, SNX3, POLA2, LMAN2, CD24A, CD74, TOMM6, CSE1L, GNPTAB, SNF8, STX11, VPS36, GDI2, RAB8B, MYO1C, PLEK, NASP, SNX25, KIF18A, YWHAE, YWHAH, TMEM48, VC…
GO:0002520~immune system development	2.82862	0.00440406	ZBTB32, BLM, UNG, G6PDX, SFXN1, PRDX2, CD24A, CD74, RPA1, BAK1, BCL3, HELLS, CD28, EXO1, EBP, CRIP2, SWAP70, HCLS1, EOMES, BRCA2, SMAD3, CDK6, RB1, TACC3, PLSCR1, CCNB2, HIF1A, ID2, PLCG2, IRF8, CCR2, GADD45G, IRF4, CD79A
GO:0043066~negative regulation of apoptosis	2.41265	0.00441725	STIL, XRCC2, ADORA2A, PRDX2, BCL2L1, PNP, CD74, AKT1, CASP3, BAG1, CHST11, BCL3, HELLS, DHCR24, IL2RB, AARS, SKP2, PIM1, CENPF, BIRC5, CTNNA1, CSDA, SERPINB9, YWHAH, NUP62, CX3CR1, APIP, BARD1, F2R
GO:0034622~cellular macromolecular complex assembly	2.24626	0.00442338	A730008H23RIK, ARPC4, CSE1L, H2AFV, CENPA, HJURP, H2AFZ, TUBB5, FBXO5, TUBE1, H2AFX, HIST1H4C, TUBG1, LSM2, TUBA1A, ASF1B, HIST1H4I, TUBA1B, KPNB1, TUBB3, HELLS, TUBA1C, HIP1, H1F0, MCM2, FLNA, IPO7, IPO5, CENPV
GO:0006793~phosphorus metabolic process	6.73877	0.00465313	IMPA2, IMPA1, ATP5B, STK35, PASK, PKMYT1, TTK, TIMM50, PRDX2, AURKA, AURKB, AKT1, CCNE1, UQCR10, UQCR11, FXN, MDFIC, IFNG, STK39, MASTL, ATP5K, CDC7, TYRO3, CDK1, NDUFC2, PIM1, CDK6, PBK, DAPK2, WEE1, CDK2, ATP6V1A, PPP1CA, MAST2, PPM1J, MAPK6, NME1, GADD45G, CFL1, RIPK3, BUB1B, KSR1, GADD45B, LRRK1, MELK, FGR, NEK2, NDUFB8, HK2, ABI2, CHEK1, CHEK2, ATP5G3, CD74, IL12RB2, STK32C, IL12RB1, GNPTAB,…
GO:0006796~phosphate metabolic process	6.73877	0.00465313	IMPA2, IMPA1, ATP5B, STK35, PASK, PKMYT1, TTK, TIMM50, PRDX2, AURKA, AURKB, AKT1, CCNE1, UQCR10, UQCR11, FXN, MDFIC, IFNG, STK39, MASTL, ATP5K, CDC7, TYRO3, CDK1, NDUFC2, PIM1, CDK6, PBK, DAPK2, WEE1, CDK2, ATP6V1A, PPP1CA, MAST2, PPM1J, MAPK6, NME1, GADD45G, CFL1, RIPK3, BUB1B, KSR1, GADD45B, LRRK1, MELK, FGR, NEK2, NDUFB8, HK2, ABI2, CHEK1, CHEK2, ATP5G3, CD74, IL12RB2, STK32C, IL12RB1, GNPTAB,…
GO:0048872~homeostasis of number of cells	1.41431	0.00483281	IL2RA, HCLS1, G6PDX, TNFRSF13C, PRDX2, SFXN1, RB1, PRDX1, RPA1, AKT1, BAK1, CASP3, CCNB2, ID2, IFNG, FH1, F2R
GO:0009141~nucleoside triphosphate metabolic process	1.41431	0.0057402	ATP5J2, NUDT1, FIGNL1, ATP5B, ATP10A, ATP5F1, PNP, ATP5G3, ATP6V1A, ATP2B4, ATP2A2, NME1, ADK, ATP5A1, ATP5K, DUT, ATP8B4
GO:0009144~purine nucleoside triphosphate metabolic process	1.33111	0.00628133	ATP5J2, NUDT1, FIGNL1, ATP5B, ATP10A, ATP5F1, PNP, ATP5G3, ATP6V1A, ATP2B4, ATP2A2, NME1, ADK, ATP5A1, ATP5K, ATP8B4
GO:0019318~hexose metabolic process	1.83028	0.00658469	LDHA, GNPDA1, GMDS, GM5506, PDK3, PGD, G6PDX, PFKP, HK2, FUCA2, PMM1, AKT1, PPP1CA, TPI1, PGM1, GALE, PGK1, GAPDH, FABP5, MDH2, B3GALTL, PYGB, ENO1
GO:0001817~regulation of cytokine production	1.5807	0.00750081	ZBTB32, PANX1, MAP2K3, TNFRSF13C, KLRK1, CENPF, CD24A, TIGIT, MAST2, HMOX1, IFNG, PYCARD, BCL3, HSPD1, IRF4, CASP1, LAG3, CD28, F2R
GO:0051186~cofactor metabolic process	1.91348	0.0075893	HMGCR, HMBS, PGD, CS, G6PDX, COQ7, PDSS1, IDH3A, HNRPLL, BLVRA, MTHFD2, GSR, SDHB, TPI1, FXN, HMOX1, CPOX, SDHD, IDH1, CSL, FH1, GM2382, MDH2
GO:0044092~negative regulation of molecular function	1.4975	0.00969988	PALM, ADORA2A, HMGCR, PKIG, NR4A1, PRDX2, BIRC5, RB1, FLNA, CASP3, NUP62, HMOX1, GADD45G, FBXO5, PPP2R4, ATPIF1, GADD45B, DHCR24
GO:0050867~positive regulation of cell activation	1.24792	0.00971484	IL2RA, HSP90AA1, BLM, PLEK, TBX21, TNFRSF13C, TNFSF14, PNP, CD24A, CD74, CD38, IFNG, H2-AA, HSPD1, CD28
GO:0016310~phosphorylation	5.57404	0.0108261	ATP5B, STK35, PASK, PKMYT1, TTK, AURKA, PRDX2, AURKB, AKT1, CCNE1, UQCR10, UQCR11, FXN, MDFIC, IFNG, STK39, MASTL, ATP5K, CDC7, TYRO3, CDK1, NDUFC2, PIM1, CDK6, PBK, DAPK2, WEE1, CDK2, ATP6V1A, MAST2, MAPK6, NME1, GADD45G, CFL1, RIPK3, BUB1B, KSR1, GADD45B, LRRK1, MELK, FGR, NEK2, NDUFB8, HK2, ABI2, CHEK1, CHEK2, ATP5G3, CD74, IL12RB2, STK32C, IL12RB1, GNPTAB, BUB1, DCLK2, MAP2K3, PDK3, ATP5F1, A…
GO:0065003~macromolecular complex assembly	2.99501	0.0111382	HPRT, A730008H23RIK, ARPC4, PDSS1, CD74, CSE1L, H2AFV, HJURP, CENPA, H2AFZ, TUBB5, FBXO5, TUBE1, HIST1H4C, TAF9, H2AFX, TUBG1, LSM2, TUBA1A, HIST1H4I, ASF1B, TUBA1B, KPNB1, TUBA1C, HELLS, TUBB3, DCTPP1, HIP1, H1F0, MCM2, FLNA, IPO7, RRM2, IPO5, RRM1, CENPV, ATPIF1, LAMC1
GO:0006955~immune response	3.91015	0.0114425	CCL3, UNG, PGLYRP1, NLRX1, TNFSF14, PRDX2, CCL5, CCL4, PRDX1, CD74, MIF, SH2D1A, IFNG, BCL3, FASL, TBKBP1, CD28, RAB27A, EXO1, H2-Q10, IL18RAP, SWAP70, IGJ, EOMES, TNFRSF13C, CTLA4, MYO1F, H2-AB1, TNFSF9, CCR5, C920025E04RIK, SERPINA3G, CX3CR1, PLCG2, GADD45G, CCR2, H2-EB1, IRF8, POMP, FAIM3, H2-AA, CD79B, CD79A, PTMS, XCL1, GBP3, LCP1
GO:0006325~chromatin organization	2.82862	0.0114871	A730008H23RIK, EZH2, CBX3, HAT1, CBX1, HNRPLL, CBX5, H2AFV, HJURP, CENPA, H2AFZ, HIST1H4C, H2AFX, HIST1H4I, ASF1B, HELLS, H1F0, RBBP4, NASP, RBL1, SUV39H1, SMYD1, WHSC1, RB1, MCM2, RBBP7, SUV39H2, SUZ12, BAZ1A, SMARCC1, HOPX, CENPV, DNMT1, SETD8, IRF4, RBM14
GO:0016051~carbohydrate biosynthetic process	1.08153	0.0116272	GNPDA1, G6PDX, PGD, DPAGT1, CERCAM, PMM1, AKT1, B3GAT2, TPI1, NANS, CHST11, PLCG2, CHSY1
GO:0009145~purine nucleoside triphosphate biosynthetic process	1.16473	0.0126694	ATP5J2, ATP5B, ATP10A, ATP5F1, PNP, ATP5G3, ATP6V1A, ATP2B4, ATP2A2, NME1, ADK, ATP5A1, ATP5K, ATP8B4
GO:0051251~positive regulation of lymphocyte activation	1.16473	0.0126694	IL2RA, HSP90AA1, BLM, TBX21, TNFRSF13C, TNFSF14, PNP, CD24A, CD74, CD38, IFNG, H2-AA, HSPD1, CD28
GO:0005996~monosaccharide metabolic process	1.91348	0.0130138	LDHA, GNPDA1, GMDS, GM5506, PDK3, PGD, G6PDX, PFKP, CHST2, HK2, FUCA2, PMM1, AKT1, PPP1CA, TPI1, PGM1, GALE, PGK1, GAPDH, FABP5, MDH2, B3GALTL, PYGB, ENO1
GO:0009142~nucleoside triphosphate biosynthetic process	1.16473	0.0137778	ATP5J2, ATP5B, ATP10A, ATP5F1, PNP, ATP5G3, ATP6V1A, ATP2B4, ATP2A2, NME1, ADK, ATP5A1, ATP5K, ATP8B4
GO:0006163~purine nucleotide metabolic process	1.66389	0.0149112	ATP5J2, NUDT1, HPRT, FIGNL1, ATP5B, ATP10A, ATP5F1, RORA, GMPS, PNP, ATP5G3, ATP6V1A, ATP2B4, ATP2A2, NME1, ADK, ATP5A1, PAICS, ATP5K, ATP8B4
GO:0030097~hemopoiesis	2.32945	0.0151934	ZBTB32, BLM, G6PDX, SFXN1, CD24A, CD74, RPA1, BAK1, BCL3, HELLS, CD28, EBP, CRIP2, HCLS1, EOMES, BRCA2, CDK6, RB1, TACC3, PLSCR1, HIF1A, ID2, IRF8, CCR2, PLCG2, GADD45G, IRF4, CD79A
GO:0009152~purine ribonucleotide biosynthetic process	1.24792	0.0157236	ATP5J2, ATP5B, ATP10A, ATP5F1, GMPS, PNP, ATP5G3, ATP6V1A, ATP2B4, ATP2A2, NME1, ATP5A1, PAICS, ATP5K, ATP8B4
GO:0043623~cellular protein complex assembly	1.24792	0.016954	ARPC4, FLNA, CSE1L, IPO7, IPO5, TUBB5, TUBE1, FBXO5, TUBG1, TUBA1A, KPNB1, TUBA1B, TUBB3, TUBA1C, HIP1
GO:0009150~purine ribonucleotide metabolic process	1.33111	0.0174582	ATP5J2, FIGNL1, ATP5B, ATP10A, ATP5F1, GMPS, PNP, ATP5G3, ATP6V1A, ATP2B4, ATP2A2, NME1, ATP5A1, PAICS, ATP5K, ATP8B4
GO:0044271~nitrogen compound biosynthetic process	2.66223	0.0182039	HPRT, ATP5B, G6PDX, ATP10A, AZIN1, RORA, PNP, ATP5G3, CMPK1, GOT2, TYMS, ATP2B4, CPOX, ATP5K, ATP8B4, ATP5J2, HSP90AA1, HMBS, ATP5F1, GMPS, ATP6V1A, UMPS, DHFR, ATP2A2, NME1, ADK, RRM2, RRM1, PHGDH, ATP5A1, PSAT1, PAICS
GO:0001701~in utero embryonic development	2.41265	0.0185899	STIL, XRCC2, BCL2L1, ITGB1, YBX1, AKT1, RPA1, FBXW8, CERKL, NCAPG2, MYB, ENO1, GINS1, UBE2A, GM5506, NASP, EOMES, BRCA2, SMAD3, ITGA4, CAPN2, CSDA, RBBP8, CCNB1, PLK4, CCNB2, HIF1A, PSMC3, HOPX, PRDM1
GO:0002696~positive regulation of leukocyte activation	1.16473	0.0189692	IL2RA, HSP90AA1, BLM, TBX21, TNFRSF13C, TNFSF14, PNP, CD24A, CD74, CD38, IFNG, H2-AA, HSPD1, CD28
GO:0006732~coenzyme metabolic process	1.4975	0.0203227	HMGCR, PGD, CS, G6PDX, COQ7, PDSS1, IDH3A, HNRPLL, GSR, SDHB, MTHFD2, TPI1, SDHD, IDH1, CSL, FH1, GM2382, MDH2
GO:0048534~hemopoietic or lymphoid organ development	2.49584	0.0204681	ZBTB32, BLM, G6PDX, SFXN1, PRDX2, CD24A, CD74, RPA1, BAK1, BCL3, HELLS, CD28, EBP, CRIP2, HCLS1, EOMES, BRCA2, CDK6, RB1, TACC3, PLSCR1, CCNB2, HIF1A, ID2, IRF8, CCR2, GADD45G, PLCG2, IRF4, CD79A
GO:0009260~ribonucleotide biosynthetic process	1.24792	0.0210877	ATP5J2, ATP5B, ATP10A, ATP5F1, GMPS, PNP, ATP5G3, ATP6V1A, ATP2B4, ATP2A2, NME1, ATP5A1, PAICS, ATP5K, ATP8B4
GO:0006605~protein targeting	1.41431	0.0216142	ARL6IP1, NXT1, RAN, POLA2, YWHAE, SYNGR2, TIMM8B, CCHCR1, CSE1L, IPO7, IPO5, YWHAQ, KPNA3, KPNB1, KPNA2, SEC61G, RAB27A
GO:0009205~purine ribonucleoside triphosphate metabolic process	1.16473	0.0220598	ATP5J2, FIGNL1, ATP5B, ATP10A, ATP5F1, PNP, ATP5G3, ATP6V1A, ATP2B4, ATP2A2, NME1, ATP5A1, ATP5K, ATP8B4
GO:0009199~ribonucleoside triphosphate metabolic process	1.16473	0.0237388	ATP5J2, FIGNL1, ATP5B, ATP10A, ATP5F1, PNP, ATP5G3, ATP6V1A, ATP2B4, ATP2A2, NME1, ATP5A1, ATP5K, ATP8B4
GO:0006397~mRNA processing	2.32945	0.0250461	APOBEC2, RALY, STRAP, 0610009D07RIK, PPIL1, SNRPB2, SNRPD1, YBX1, HNRPLL, NUDT21, LSM5, MAGOHB, LSM3, LSM2, SNRPA1, MAGOH, HNRNPA2B1, TTF2, SLBP, DDX39, PPP1R8, SNRPA, POP4, PHF5A, SNRPE, THOC3, CPSF2, SNRNP25
GO:0009259~ribonucleotide metabolic process	1.33111	0.026101	ATP5J2, FIGNL1, ATP5B, ATP10A, ATP5F1, GMPS, PNP, ATP5G3, ATP6V1A, ATP2B4, ATP2A2, NME1, ATP5A1, PAICS, ATP5K, ATP8B4
GO:0009201~ribonucleoside triphosphate biosynthetic process	1.08153	0.0266984	ATP5J2, ATP5B, ATP10A, ATP5F1, PNP, ATP5G3, ATP6V1A, ATP2B4, ATP2A2, NME1, ATP5A1, ATP5K, ATP8B4
GO:0009206~purine ribonucleoside triphosphate biosynthetic process	1.08153	0.0266984	ATP5J2, ATP5B, ATP10A, ATP5F1, PNP, ATP5G3, ATP6V1A, ATP2B4, ATP2A2, NME1, ATP5A1, ATP5K, ATP8B4
GO:0006164~purine nucleotide biosynthetic process	1.41431	0.0276831	ATP5J2, HPRT, ATP5B, ATP10A, ATP5F1, GMPS, PNP, ATP5G3, ATP6V1A, ATP2B4, ATP2A2, NME1, ADK, ATP5A1, PAICS, ATP5K, ATP8B4
GO:0009057~macromolecule catabolic process	4.90849	0.030371	UBE2G2, PGLYRP1, RNF216, SAE1, AKT1, DCPS, CASP3, NCCRP1, MTBP, LSM5, NSMCE2, LSM2, DHCR24, CDCA3, UBE2A, DTL, MAGOH, USP1, SKP2, UBE2C, PSMA1, UHRF1, SIAH1B, PIAS3, PSMA4, UCHL5, UCHL4, RAD18, UCHL3, ADAM19, UBE2S, UBE2T, UBA52, FZR1, CDC34, PSMB5, SUMO3, PSMB7, FBXW8, PSMB3, PSMB2, FBXO5, CDC23, CDC20, UBE2L3, AFG3L1, BRCA1, DNA2, UBE2E3, PSMD14, HSP90B1, VCP, UBA1, PSMC3, UBA2, PSMC1, USP46, A…
GO:0051336~regulation of hydrolase activity	1.83028	0.030829	GDI2, GNA15, AGFG2, ADORA2A, GNG13, NR4A1, BIRC5, ADAP1, BAK1, WDR67, SMAP1, VCP, MTCH1, PYCARD, PPP2R4, ATPIF1, TBC1D7, APAF1, F2R, HIP1, TBC1D2, DHCR24
GO:0010605~negative regulation of macromolecule metabolic process	3.91015	0.0352735	CLSPN, JDP2, BLM, STRAP, RBM3, TIPIN, CBX3, HAT1, ERI1, TXN1, FKBP1A, CBX1, CDT1, CBX5, SAP30, BAK1, LANCL2, BCL3, FBXO5, BHLHE40, FAM129A, LAG3, HELLS, HNRNPAB, GMNN, PKIG, RBL1, SUV39H1, SKP2, CENPF, SMAD3, BRCA2, SMYD1, RB1, RBBP7, YWHAE, FLNA, MXD3, SUZ12, ATXN1, CTNNBIP1, ID2, NAB1, HOPX, DNMT1, RAD18, PPP2R4
GO:0008380~RNA splicing	1.83028	0.0389904	RALY, SNRPA1, STRAP, 0610009D07RIK, PPIL1, MAGOH, HNRNPA2B1, SNRPB2, SNRPD1, YBX1, TTF2, DDX39, PPP1R8, LSM5, SNRPA, MAGOHB, LSM3, LSM2, PHF5A, SNRPE, THOC3, SNRNP25
GO:0070271~protein complex biogenesis	1.99667	0.042954	HPRT, ARPC4, PDSS1, FLNA, CD74, CSE1L, IPO7, RRM2, IPO5, RRM1, TUBB5, FBXO5, TUBE1, ATPIF1, TAF9, TUBG1, LAMC1, TUBA1A, KPNB1, TUBA1B, TUBB3, TUBA1C, DCTPP1, HIP1
GO:0006461~protein complex assembly	1.99667	0.042954	HPRT, ARPC4, PDSS1, FLNA, CD74, CSE1L, IPO7, RRM2, IPO5, RRM1, TUBB5, FBXO5, TUBE1, ATPIF1, TAF9, TUBG1, LAMC1, TUBA1A, KPNB1, TUBA1B, TUBB3, TUBA1C, DCTPP1, HIP1
GO:0051174~regulation of phosphorus metabolic process	2.49584	0.0450936	HMGB1, PDGFB, ADORA2A, HMGCR, PRDX2, FKBP1A, CD24A, APLP2, CD74, CDC42, BAK1, CASP3, CERKL, MDFIC, IFNG, FAM129A, HCLS1, MAP2K3, PKIG, CENPE, RB1, YWHAE, CDC25B, ATXN1, NUP62, GADD45G, PPP2R4, GADD45B, F2R, BARD1
GO:0019220~regulation of phosphate metabolic process	2.49584	0.0450936	HMGB1, PDGFB, ADORA2A, HMGCR, PRDX2, FKBP1A, CD24A, APLP2, CD74, CDC42, BAK1, CASP3, CERKL, MDFIC, IFNG, FAM129A, HCLS1, MAP2K3, PKIG, CENPE, RB1, YWHAE, CDC25B, ATXN1, NUP62, GADD45G, PPP2R4, GADD45B, F2R, BARD1
GO:0051172~negative regulation of nitrogen compound metabolic process	3.1614	0.0455814	CLSPN, PALM, JDP2, BLM, STRAP, TIPIN, CBX3, HAT1, TXN1, CBX1, CDT1, CBX5, SAP30, DYNLL1, LANCL2, BHLHE40, HELLS, HNRNPAB, GMNN, PKIG, RBL1, SUV39H1, BRCA2, SMAD3, CENPF, SMYD1, RB1, RBBP7, MXD3, SUZ12, ATXN1, CTNNBIP1, ID2, NAB1, HOPX, DNMT1, RAD18, ATPIF1
GO:0016071~mRNA metabolic process	2.49584	0.0465291	APOBEC2, RALY, STRAP, 0610009D07RIK, PPIL1, SNRPB2, SNRPD1, YBX1, HNRPLL, DCPS, DNAJB11, NUDT21, LSM5, MAGOHB, LSM3, LSM2, SNRPA1, MAGOH, HNRNPA2B1, TTF2, SLBP, DDX39, PPP1R8, SNRPA, PHF5A, POP4, SNRPE, THOC3, CPSF2, SNRNP25
GO:0030163~protein catabolic process	4.15973	0.0478807	UBE2G2, SAE1, RNF216, AKT1, NCCRP1, MTBP, NSMCE2, CDCA3, UBE2A, DTL, USP1, SKP2, UBE2C, PSMA1, UHRF1, SIAH1B, PIAS3, PSMA4, UCHL5, UCHL4, RAD18, UCHL3, ADAM19, UBE2S, UBE2T, UBA52, FZR1, CDC34, PSMB5, SUMO3, PSMB7, FBXW8, PSMB3, PSMB2, FBXO5, CDC23, CDC20, UBE2L3, AFG3L1, BRCA1, UBE2E3, PSMD14, HSP90B1, VCP, PSMC3, UBA1, UBA2, PSMC1, USP46, BARD1
GO:0002684~positive regulation of immune system process	1.83028	0.04864	IL2RA, HSP90AA1, BLM, TBX21, TNFRSF13C, UNC93B1, KLRK1, TNFSF14, PNP, CD24A, CD74, CD38, SH2D1A, CD19, IFNG, PLCG2, H2-AA, CD79B, HSPD1, CD79A, LAG3, CD28
GO:0019725~cellular homeostasis	2.74542	0.0526248	MYO5A, GNA15, PDIA3, ADORA2A, ATOX1, PRDX4, PDIA6, FKBP1A, PRDX2, TXN1, PDIA4, PRDX1, CD24A, APLP2, GSR, BAK1, FXN, MT1, MT3, GLRX, TXNL1, P4HB, SCD2, ATXN1, HIF1A, NXN, ATP2A2, TXNDC5, NAB1, COMMD1, 2700094K13RIK, XCL1, F2R
GO:0006457~protein folding	1.24792	0.0566979	TCP1, HSP90AA1, FKBP5, PPIL1, AARS, FKBP1A, CANX, CD74, HSPH1, HSP90B1, PFDN1, DNAJB11, HSPD1, HSPA8, FKBP2
GO:0045934~negative regulation of nucleobase, nucleoside, nucleotide and nucleic acid metabolic process	3.0782	0.0589338	CLSPN, PALM, JDP2, BLM, STRAP, TIPIN, CBX3, HAT1, TXN1, CBX1, CDT1, CBX5, SAP30, LANCL2, BHLHE40, HELLS, HNRNPAB, GMNN, PKIG, RBL1, SUV39H1, BRCA2, SMAD3, CENPF, SMYD1, RB1, RBBP7, MXD3, SUZ12, ATXN1, CTNNBIP1, ID2, NAB1, HOPX, DNMT1, RAD18, ATPIF1
GO:0006006~glucose metabolic process	1.33111	0.0610178	LDHA, GM5506, PDK3, G6PDX, PGD, HK2, PFKP, AKT1, PPP1CA, TPI1, PGM1, PGK1, GAPDH, FABP5, MDH2, PYGB, ENO1
GO:0007156~homophilic cell adhesion	1.16473	0.0614362	PCDHGA12, PCDHGA10, PCDHGA11, PCDHGA9, PCDHGB7, PCDHGA8, PCDHGB6, PCDHGC5, PCDHGA7, PCDHGA6, PCDHGC4, PCDHGA5, PCDHGB8, PCDHGC3, PCDHGA4, PCDHGB2, PCDHGA3, PCDHGB5, PCDHGA2, PCDHGA1, PCDHGB4, PCDHGB1, NPTN
GO:0016568~chromatin modification	1.99667	0.0614674	EZH2, A730008H23RIK, HAT1, CBX3, HJURP, ASF1B, HELLS, RBBP4, NASP, RBL1, SUV39H1, WHSC1, SMYD1, RB1, RBBP7, SUV39H2, SUZ12, BAZ1A, SMARCC1, CENPV, HOPX, DNMT1, SETD8, IRF4, RBM14
GO:0009314~response to radiation	1.33111	0.0706471	XRCC2, HMGCR, USP1, TIPIN, BRCA2, PMAIP1, BCL2L1, CHEK2, PNP, RAD54L, ATXN1, BAK1, CASP3, CASP7, RAD18, RAD54B
GO:0042325~regulation of phosphorylation	2.32945	0.0720478	HMGB1, PDGFB, ADORA2A, HMGCR, PRDX2, FKBP1A, CD24A, CD74, APLP2, CDC42, BAK1, CASP3, CERKL, MDFIC, IFNG, FAM129A, HCLS1, MAP2K3, PKIG, CENPE, RB1, CDC25B, ATXN1, NUP62, GADD45G, GADD45B, BARD1, F2R
GO:0006935~chemotaxis	1.08153	0.0743718	CCL3, S100A8, S100A9, ITGB2, NUP85, CCL5, CCL4, ITGAM, LSP1, CX3CR1, IFNG, CMTM7, XCL1
GO:0042330~taxis	1.08153	0.0743718	CCL3, S100A8, S100A9, ITGB2, NUP85, CCL5, CCL4, ITGAM, LSP1, CX3CR1, IFNG, CMTM7, XCL1
GO:0051130~positive regulation of cellular component organization	1.16473	0.0799167	ACTN4, PLEK, EIF5A, NUSAP1, CENPE, CD24A, DSTN, METRN, PLK4, CFL1, RANBP1, PTMS, CD28, HIP1
GO:0042127~regulation of cell proliferation	3.91015	0.0799805	HMGB1, E2F3, PDGFB, BLM, MARCKSL1, ADORA2A, FOXM1, E2F7, TIPIN, IFI30, BCL2L1, PMAIP1, SLFN3, SKAP2, PNP, CD24A, ITGB1, MIF, RPA1, CASP3, CDCA7, CDKN2C, HMOX1, IFNG, CHST11, MTBP, FANCA, RUNX2, CD28, RECQL4, IL2RA, CRIP2, KLF10, HCLS1, ANXA1, TNFRSF13C, SMAD3, CENPF, RB1, CTNNA1, SUZ12, CD38, NUP62, DNMT1, CDCA7L, ATPIF1, F2R
GO:0044265~cellular macromolecule catabolic process	4.32612	0.0882137	UBE2G2, RNF216, SAE1, DCPS, CASP3, LSM5, MTBP, NSMCE2, LSM2, CDCA3, UBE2A, DTL, MAGOH, USP1, SKP2, UBE2C, PSMA1, UHRF1, SIAH1B, PIAS3, PSMA4, UCHL5, UCHL4, RAD18, UCHL3, ADAM19, UBE2S, UBE2T, UBA52, FZR1, CDC34, PSMB5, SUMO3, PSMB7, FBXW8, PSMB3, PSMB2, FBXO5, CDC23, CDC20, UBE2L3, BRCA1, DNA2, UBE2E3, PSMD14, HSP90B1, VCP, UBA1, UBA2, USP46, APAF1, BARD1
GO:0016337~cell-cell adhesion	1.91348	0.0956706	PCDHGA9, PCDHGA8, PCDHGC5, PCDHGA7, ITGB2, PCDHGC4, PCDHGA6, PCDHGA5, PCDHGC3, PCDHGA4, PCDHGA3, CD24A, PCDHGA2, ITGAM, PCDHGA1, CDC42, PCDHGB1, CERKL, PCDHGA12, PCDHGA10, PCDHGA11, PLEK, LGALS1, PCDHGB7, PCDHGB6, PCDHGB8, ITGA4, PCDHGB2, PCDHGB5, PCDHGB4, NPTN, CYFIP2
