# Supplementary material for: Galectin-3 Regulates γ-Herpesvirus Specific CD8 T Cell Immunity
Source: iScience. 2018 Oct 17;9:101–19. doi: 10.1016/j.isci.2018.10.013 (PMC6214866; doi:10.1016/j.isci.2018.10.013)
Supplement: Table S3 Biological Processes That Are Affected by Downregulated Transcripts in Activated CD8+ TN Cells (as Analyzed by DAVID Gene Ontogeny Biological Processes), Related to Figures 1 and S1 [file mmc4.xlsx]

## Sheet: Sheet1
Table S3 Biological processes that are affected by down-regulated transcripts in activated CD8 T cells (as analysed by DAVID Gene Ontogeny biological processes) Related to Figure S1
Term	% enrichment	PValue	Genes
GO:0045449~regulation of transcription	17.5762	4.00565e-13	ZGPAT, APP, ZFP94, S1PR1, CRY2, ZFP90, RARA, A130010J15RIK, ZFP329, RARG, RREB1, ZHX2, MECP2, HMG20A, PPARGC1B, ZFP827, DCAF6, PRDM9, ZFP280C, TGIF2, SUV420H1, CRTC3, CRTC1, 2610008E11RIK, ATN1, AGRN, ZFP810, TCF7, KLF7, KLF13, SMAD7, MAML1, SMAD5, CREBBP, MAML2, SKI, SMAD1, DDX5, ZFP445, USF1, ZSCAN2, ZBTB44, ABCG1, DMTF1, ETS2, ZFP740, PPRC1, TGFBR3, ZFHX2, TCF12, RERE, BACH1, BACH2, ZNFX1, EZH…
GO:0006350~transcription	14.5265	3.92526e-12	THRA, IL16, CBX4, FOXO1, ZFP788, CBX8, CBX7, ZFP580, FNTB, ZFP784, ZGPAT, ZFP94, CRY2, ZFP90, RARA, ZFP882, MLL3, ZFP275, MLL1, A130010J15RIK, ZFP692, ZFP329, RARG, RREB1, TAF4B, RELB, ZHX2, MECP2, ZFP595, GTF2IRD2, HMG20A, ZFP799, PPARGC1B, DDIT3, ZFP827, PRDM9, ZFP280C, ZFP263, MGA, TGIF2, ZFP260, SUV420H1, CRTC3, EID2, CRTC1, NR2C1, 2610008E11RIK, ZFP566, ZFP157, TEF, ZFP810, CREBL2, TCF7, KLF…
GO:0051252~regulation of RNA metabolic process	11.878	4.24756e-09	APOBEC1, THRA, RBM5, CBX4, FOXO1, FOXO3, ZFP788, CBX8, ZGPAT, APP, ZFP94, S1PR1, ZFP90, RARA, MLL3, ZFP882, ZFP275, SS18L1, MLL1, SATB1, A130010J15RIK, RARG, RELB, ZHX2, ZFP595, MECP2, ZFP799, PPARGC1B, DDIT3, DCAF6, PRDM9, ZFP263, MGA, TGIF2, EID2, CRTC1, NR2C1, MEIS3, 2610008E11RIK, ZFP566, ATN1, ELK4, ZFP157, TEF, SKIL, AGRN, ZFP810, CREBL2, TCF7, KLF7, CREBZF, KLF13, RFX5, SMAD7, MAML1, SMAD5…
GO:0006355~regulation of transcription, DNA-dependent	11.4767	2.87291e-08	THRA, CBX4, FOXO1, FOXO3, ZFP788, CBX8, ZGPAT, APP, ZFP94, S1PR1, ZFP90, RARA, MLL3, ZFP882, ZFP275, SS18L1, MLL1, SATB1, A130010J15RIK, RARG, RELB, ZHX2, ZFP595, MECP2, ZFP799, DDIT3, PPARGC1B, DCAF6, PRDM9, ZFP263, MGA, TGIF2, EID2, CRTC1, NR2C1, MEIS3, 2610008E11RIK, ZFP566, ATN1, ELK4, ZFP157, TEF, SKIL, AGRN, ZFP810, CREBL2, TCF7, KLF7, CREBZF, KLF13, RFX5, SMAD7, MAML1, SMAD5, CREBBP, MAML2…
GO:0007242~intracellular signaling cascade	7.54414	1.30518e-06	ADCY7, TLR1, ADCY6, PINK1, RRAD, ITPKB, LATS2, RGL2, HMHA1, NISCH, S1PR1, ARHGAP5, CLCF1, PRRT1, RAPGEF6, SPRED2, RAB6B, RAPGEF4, CALCRL, MLL3, RAPGEF2, LTB, PLCB2, FRS2, RAB20, LTA, RHOH, ARHGEF4, ZFP36, RARG, SOCS3, RAB4A, SOCS1, SOCS5, ARHGEF12, SRPK1, PPARGC1B, ARHGEF11, PRKD2, GNAL, DNAJC27, ADRB2, XPC, ACAP1, INPP4B, RAB12, ARL4C, EPS8L1, AVPR2, RAB3A, RALGPS2, ARFRP1, MAP4K2, AKAP13, PPT2,…
GO:0009057~macromolecule catabolic process	5.69823	5.06078e-06	USE1, CBX4, MYLIP, DNASE1L2, ZNRF1, CD2AP, USP53, USP18, MGRN1, ISG15, CUL9, FBXL12, YOD1, E4F1, MYC, ZFP36, PAN3, SOCS3, FBXL20, ENC1, SOCS1, ZHX2, UBR4, HERC3, UBR1, SOCS5, HERC2, HERC1, PJA2, USP28, HUWE1, FBXO17, MIB2, SIAH1A, FBXL4, USP22, USP24, NEURL3, PMEPA1, EIF2C3, FBXL3, ZER1, UBA7, RFFL, ASB13, OAS2, MYCBP2, TRIM11, ZFP36L1, TRIM65, RNF123, FBXW4, USP36, RNF167, NEDD4L, USP33, MYSM1, …
GO:0044265~cellular macromolecule catabolic process	5.53772	1.63009e-06	CBX4, MYLIP, DNASE1L2, ZNRF1, CD2AP, USP53, USP18, MGRN1, ISG15, CUL9, FBXL12, YOD1, E4F1, MYC, ZFP36, PAN3, SOCS3, FBXL20, SOCS1, ENC1, ZHX2, UBR4, HERC3, UBR1, SOCS5, HERC2, HERC1, PJA2, USP28, HUWE1, FBXO17, MIB2, SIAH1A, FBXL4, USP22, USP24, NEURL3, PMEPA1, EIF2C3, FBXL3, ZER1, UBA7, RFFL, ASB13, OAS2, MYCBP2, TRIM11, ZFP36L1, TRIM65, RNF123, FBXW4, USP36, RNF167, NEDD4L, USP33, MYSM1, USP40,…
GO:0006796~phosphate metabolic process	5.37721	0.0492794	PINK1, CLK1, LATS2, CAMKK1, D8ERTD82E, ACVR1B, APP, PSKH1, HSF1, CLK4, EEF2K, SYNJ2, CDK10, IP6K1, INSR, FRS2, AKT3, MATK, PAN3, STK25, SGK3, MECP2, PIM2, SRPK1, MAST3, PRKD2, EYA2, PPM1K, PPM1H, ACAP1, MAP3K10, TESK1, TXK, MAP3K14, SSH2, MAP4K2, ACP5, TRIB2, EPHB6, ERCC6, SNRK, MAP3K3, BCL2, DYRK2, GM14378, TEC, PDK1, PDK2, ITK, SMAD7, TAOK1, NLK, TGFBR2, TRIO, NTRK3, IKBKE, DUSP28, P2RX7, ULK3,…
GO:0006793~phosphorus metabolic process	5.37721	0.0492794	PINK1, CLK1, LATS2, CAMKK1, D8ERTD82E, ACVR1B, APP, PSKH1, HSF1, CLK4, EEF2K, SYNJ2, CDK10, IP6K1, INSR, FRS2, AKT3, MATK, PAN3, STK25, SGK3, MECP2, PIM2, SRPK1, MAST3, PRKD2, EYA2, PPM1K, PPM1H, ACAP1, MAP3K10, TESK1, TXK, MAP3K14, SSH2, MAP4K2, ACP5, TRIB2, EPHB6, ERCC6, SNRK, MAP3K3, BCL2, DYRK2, GM14378, TEC, PDK1, PDK2, ITK, SMAD7, TAOK1, NLK, TGFBR2, TRIO, NTRK3, IKBKE, DUSP28, P2RX7, ULK3,…
GO:0006357~regulation of transcription from RNA polymerase II promoter	5.13644	6.05568e-05	RAI1, THRA, FOXK1, CBX4, FOXO1, FOXO3, ZEB1, FOS, APP, S1PR1, LBH, RARA, MYC, MLL1, EGR1, SATB1, RARG, EGR2, ZHX2, LEF1, TLE1, IRF2BP2, PPARGC1B, JMY, DCAF6, BRWD1, ADRB2, PRDM9, MDM4, NSD1, CLOCK, KDM6B, EID2, ZFP395, CRTC1, NFIX, CALCOCO1, NR2C1, ATN1, BCL11B, NFAT5, TEF, POU2F1, TCEA2, SKIL, AGRN, ETV3, TXNIP, RFX5, KLF13, MAML1, MAML2, CREBBP, SMAD5, SKI, SMAD1, MED13L, USF1, FOXP1, HDAC4, AT…
GO:0030163~protein catabolic process	4.81541	3.65364e-05	USE1, CBX4, MYLIP, ZNRF1, CD2AP, USP18, USP53, MGRN1, ISG15, CUL9, FBXL12, YOD1, E4F1, SOCS3, FBXL20, SOCS1, ENC1, UBR4, HERC3, UBR1, SOCS5, HERC2, HERC1, PJA2, USP28, HUWE1, FBXO17, MIB2, SIAH1A, FBXL4, USP22, USP24, NEURL3, PMEPA1, FBXL3, ZER1, UBA7, RFFL, ASB13, MYCBP2, TRIM11, TRIM65, RNF123, FBXW4, USP36, RNF167, NEDD4L, USP33, MYSM1, USP40, SPSB1, GM15800, MID1, P2RX7, TULP4, DET1, SMURF2, …
GO:0051603~proteolysis involved in cellular protein catabolic process	4.73515	2.17482e-05	CBX4, MYLIP, ZNRF1, CD2AP, USP18, USP53, MGRN1, ISG15, CUL9, FBXL12, YOD1, E4F1, SOCS3, FBXL20, SOCS1, ENC1, UBR4, HERC3, UBR1, SOCS5, HERC2, HERC1, PJA2, USP28, HUWE1, FBXO17, MIB2, SIAH1A, FBXL4, USP22, USP24, NEURL3, PMEPA1, FBXL3, ZER1, UBA7, RFFL, ASB13, MYCBP2, TRIM11, TRIM65, RNF123, FBXW4, USP36, RNF167, NEDD4L, USP33, MYSM1, USP40, SPSB1, GM15800, MID1, P2RX7, TULP4, DET1, SMURF2, FBXO32…
GO:0044257~cellular protein catabolic process	4.73515	2.56847e-05	CBX4, MYLIP, ZNRF1, CD2AP, USP18, USP53, MGRN1, ISG15, CUL9, FBXL12, YOD1, E4F1, SOCS3, FBXL20, SOCS1, ENC1, UBR4, HERC3, UBR1, SOCS5, HERC2, HERC1, PJA2, USP28, HUWE1, FBXO17, MIB2, SIAH1A, FBXL4, USP22, USP24, NEURL3, PMEPA1, FBXL3, ZER1, UBA7, RFFL, ASB13, MYCBP2, TRIM11, TRIM65, RNF123, FBXW4, USP36, RNF167, NEDD4L, USP33, MYSM1, USP40, SPSB1, GM15800, MID1, P2RX7, TULP4, DET1, SMURF2, FBXO32…
GO:0010604~positive regulation of macromolecule metabolic process	4.73515	0.00184695	THRA, FOXK1, TLR1, FOXO1, FOXO3, ZEB1, CD1D1, TLR7, FNTB, FOS, APP, S1PR1, RARA, LTB, MYC, MLL1, EGR1, RARG, EGR2, BRF1, MECP2, LEF1, TNFRSF14, PPARGC1B, DDIT3, DCAF6, ADRB2, PRDM9, MAPRE3, NSD1, CLOCK, AVPR2, CRTC1, NFIX, CALCOCO1, RGMB, BCL11B, BCL2, TEF, POU2F1, NFAT5, DYRK2, AGRN, MYSM1, CD27, KLF7, KLF13, MAML1, CREBBP, SMAD5, MAML2, AFF1, SMAD1, RICTOR, DDX5, USF1, HDAC4, P2RX7, ATXN7
GO:0016310~phosphorylation	4.73515	0.0235971	PINK1, CLK1, LATS2, CAMKK1, D8ERTD82E, ACVR1B, APP, PSKH1, HSF1, CLK4, EEF2K, CDK10, IP6K1, INSR, FRS2, AKT3, MATK, PAN3, STK25, SGK3, MECP2, PIM2, SRPK1, MAST3, PRKD2, ACAP1, TESK1, MAP3K10, TXK, MAP3K14, MAP4K2, TRIB2, EPHB6, ERCC6, SNRK, MAP3K3, BCL2, DYRK2, GM14378, TEC, PDK1, PDK2, ITK, SMAD7, TAOK1, NLK, TGFBR2, TRIO, NTRK3, IKBKE, P2RX7, ULK3, TGFBR3, MAPK8IP3, FUK, ABL1, IKBKB, CDK20, ABL2
GO:0043632~modification-dependent macromolecule catabolic process	4.6549	9.86071e-06	CBX4, MYLIP, ZNRF1, CD2AP, USP18, USP53, MGRN1, ISG15, CUL9, FBXL12, YOD1, E4F1, SOCS3, FBXL20, SOCS1, ENC1, UBR4, HERC3, SOCS5, HERC2, UBR1, HERC1, PJA2, USP28, HUWE1, FBXO17, MIB2, SIAH1A, FBXL4, USP22, USP24, NEURL3, PMEPA1, FBXL3, ZER1, UBA7, RFFL, ASB13, MYCBP2, TRIM11, TRIM65, RNF123, FBXW4, USP36, RNF167, NEDD4L, USP33, MYSM1, USP40, SPSB1, GM15800, MID1, TULP4, DET1, SMURF2, FBXO32, SMURF…
GO:0019941~modification-dependent protein catabolic process	4.6549	9.86071e-06	CBX4, MYLIP, ZNRF1, CD2AP, USP18, USP53, MGRN1, ISG15, CUL9, FBXL12, YOD1, E4F1, SOCS3, FBXL20, SOCS1, ENC1, UBR4, HERC3, SOCS5, HERC2, UBR1, HERC1, PJA2, USP28, HUWE1, FBXO17, MIB2, SIAH1A, FBXL4, USP22, USP24, NEURL3, PMEPA1, FBXL3, ZER1, UBA7, RFFL, ASB13, MYCBP2, TRIM11, TRIM65, RNF123, FBXW4, USP36, RNF167, NEDD4L, USP33, MYSM1, USP40, SPSB1, GM15800, MID1, TULP4, DET1, SMURF2, FBXO32, SMURF…
GO:0006468~protein amino acid phosphorylation	4.49438	0.00890342	PINK1, CLK1, LATS2, CAMKK1, D8ERTD82E, ACVR1B, APP, PSKH1, HSF1, CLK4, EEF2K, CDK10, INSR, FRS2, AKT3, MATK, PAN3, STK25, SGK3, PIM2, SRPK1, MAST3, PRKD2, ACAP1, TESK1, MAP3K10, TXK, MAP3K14, MAP4K2, TRIB2, EPHB6, ERCC6, SNRK, MAP3K3, BCL2, DYRK2, GM14378, TEC, PDK1, PDK2, ITK, SMAD7, TAOK1, NLK, TGFBR2, TRIO, NTRK3, IKBKE, P2RX7, ULK3, TGFBR3, MAPK8IP3, ABL1, IKBKB, ABL2, CDK20
GO:0009891~positive regulation of biosynthetic process	4.41413	0.000742759	THRA, FOXK1, TLR1, FOXO1, ZEB1, FOXO3, CD1D1, TLR7, FNTB, FOS, APP, S1PR1, RARA, LTB, MYC, MLL1, EGR1, RARG, EGR2, BRF1, MECP2, LEF1, PPARGC1B, DDIT3, ADRB2, DCAF6, PRDM9, MAPRE3, NSD1, CLOCK, CRTC1, NFIX, CALCOCO1, RGMB, BCL11B, TEF, POU2F1, NFAT5, DYRK2, AGRN, CD27, MYSM1, KLF7, KLF13, MAML1, CREBBP, SMAD5, MAML2, AFF1, SMAD1, DDX5, USF1, ABCG1, HDAC4, ATXN7
GO:0010557~positive regulation of macromolecule biosynthetic process	4.33387	0.000392227	THRA, FOXK1, TLR1, FOXO1, ZEB1, FOXO3, CD1D1, TLR7, FNTB, FOS, APP, S1PR1, RARA, LTB, MYC, MLL1, EGR1, RARG, EGR2, BRF1, MECP2, LEF1, PPARGC1B, DDIT3, ADRB2, DCAF6, PRDM9, MAPRE3, NSD1, CLOCK, CRTC1, NFIX, CALCOCO1, RGMB, BCL11B, TEF, POU2F1, NFAT5, DYRK2, AGRN, CD27, MYSM1, KLF7, KLF13, MAML1, CREBBP, SMAD5, MAML2, AFF1, SMAD1, DDX5, USF1, HDAC4, ATXN7
GO:0031328~positive regulation of cellular biosynthetic process	4.33387	0.00103255	THRA, FOXK1, TLR1, FOXO1, ZEB1, FOXO3, CD1D1, TLR7, FNTB, FOS, APP, S1PR1, RARA, LTB, MYC, MLL1, EGR1, RARG, EGR2, BRF1, MECP2, LEF1, PPARGC1B, DDIT3, ADRB2, DCAF6, PRDM9, MAPRE3, NSD1, CLOCK, CRTC1, NFIX, CALCOCO1, RGMB, BCL11B, TEF, POU2F1, NFAT5, DYRK2, AGRN, CD27, MYSM1, KLF7, KLF13, MAML1, CREBBP, SMAD5, MAML2, AFF1, SMAD1, DDX5, USF1, HDAC4, ATXN7
GO:0010628~positive regulation of gene expression	3.93258	0.00105427	THRA, FOXK1, FOXO1, ZEB1, FOXO3, FNTB, FOS, APP, S1PR1, RARA, MYC, MLL1, EGR1, RARG, EGR2, BRF1, MECP2, LEF1, PPARGC1B, DDIT3, ADRB2, DCAF6, PRDM9, MAPRE3, NSD1, CLOCK, AVPR2, CRTC1, NFIX, CALCOCO1, RGMB, BCL11B, TEF, POU2F1, NFAT5, AGRN, MYSM1, KLF7, KLF13, MAML1, CREBBP, SMAD5, MAML2, SMAD1, AFF1, DDX5, USF1, HDAC4, ATXN7
GO:0045941~positive regulation of transcription	3.85233	0.00106043	THRA, FOXK1, CRTC1, FOXO1, NFIX, ZEB1, FOXO3, CALCOCO1, FNTB, FOS, APP, RGMB, S1PR1, BCL11B, POU2F1, TEF, NFAT5, RARA, AGRN, MYC, MYSM1, MLL1, EGR1, KLF7, EGR2, RARG, BRF1, KLF13, MAML1, CREBBP, SMAD5, MAML2, MECP2, LEF1, AFF1, SMAD1, DDX5, USF1, PPARGC1B, DDIT3, HDAC4, ADRB2, DCAF6, PRDM9, ATXN7, MAPRE3, NSD1, CLOCK
GO:0045935~positive regulation of nucleobase, nucleoside, nucleotide and nucleic acid metabolic process	3.85233	0.00431473	THRA, FOXK1, CRTC1, FOXO1, NFIX, ZEB1, FOXO3, CALCOCO1, FNTB, FOS, APP, RGMB, S1PR1, BCL11B, POU2F1, TEF, NFAT5, RARA, AGRN, MYC, MYSM1, MLL1, EGR1, KLF7, EGR2, RARG, BRF1, KLF13, MAML1, CREBBP, SMAD5, MAML2, MECP2, LEF1, AFF1, SMAD1, DDX5, USF1, PPARGC1B, DDIT3, HDAC4, ADRB2, DCAF6, PRDM9, ATXN7, MAPRE3, NSD1, CLOCK
GO:0051173~positive regulation of nitrogen compound metabolic process	3.85233	0.0075652	THRA, FOXK1, CRTC1, FOXO1, NFIX, ZEB1, FOXO3, CALCOCO1, FNTB, FOS, APP, RGMB, S1PR1, BCL11B, POU2F1, TEF, NFAT5, RARA, AGRN, MYC, MYSM1, MLL1, EGR1, KLF7, EGR2, RARG, BRF1, KLF13, MAML1, CREBBP, SMAD5, MAML2, MECP2, LEF1, AFF1, SMAD1, DDX5, USF1, PPARGC1B, DDIT3, HDAC4, ADRB2, DCAF6, PRDM9, ATXN7, MAPRE3, NSD1, CLOCK
GO:0042127~regulation of cell proliferation	3.85233	0.0112708	EID2, APOBEC1, IL6ST, ST8SIA1, FOXO1, PPT2, ZEB1, TIMP2, TNFRSF4, SLFN1, FNTB, ARHGAP5, S1PR1, HSF1, BCL2, BCL11B, FBXW4, PRRT1, RARA, CALCRL, AXIN2, FRS2, LTB, MYC, LTA, MLL1, CLEC2I, A130010J15RIK, IRS2, TCF7, RARG, SPHK2, TGFBR2, MECP2, BIRC6, TNFRSF14, SMAD1, FOXP1, HDAC4, ADRB2, TSC1, DBP, BTG1, CCND2, CD274, TGFBR3, MDM4, SMARCA2
GO:0010605~negative regulation of macromolecule metabolic process	3.77207	0.00604266	EID2, THRA, FOXK1, IMPACT, CBX4, ZEB1, CBX8, PDCD4, TNFRSF4, NR2C1, ZGPAT, TNRC6C, ATN1, POU2F1, RARA, SKIL, TNRC6B, TNRC6A, MYC, ETV3, TXNIP, EGR1, SATB1, RARG, RFX5, SOCS1, ZHX2, MECP2, LEF1, SIRT5, TLE1, IRF2BP2, SKI, TRAT1, FOXP1, MXD4, SIGIRR, HDAC4, MAP3K10, ZFP281, PHF21A, RFX3, MDM4, ID3, NSD1, EIF2C3, KDM6B
GO:0043067~regulation of programmed cell death	3.77207	0.0317734	TNFRSF22, RBM5, FOXO1, SGMS1, RRM2B, FOXO3, TNFRSF4, TSC22D3, ERCC6, AKT1S1, BCL2, BCL11B, SHISA5, TPT1, TRP53INP1, SKIL, DYRK2, MYC, LTB, DEDD2, CD27, LTA, NMNAT3, CFLAR, TCF7, RARG, SPHK2, SGK3, MECP2, BIRC6, PIM2, CARD6, BIRC3, BIRC2, BCL2L11, DDIT3, JMY, AMIGO2, ADRB2, P2RX7, CARD14, BTG2, BTG1, BBC3, PPP1R13B, ID3, APBB3
GO:0010941~regulation of cell death	3.77207	0.0345747	TNFRSF22, RBM5, FOXO1, SGMS1, RRM2B, FOXO3, TNFRSF4, TSC22D3, ERCC6, AKT1S1, BCL2, BCL11B, SHISA5, TPT1, TRP53INP1, SKIL, DYRK2, MYC, LTB, DEDD2, CD27, LTA, NMNAT3, CFLAR, TCF7, RARG, SPHK2, SGK3, MECP2, BIRC6, PIM2, CARD6, BIRC3, BIRC2, BCL2L11, DDIT3, JMY, AMIGO2, ADRB2, P2RX7, CARD14, BTG2, BTG1, BBC3, PPP1R13B, ID3, APBB3
GO:0006955~immune response	3.69181	0.00265077	MASP2, TLR1, IL4RA, RSAD2, ACP5, OAS2, CD1D1, IL7R, TLR7, ZGPAT, OASL2, OASL1, GBP10, H2-T10, MR1, MX1, MX2, LTB, CD27, LTA, H2-K1, GBP8, TLR12, GBP6, NCF1, GBP9, RELB, TNFRSF14, TRAT1, POLR3E, FOXP1, POLR3D, TNFSF8, SIGIRR, DDX58, CD55, CCR7, H2-OA, LYST, IRF7, H2-OB, OAS1B, OAS1C, TGTP1, TGTP2, H2-T24, GBP4, H2-DMA
GO:0042981~regulation of apoptosis	3.69181	0.0387292	TNFRSF22, RBM5, FOXO1, SGMS1, RRM2B, FOXO3, TNFRSF4, TSC22D3, ERCC6, AKT1S1, BCL2, BCL11B, SHISA5, TPT1, TRP53INP1, SKIL, DYRK2, MYC, LTB, DEDD2, CD27, LTA, NMNAT3, CFLAR, TCF7, RARG, SPHK2, SGK3, MECP2, BIRC6, PIM2, CARD6, BIRC3, BIRC2, BCL2L11, DDIT3, JMY, ADRB2, P2RX7, CARD14, BTG2, BTG1, BBC3, PPP1R13B, ID3, APBB3
GO:0051276~chromosome organization	3.5313	0.000390922	ARID4A, EZH1, ARID4B, CBX4, INO80, MLH3, TSPYL4, CBX8, CBX7, CHD9, TSPYL2, HIST3H2A, KDM3A, MLL3, CHD6, KDM5B, MYSM1, MLL1, CHD3, METTL8, SATB1, CREBBP, MECP2, SMYD3, HMG20A, HDAC4, EYA2, PRDM9, PHF1, HUWE1, HIST2H2BE, PHF15, ASH1L, KDM4B, SETD7, PHF21A, AKAP8, USP22, JMJD1C, SMARCA2, NSD1, RERE, KDM6B, SUV420H1
GO:0010629~negative regulation of gene expression	3.45104	0.000986982	EID2, THRA, FOXK1, CBX4, ZEB1, CBX8, PDCD4, TNFRSF4, NR2C1, ZGPAT, TNRC6C, ATN1, POU2F1, RARA, SKIL, TNRC6B, TNRC6A, MYC, ETV3, TXNIP, EGR1, SATB1, RARG, RFX5, ZHX2, MECP2, LEF1, SIRT5, TLE1, IRF2BP2, SKI, FOXP1, MXD4, HDAC4, MAP3K10, ZFP281, PHF21A, RFX3, MDM4, ID3, NSD1, EIF2C3, KDM6B
GO:0045893~positive regulation of transcription, DNA-dependent	3.45104	0.00130839	THRA, FOXK1, CRTC1, FOXO1, NFIX, ZEB1, FOXO3, CALCOCO1, FOS, APP, S1PR1, BCL11B, POU2F1, TEF, NFAT5, RARA, AGRN, MYC, MYSM1, MLL1, EGR1, KLF7, EGR2, RARG, KLF13, MAML1, CREBBP, SMAD5, MAML2, MECP2, LEF1, AFF1, SMAD1, USF1, PPARGC1B, HDAC4, ADRB2, DCAF6, PRDM9, ATXN7, MAPRE3, NSD1, CLOCK
GO:0051254~positive regulation of RNA metabolic process	3.45104	0.00149868	THRA, FOXK1, CRTC1, FOXO1, NFIX, ZEB1, FOXO3, CALCOCO1, FOS, APP, S1PR1, BCL11B, POU2F1, TEF, NFAT5, RARA, AGRN, MYC, MYSM1, MLL1, EGR1, KLF7, EGR2, RARG, KLF13, MAML1, CREBBP, SMAD5, MAML2, MECP2, LEF1, AFF1, SMAD1, USF1, PPARGC1B, HDAC4, ADRB2, DCAF6, PRDM9, ATXN7, MAPRE3, NSD1, CLOCK
GO:0008219~cell death	3.45104	0.0343844	PACS2, FASTKD1, TNFRSF12A, YPEL3, RBM5, RFFL, SGMS1, PDCD4, GRAMD4, DAPL1, APP, NISCH, BCL2, SHISA5, TNFRSF18, TRP53INP1, ZC3H12A, DYRK2, LTB, MYC, DEDD2, CD27, LTA, CFLAR, KLK8, NCF1, TNFRSF14, PIM2, BIRC3, BIRC2, BCL2L11, DDIT4, DNASE1, MEF2D, RNF130, P2RX7, EYA2, BBC3, SIAH1A, PPP1R13B, MDM4, TRIM39, BLCAP
GO:0016265~death	3.45104	0.047413	PACS2, FASTKD1, TNFRSF12A, YPEL3, RBM5, RFFL, SGMS1, PDCD4, GRAMD4, DAPL1, APP, NISCH, BCL2, SHISA5, TNFRSF18, TRP53INP1, ZC3H12A, DYRK2, LTB, MYC, DEDD2, CD27, LTA, CFLAR, KLK8, NCF1, TNFRSF14, PIM2, BIRC3, BIRC2, BCL2L11, DDIT4, DNASE1, MEF2D, RNF130, P2RX7, EYA2, BBC3, SIAH1A, PPP1R13B, MDM4, TRIM39, BLCAP
GO:0006325~chromatin organization	3.37079	5.4679e-06	ARID4A, EZH1, ARID4B, CBX4, INO80, TSPYL4, CBX8, CBX7, CHD9, TSPYL2, HIST3H2A, KDM3A, MLL3, CHD6, KDM5B, MYSM1, MLL1, CHD3, METTL8, SATB1, CREBBP, SMYD3, MECP2, HMG20A, HDAC4, EYA2, PRDM9, PHF1, HUWE1, HIST2H2BE, PHF15, ASH1L, KDM4B, SETD7, PHF21A, USP22, JMJD1C, SMARCA2, NSD1, RERE, KDM6B, SUV420H1
GO:0010558~negative regulation of macromolecule biosynthetic process	3.37079	0.00251876	EID2, THRA, FOXK1, CBX4, ZEB1, CBX8, PDCD4, TNFRSF4, NR2C1, ZGPAT, ATN1, POU2F1, RARA, SKIL, TNRC6A, MYC, ETV3, TXNIP, EGR1, SATB1, RARG, RFX5, ZHX2, MECP2, LEF1, SIRT5, IRF2BP2, TLE1, SKI, FOXP1, MXD4, SIGIRR, HDAC4, MAP3K10, ZFP281, PHF21A, RFX3, MDM4, ID3, NSD1, EIF2C3, KDM6B
GO:0031327~negative regulation of cellular biosynthetic process	3.37079	0.00417212	EID2, THRA, FOXK1, CBX4, ZEB1, CBX8, PDCD4, TNFRSF4, NR2C1, ZGPAT, ATN1, POU2F1, RARA, SKIL, TNRC6A, MYC, ETV3, TXNIP, EGR1, SATB1, RARG, RFX5, ZHX2, MECP2, LEF1, SIRT5, IRF2BP2, TLE1, SKI, FOXP1, MXD4, SIGIRR, HDAC4, MAP3K10, ZFP281, PHF21A, RFX3, MDM4, ID3, NSD1, EIF2C3, KDM6B
GO:0009890~negative regulation of biosynthetic process	3.37079	0.00488713	EID2, THRA, FOXK1, CBX4, ZEB1, CBX8, PDCD4, TNFRSF4, NR2C1, ZGPAT, ATN1, POU2F1, RARA, SKIL, TNRC6A, MYC, ETV3, TXNIP, EGR1, SATB1, RARG, RFX5, ZHX2, MECP2, LEF1, SIRT5, IRF2BP2, TLE1, SKI, FOXP1, MXD4, SIGIRR, HDAC4, MAP3K10, ZFP281, PHF21A, RFX3, MDM4, ID3, NSD1, EIF2C3, KDM6B
GO:0006915~apoptosis	3.29053	0.0229761	PACS2, FASTKD1, TNFRSF12A, YPEL3, RBM5, RFFL, SGMS1, PDCD4, GRAMD4, DAPL1, APP, NISCH, BCL2, SHISA5, TNFRSF18, TRP53INP1, ZC3H12A, DYRK2, LTB, MYC, DEDD2, CD27, LTA, CFLAR, NCF1, TNFRSF14, PIM2, BIRC3, BIRC2, BCL2L11, DDIT4, DNASE1, MEF2D, RNF130, EYA2, BBC3, SIAH1A, PPP1R13B, MDM4, TRIM39, BLCAP
GO:0012501~programmed cell death	3.29053	0.0293339	PACS2, FASTKD1, TNFRSF12A, YPEL3, RBM5, RFFL, SGMS1, PDCD4, GRAMD4, DAPL1, APP, NISCH, BCL2, SHISA5, TNFRSF18, TRP53INP1, ZC3H12A, DYRK2, LTB, MYC, DEDD2, CD27, LTA, CFLAR, NCF1, TNFRSF14, PIM2, BIRC3, BIRC2, BCL2L11, DDIT4, DNASE1, MEF2D, RNF130, EYA2, BBC3, SIAH1A, PPP1R13B, MDM4, TRIM39, BLCAP
GO:0016481~negative regulation of transcription	3.13002	0.00176583	EID2, THRA, FOXK1, CBX4, ZEB1, CBX8, PDCD4, TNFRSF4, NR2C1, ZGPAT, ATN1, POU2F1, RARA, SKIL, MYC, ETV3, TXNIP, EGR1, SATB1, RARG, RFX5, ZHX2, MECP2, LEF1, SIRT5, IRF2BP2, TLE1, SKI, FOXP1, MXD4, HDAC4, MAP3K10, ZFP281, PHF21A, RFX3, MDM4, ID3, NSD1, KDM6B
GO:0045934~negative regulation of nucleobase, nucleoside, nucleotide and nucleic acid metabolic process	3.13002	0.00533369	EID2, THRA, FOXK1, CBX4, ZEB1, CBX8, PDCD4, TNFRSF4, NR2C1, ZGPAT, ATN1, POU2F1, RARA, SKIL, MYC, ETV3, TXNIP, EGR1, SATB1, RARG, RFX5, ZHX2, MECP2, LEF1, SIRT5, IRF2BP2, TLE1, SKI, FOXP1, MXD4, HDAC4, MAP3K10, ZFP281, PHF21A, RFX3, MDM4, ID3, NSD1, KDM6B
GO:0051172~negative regulation of nitrogen compound metabolic process	3.13002	0.00625525	EID2, THRA, FOXK1, CBX4, ZEB1, CBX8, PDCD4, TNFRSF4, NR2C1, ZGPAT, ATN1, POU2F1, RARA, SKIL, MYC, ETV3, TXNIP, EGR1, SATB1, RARG, RFX5, ZHX2, MECP2, LEF1, SIRT5, IRF2BP2, TLE1, SKI, FOXP1, MXD4, HDAC4, MAP3K10, ZFP281, PHF21A, RFX3, MDM4, ID3, NSD1, KDM6B
GO:0045944~positive regulation of transcription from RNA polymerase II promoter	2.88925	0.0052814	THRA, CRTC1, FOXO1, NFIX, ZEB1, FOXO3, CALCOCO1, FOS, APP, S1PR1, BCL11B, POU2F1, TEF, NFAT5, RARA, AGRN, MYC, MLL1, EGR1, EGR2, RARG, KLF13, MAML1, CREBBP, SMAD5, MAML2, LEF1, SMAD1, USF1, PPARGC1B, HDAC4, ADRB2, DCAF6, PRDM9, ATXN7, CLOCK
GO:0016568~chromatin modification	2.72873	1.00095e-05	EZH1, CBX4, INO80, CBX8, CBX7, CHD9, TSPYL2, KDM3A, MLL3, KDM5B, MYSM1, MLL1, METTL8, SATB1, CREBBP, SMYD3, MECP2, HMG20A, HDAC4, PRDM9, EYA2, PHF1, HUWE1, PHF15, ASH1L, KDM4B, SETD7, PHF21A, USP22, JMJD1C, NSD1, RERE, KDM6B, SUV420H1
GO:0045892~negative regulation of transcription, DNA-dependent	2.56822	0.0055299	EID2, FOXK1, CBX4, ZEB1, CBX8, TNFRSF4, NR2C1, ZGPAT, ATN1, RARA, SKIL, MYC, ETV3, TXNIP, EGR1, SATB1, RARG, RFX5, ZHX2, MECP2, LEF1, SIRT5, IRF2BP2, TLE1, SKI, FOXP1, HDAC4, PHF21A, MDM4, ID3, NSD1, KDM6B
GO:0051253~negative regulation of RNA metabolic process	2.56822	0.00606903	EID2, FOXK1, CBX4, ZEB1, CBX8, TNFRSF4, NR2C1, ZGPAT, ATN1, RARA, SKIL, MYC, ETV3, TXNIP, EGR1, SATB1, RARG, RFX5, ZHX2, MECP2, LEF1, SIRT5, IRF2BP2, TLE1, SKI, FOXP1, HDAC4, PHF21A, MDM4, ID3, NSD1, KDM6B
GO:0042325~regulation of phosphorylation	2.48796	0.00425118	IMPACT, TLR1, TNFRSF4, PDCD4, LATS2, TRIB2, DGKA, ZGPAT, APP, ERCC6, DGKE, DGKD, BCL2, SPRED2, RAPGEF4, CERK, FRS2, PIK3R2, DGKQ, SPHK2, SOCS3, CCDC88C, SOCS1, TGFBR2, TNFRSF14, RICTOR, SH3BP5, P2RX7, TSC1, ATXN7, MAPK8IP3
GO:0019220~regulation of phosphate metabolic process	2.48796	0.00719165	IMPACT, TLR1, TNFRSF4, PDCD4, LATS2, TRIB2, DGKA, ZGPAT, APP, ERCC6, DGKE, DGKD, BCL2, SPRED2, RAPGEF4, CERK, FRS2, PIK3R2, DGKQ, SPHK2, SOCS3, CCDC88C, SOCS1, TGFBR2, TNFRSF14, RICTOR, SH3BP5, P2RX7, TSC1, ATXN7, MAPK8IP3
GO:0051174~regulation of phosphorus metabolic process	2.48796	0.00719165	IMPACT, TLR1, TNFRSF4, PDCD4, LATS2, TRIB2, DGKA, ZGPAT, APP, ERCC6, DGKE, DGKD, BCL2, SPRED2, RAPGEF4, CERK, FRS2, PIK3R2, DGKQ, SPHK2, SOCS3, CCDC88C, SOCS1, TGFBR2, TNFRSF14, RICTOR, SH3BP5, P2RX7, TSC1, ATXN7, MAPK8IP3
GO:0009611~response to wounding	2.32745	0.0946315	MASP2, TLR1, F2RL1, MST1, SGMS1, TLR7, TNFRSF4, FNTB, BCL2, CNR2, LTA, TLR12, KLK8, LIPA, NCF1, TGFBR2, ATRN, EVL, SMAD1, PLAUR, SIGIRR, GGT5, CD55, P2RX7, LYST, PECAM1, ID3, KDM6B, IGFBP4
GO:0044093~positive regulation of molecular function	2.16693	0.0658974	ADCY7, ADCY6, TLR1, DGKA, ERCC6, S1PR1, DGKE, DGKD, BCL2, CALCRL, CERK, MYC, FRS2, DGKQ, SPHK2, TGFBR2, CREBBP, JMY, GNAL, ADRB2, P2RX7, BTG1, BBC3, SYDE1, MAPK8IP3, TGFBR3, IKBKB
GO:0030030~cell projection organization	2.16693	0.0955144	RAB3A, MTSS1, MYCBP2, SLC11A2, APP, BCL2, BCL11B, NUMB, TCTN1, FGD3, SS18L1, KLF7, KLK8, EGR2, STX2, MECP2, EVL, WHRN, DVL1, BBS2, P2RX7, ITGA6, TSC1, SEMA4F, IFT172, MAPK8IP3, WASL
GO:0051056~regulation of small GTPase mediated signal transduction	2.08668	0.00411294	CYTH1, AKAP13, ITPKB, CYTH3, RGL2, PLEKHG2, S1PR1, RASGRP4, RASGRP1, RASAL3, RAPGEF6, RAPGEF4, RAPGEF2, FGD3, IQSEC1, ALS2CL, ARHGEF4, SCAI, TRIO, RICTOR, ARHGEF12, USP6NL, ARHGEF11, SYDE1, ACAP1, SIPA1L1
GO:0000122~negative regulation of transcription from RNA polymerase II promoter	2.08668	0.00486986	EID2, CBX4, ZEB1, NR2C1, ATN1, RARA, SKIL, MYC, ETV3, EGR1, TXNIP, SATB1, RARG, RFX5, ZHX2, LEF1, SKI, IRF2BP2, TLE1, FOXP1, HDAC4, PHF21A, ID3, MDM4, NSD1, KDM6B
GO:0007264~small GTPase mediated signal transduction	2.00642	0.0319996	RAB3A, RALGPS2, ARFRP1, RRAD, RGL2, NISCH, ARHGAP5, RASGRP4, RASGRP1, RHOBTB2, RAPGEF6, RAPGEF4, RAB6B, RAPGEF2, RAB20, RHOH, GDI1, RAB4A, DNAJC27, RAB37, PECAM1, GRLF1, RAB12, ARL4C, EPS8L1
GO:0007167~enzyme linked receptor protein signaling pathway	2.00642	0.0548884	EID2, FOXO1, RGMB, EPHB6, SKIL, AGRN, FRS2, INSR, GIGYF1, CLEC2I, PIK3R2, TXNIP, IRS2, SMAD7, NLK, TGFBR2, SMAD5, SMAD1, SOCS5, DVL1, NTRK3, TGFBR3, ENG, AKAP2, PLEKHA1
GO:0007243~protein kinase cascade	1.92616	0.0216972	ZFP36, AVPR2, NLK, TLR1, SOCS1, MAP4K2, PINK1, PPT2, ITPKB, SMAD1, SOCS5, SRPK1, LATS2, P2RX7, ERCC6, MAP3K3, CLCF1, PRRT1, SPRED2, PKD1, MAPK8IP3, IKBKB, FRS2, GM14378
GO:0040008~regulation of growth	1.92616	0.0484395	RAI1, FOXK1, SOCS3, TNFRSF12A, TGFBR2, ATRN, SOCS1, SOCS5, BCL2L11, NTRK3, BBS2, PPAN, ADRB2, APP, HSF1, SEMA4F, BBC3, SIAH1A, ACAP1, BCL2, AGRN, E4F1, IGFBP4, CRIM1
GO:0043085~positive regulation of catalytic activity	1.84591	0.0904566	DGKQ, SPHK2, ADCY7, TLR1, TGFBR2, ADCY6, DGKA, GNAL, ADRB2, P2RX7, ERCC6, S1PR1, DGKE, BTG1, SYDE1, DGKD, BBC3, BCL2, MAPK8IP3, CERK, CALCRL, FRS2, MYC
GO:0008285~negative regulation of cell proliferation	1.76565	0.0393415	A130010J15RIK, RARG, TGFBR2, TNFRSF14, SMAD1, ZEB1, TIMP2, SLFN1, FNTB, HDAC4, TSC1, HSF1, BTG1, BCL11B, BCL2, CD274, TGFBR3, AXIN2, SMARCA2, LTB, LTA, MLL1
GO:0001775~cell activation	1.76565	0.0871875	EGR1, FYB, SATB1, RELB, TLR1, TGFBR2, ITPKB, EVL, CD1D1, HS1BP3, IL7R, FOXP1, P2RX7, CLCF1, BCL11B, BCL2, H2-DMA, 5830411N06RIK, LTB, LTA, CD27, RHOH
GO:0045859~regulation of protein kinase activity	1.68539	0.0117939	DGKQ, SPHK2, TGFBR2, TLR1, TNFRSF4, PDCD4, LATS2, TRIB2, SH3BP5, DGKA, ZGPAT, APP, P2RX7, ERCC6, DGKE, TSC1, DGKD, SPRED2, MAPK8IP3, CERK, FRS2
GO:0043549~regulation of kinase activity	1.68539	0.0162726	DGKQ, SPHK2, TGFBR2, TLR1, TNFRSF4, PDCD4, LATS2, TRIB2, SH3BP5, DGKA, ZGPAT, APP, P2RX7, ERCC6, DGKE, TSC1, DGKD, SPRED2, MAPK8IP3, CERK, FRS2
GO:0051338~regulation of transferase activity	1.68539	0.0230724	DGKQ, SPHK2, TGFBR2, TLR1, TNFRSF4, PDCD4, LATS2, TRIB2, SH3BP5, DGKA, ZGPAT, APP, P2RX7, ERCC6, DGKE, TSC1, DGKD, SPRED2, MAPK8IP3, CERK, FRS2
GO:0002684~positive regulation of immune system process	1.68539	0.0318637	H2-K1, IL27RA, MASP2, IL4RA, TGFBR2, ITPKB, SOCS5, CD1D1, IL7R, TNFRSF4, TRAT1, FOXP1, POLR3D, GM614, P2RX7, CD55, PLCG1, LYST, H2-DMA, CD27, CLEC2I
GO:0051094~positive regulation of developmental process	1.68539	0.044733	SOCS3, TNFRSF12A, SMAD5, IL4RA, TGFBR2, MECP2, ITPKB, FOXO3, SMAD1, SOCS5, CD1D1, IL7R, GM614, NTRK3, ADRB2, P2RX7, BTG1, BCL2, TGIF2, H2-DMA, CD27
GO:0009968~negative regulation of signal transduction	1.60514	0.00998875	EID2, SOCS3, NLK, SOCS1, RPH3AL, SCAI, SKI, SOCS5, SIGIRR, DDIT4, RGS10, ZGPAT, ADRB2, RGS11, P2RX7, TULP3, ACAP1, ATXN7, LRP6, SKIL
GO:0010648~negative regulation of cell communication	1.60514	0.0226476	EID2, SOCS3, NLK, SOCS1, RPH3AL, SCAI, SKI, SOCS5, SIGIRR, DDIT4, RGS10, ZGPAT, ADRB2, RGS11, P2RX7, TULP3, ACAP1, ATXN7, LRP6, SKIL
GO:0046578~regulation of Ras protein signal transduction	1.52488	0.0328536	ARHGEF4, CYTH1, SCAI, TRIO, AKAP13, ITPKB, RICTOR, CYTH3, ARHGEF12, ARHGEF11, USP6NL, PLEKHG2, S1PR1, SYDE1, RASGRP4, ACAP1, FGD3, IQSEC1, ALS2CL
GO:0032535~regulation of cellular component size	1.44462	0.0225549	FOXK1, TNFRSF12A, EVL, SGMS1, RICTOR, SOCS5, IL7R, NTRK3, APP, ARHGAP5, LEPRE1, TSC1, SEMA4F, RASGRP4, BBC3, ACAP1, BCL2, CLEC2I
GO:0045597~positive regulation of cell differentiation	1.44462	0.0450434	TNFRSF12A, SOCS3, IL4RA, TGFBR2, SMAD5, ITPKB, FOXO3, SMAD1, SOCS5, CD1D1, IL7R, GM614, NTRK3, BTG1, BCL2, TGIF2, H2-DMA, CD27
GO:0051249~regulation of lymphocyte activation	1.36437	0.0171393	IL27RA, IL4RA, TGFBR2, ITPKB, TNFRSF14, ZEB1, SOCS5, CD1D1, IL7R, TNFRSF4, GM614, H2-OA, LYST, CD274, H2-DMA, CD27, CLEC2I
GO:0002694~regulation of leukocyte activation	1.36437	0.0300798	IL27RA, IL4RA, TGFBR2, ITPKB, TNFRSF14, ZEB1, SOCS5, CD1D1, IL7R, TNFRSF4, GM614, H2-OA, LYST, CD274, H2-DMA, CD27, CLEC2I
GO:0050865~regulation of cell activation	1.36437	0.0333607	IL27RA, IL4RA, TGFBR2, ITPKB, TNFRSF14, ZEB1, SOCS5, CD1D1, IL7R, TNFRSF4, GM614, H2-OA, LYST, CD274, H2-DMA, CD27, CLEC2I
GO:0016055~Wnt receptor signaling pathway	1.28411	0.0150228	TCF7, CCDC88C, NLK, LDB1, LEF1, TLE1, CALCOCO1, DVL1, MACF1, KREMEN1, FBXW4, FRAT1, LRP6, HBP1, AXIN2, BCL9
GO:0031399~regulation of protein modification process	1.28411	0.0895526	CCDC88C, SOCS3, IMPACT, SOCS1, MECP2, TNFRSF14, RICTOR, PDCD4, HDAC4, P2RX7, ERCC6, BCL2, MAPK8IP3, RAPGEF4, ZER1, MLL1
GO:0008361~regulation of cell size	1.20385	0.00695865	FOXK1, TNFRSF12A, SGMS1, SOCS5, IL7R, NTRK3, APP, LEPRE1, ARHGAP5, TSC1, RASGRP4, BBC3, SEMA4F, BCL2, ACAP1
GO:0006399~tRNA metabolic process	1.20385	0.0102716	RPP38, PUS3, ELAC1, TRMU, DALRD3, TRMT1, QTRT1, TRMT61A, EARS2, METTL1, QTRTD1, WDR4, POLG2, TRUB1, TRIT1
GO:0002521~leukocyte differentiation	1.20385	0.0584761	EGR1, SATB1, RELB, TGFBR2, ITPKB, HS1BP3, IL7R, CD1D1, FOXP1, CLCF1, BCL11B, BCL2, H2-DMA, 5830411N06RIK, RHOH
GO:0016570~histone modification	1.1236	0.00440431	SATB1, METTL8, CREBBP, MECP2, CBX8, EYA2, PRDM9, HUWE1, PHF15, MLL3, NSD1, MYSM1, KDM6B, SUV420H1
GO:0016569~covalent chromatin modification	1.1236	0.00634209	SATB1, METTL8, CREBBP, MECP2, CBX8, EYA2, PRDM9, HUWE1, PHF15, MLL3, NSD1, MYSM1, KDM6B, SUV420H1
GO:0050863~regulation of T cell activation	1.1236	0.0164035	IL4RA, TGFBR2, TNFRSF14, ITPKB, ZEB1, SOCS5, IL7R, CD1D1, GM614, H2-OA, CD274, H2-DMA, CD27, CLEC2I
GO:0030098~lymphocyte differentiation	1.1236	0.0246226	EGR1, SATB1, RELB, ITPKB, HS1BP3, IL7R, CD1D1, FOXP1, CLCF1, BCL11B, BCL2, H2-DMA, 5830411N06RIK, RHOH
GO:0044092~negative regulation of molecular function	1.1236	0.0669767	CFLAR, THRA, GABBR1, TNFRSF4, PDCD4, DDIT3, LATS2, SIGIRR, SH3BP5, ZGPAT, ADRB2, S1PR1, SPRED2, MYC
GO:0006511~ubiquitin-dependent protein catabolic process	1.1236	0.0999199	USP40, UBR1, CD2AP, USP28, USP53, USP18, CUL9, SIAH1A, FBXL12, USP36, SMURF1, USP22, USP33, USP24
GO:0009615~response to virus	1.04334	0.00241089	FV1, RSAD2, TLR7, POLR3E, POLR3D, DDX58, ISG15, IRF7, LYST, OAS1B, TGTP1, TGTP2, MX1, MX2
GO:0006333~chromatin assembly or disassembly	1.04334	0.0380772	ARID4A, ARID4B, CBX4, CBX8, TSPYL4, CBX7, CHD9, TSPYL2, HIST2H2BE, HIST3H2A, CHD6, SMARCA2, CHD3
GO:0042110~T cell activation	1.04334	0.0566929	EGR1, SATB1, RELB, ITPKB, HS1BP3, IL7R, CD1D1, P2RX7, BCL11B, BCL2, H2-DMA, 5830411N06RIK, RHOH
